# Supplementary material for: TIAM1 Antagonizes TAZ/YAP Both in the Destruction Complex in the Cytoplasm and in the Nucleus to Inhibit Invasion of Intestinal Epithelial Cells
Source: Cancer Cell. 2017 May 8;31(5):621–634.e6. doi: 10.1016/j.ccell.2017.03.007 (PMC5425402; doi:10.1016/j.ccell.2017.03.007)
Supplement: Table S2. TIAM1 Differentially Expressed Genes, Related to Figure 3 [file mmc2.xlsx]

## Sheet: NT_vs_Tiam1_DEGs
Table S2, related to Figure 3. TIAM1 differentially expressed genes.
gene_id	symbol	gene_bio	logFC	logCPM	PValue	FDR	NT_r1	NT_r2	NT_r3	Tiam1_r1	Tiam1_r2	Tiam1_r3
ENSG00000186205	MARC1	protein_coding	-0.936001	4.5164	1.02034e-09	8.04502e-09	7.00986	6.84209	6.17443	3.16505	3.35286	3.73757
ENSG00000117791	MARC2	protein_coding	0.788858	3.24429	3.8052e-05	0.000141679	2.46661	2.9024	3.22793	5.02867	4.29513	5.17207
ENSG00000100167	SEPT3	protein_coding	3.46917	3.14889	4.22326e-46	1.27983e-43	0.284146	0.362584	0.309823	3.04632	3.1221	4.22279
ENSG00000184702	SEPT5	protein_coding	1.39116	2.82227	3.08035e-05	0.000116558	0.20318	0.358896	0.323797	0.484092	0.675746	1.12144
ENSG00000165406	MARCH8	protein_coding	-0.672032	4.99321	9.34814e-05	0.000319944	4.5676	4.15378	4.26964	2.31387	2.93953	2.72987
ENSG00000139266	MARCH9	protein_coding	0.889032	3.60891	5.92164e-05	0.000211606	1.37512	1.57333	2.20992	2.66805	3.15108	3.50323
ENSG00000183291	SEP15	protein_coding	-1.59305	5.50423	1.69817e-24	7.51509e-23	25.6274	27.6395	27.6363	7.47288	10.4772	8.29025
ENSG00000148584	A1CF	protein_coding	-1.26742	3.89103	5.25346e-08	3.21621e-07	1.19497	0.785101	1.53449	0.375809	0.489168	0.560714
ENSG00000128274	A4GALT	protein_coding	2.17613	0.48772	2.06472e-10	1.80453e-09	0.176927	0.157764	0.238052	0.623407	0.889399	1.02636
ENSG00000081760	AACS	protein_coding	-1.18857	5.60562	2.00868e-17	4.38886e-16	3.27991	2.64533	3.10617	1.23307	1.21581	1.42712
ENSG00000103591	AAGAB	protein_coding	-1.78588	6.44843	1.08325e-34	1.37277e-32	25.68	25.1032	25.0588	5.69127	7.72514	8.14317
ENSG00000090861	AARS	protein_coding	-1.03119	9.26312	2.09995e-06	9.82028e-06	134.902	216.504	224.895	60.5918	102.492	113.179
ENSG00000124608	AARS2	protein_coding	-0.703683	4.9836	1.42925e-05	5.76497e-05	8.33127	7.7522	8.38922	4.09045	4.46422	6.17233
ENSG00000165029	ABCA1	protein_coding	3.22384	3.72372	4.53087e-16	8.26707e-15	0.220559	0.169473	0.327146	3.09082	1.62873	1.77999
ENSG00000064687	ABCA7	protein_coding	0.758952	4.91211	3.04106e-06	1.39174e-05	2.54255	1.99289	2.65215	4.25884	3.24924	4.36982
ENSG00000005471	ABCB4	protein_coding	2.68483	1.73	1.04904e-11	1.11122e-10	0.050775	0.0649064	0.0342783	0.285176	0.293145	0.376781
ENSG00000115657	ABCB6	protein_coding	0.886559	1.7919	0.000575179	0.00166682	0.353979	0.441765	0.417256	0.801808	0.538802	0.849461
ENSG00000103222	ABCC1	protein_coding	1.10686	7.20515	5.20015e-07	2.71804e-06	14.2818	12.9388	15.7752	31.3427	32.3424	26.6561
ENSG00000023839	ABCC2	protein_coding	1.04456	6.25093	1.19023e-08	8.10145e-08	7.72212	5.34288	7.46828	15.7616	14.9441	10.5578
ENSG00000114770	ABCC5	protein_coding	1.21258	5.76806	2.32119e-16	4.43252e-15	2.73768	2.23394	2.44327	6.27169	5.26608	5.24777
ENSG00000101986	ABCD1	protein_coding	1.27774	6.13375	1.10021e-14	1.72519e-13	10.3043	8.7435	8.06014	22.4952	23.1939	18.5893
ENSG00000160179	ABCG1	protein_coding	3.70826	4.61667	1.18602e-50	4.72375e-48	0.412046	0.949508	0.812242	9.98852	9.37264	8.32429
ENSG00000106077	ABHD11	protein_coding	-0.712573	4.50116	5.52158e-06	2.40159e-05	10.0702	10.963	10.2532	5.58424	6.36079	6.75106
ENSG00000100997	ABHD12	protein_coding	-1.78595	5.35112	1.86745e-36	2.76938e-34	14.9047	16.3	14.8944	3.81591	4.85949	4.41725
ENSG00000114779	ABHD14B	protein_coding	-1.38475	5.54346	3.80713e-23	1.55635e-21	15.6108	17.1714	19.3191	5.79776	6.3879	7.32612
ENSG00000136379	ABHD17C	protein_coding	-0.66403	5.92433	6.4231e-08	3.87443e-07	17.5586	17.4645	18.7879	10.4114	11.2954	11.5024
ENSG00000140526	ABHD2	protein_coding	-0.793952	9.83495	0.000127853	0.000428019	76.8644	62.6396	72.3274	42.8427	42.573	33.8196
ENSG00000100439	ABHD4	protein_coding	1.64318	4.66413	1.70796e-12	2.03844e-11	3.57873	3.22031	4.07571	13.4992	12.6562	6.8818
ENSG00000011198	ABHD5	protein_coding	0.699479	3.53204	0.00033489	0.00102197	2.72116	2.60685	2.61358	4.72255	4.36908	3.49855
ENSG00000127220	ABHD8	protein_coding	0.769398	3.33651	0.00016738	0.000547847	3.07198	3.07131	3.47652	4.81684	5.58355	5.63551
ENSG00000138443	ABI2	protein_coding	-1.07191	6.85088	4.68531e-14	6.80346e-13	5.56988	5.12079	6.14497	2.373	2.5303	2.92881
ENSG00000173210	ABLIM3	protein_coding	1.04824	4.36657	2.49049e-05	9.58249e-05	1.22114	1.48295	1.89645	3.13206	2.94723	3.19711
ENSG00000159842	ABR	protein_coding	1.11226	8.18219	3.13455e-18	7.48214e-17	14.805	14.4904	16.3365	33.1374	33.1028	30.0705
ENSG00000114626	ABTB1	protein_coding	1.90772	2.54205	1.12516e-18	2.82099e-17	0.335189	0.362863	0.402244	1.30063	1.23423	1.50096
ENSG00000166016	ABTB2	protein_coding	1.09517	5.20334	5.21056e-08	3.19416e-07	4.55867	5.47735	5.40972	12.6328	11.3446	8.18227
ENSG00000185065	AC000068.5	antisense	-2.24685	0.700832	3.80579e-12	4.31323e-11	0.773565	1.03325	0.712726	0.15383	0.122592	0.240072
ENSG00000235560	AC002310.12	antisense	-0.942612	0.70431	0.00188765	0.00485584	0.92077	0.629279	0.958658	0.331058	0.370961	0.575063
ENSG00000241764	AC002467.7	antisense	1.02935	0.421341	0.00388493	0.00925584	0.753038	0.719007	0.498385	2.02843	0.831269	1.06772
ENSG00000261008	AC004158.2	lincRNA	-0.629331	2.36045	0.0106787	0.0225651	1.09124	1.51058	1.31863	0.848122	0.626821	1.0011
ENSG00000270143	AC004257.3	lincRNA	-1.83564	1.88969	1.75301e-11	1.78112e-10	8.82811	10.0169	12.439	2.09843	2.76631	3.70762
ENSG00000235669	AC004593.3	antisense	1.73571	0.24613	9.36006e-06	3.91594e-05	0.175673	0.443298	0.4097	0.757948	1.11288	1.48117
ENSG00000243554	AC004967.7	pseudogene	-0.788393	1.99295	0.000595978	0.0017215	8.60209	10.9311	11.9638	5.09673	6.06484	6.65954
ENSG00000213888	AC005003.1	protein_coding	-1.4014	0.0785858	1.10017e-05	4.53731e-05	0.546387	0.61552	0.611128	0.190837	0.182176	0.280307
ENSG00000227038	AC005077.12	pseudogene	-0.88288	1.2649	0.000362625	0.00109629	1.07286	1.1501	1.44142	0.72005	0.616924	0.594792
ENSG00000230882	AC005077.14	pseudogene	-0.92772	4.29266	5.37606e-06	2.34341e-05	7.20275	6.66131	8.53266	4.49954	3.98536	2.97481
ENSG00000196295	AC005154.6	processed_transcript	-0.699258	3.79697	0.000519163	0.00152104	0.504065	0.527524	0.72872	0.343333	0.311607	0.402438
ENSG00000267283	AC005306.3	antisense	-1.03174	-0.0309779	0.00377516	0.00901897	0.771083	0.993152	0.774267	0.366571	0.424919	0.42138
ENSG00000272070	AC005618.6	lincRNA	-1.17025	0.0318833	0.000822711	0.00231128	0.241746	0.25284	0.348661	0.166517	0.0742393	0.118203
ENSG00000267473	AC005789.11	lincRNA	4.15066	1.85694	2.72678e-22	1.01364e-20	0.188376	0.246961	0.205934	4.14844	4.50649	2.52211
ENSG00000268621	AC006262.5	lincRNA	2.25831	3.15037	1.55199e-23	6.53617e-22	2.18453	2.08342	2.54735	12.7117	8.40859	10.6754
ENSG00000268460	AC006262.6	processed_transcript	3.30461	1.592	3.92145e-22	1.43478e-20	0.101641	0.130914	0.126424	1.53146	0.929128	0.999806
ENSG00000267530	AC006273.5	lincRNA	1.42291	-0.180803	8.39864e-06	3.55146e-05	0.644539	0.635329	0.77843	2.17836	1.66549	1.5347
ENSG00000229970	AC007128.1	antisense	-2.06123	2.15088	1.14261e-13	1.58488e-12	1.86974	3.05452	3.50356	0.576662	0.706287	0.685118
ENSG00000231312	AC007246.3	antisense	-0.668076	1.93999	0.00968192	0.0206939	0.433749	0.534615	0.814112	0.323013	0.353626	0.415622
ENSG00000213981	AC007277.3	antisense	-1.75525	5.65146	1.34379e-20	4.13519e-19	14.5276	12.7951	15.0826	3.02523	3.62443	5.67231
ENSG00000180672	AC007362.1	pseudogene	3.22116	2.82805	3.79657e-23	1.55635e-21	0.77516	0.99645	0.965814	10.4549	8.30236	6.1162
ENSG00000227946	AC007383.3	lincRNA	-1.13329	1.57079	2.26905e-05	8.80095e-05	2.03366	2.60866	2.59728	0.838434	0.971889	1.4183
ENSG00000239467	AC007405.6	lincRNA	-0.720844	1.88661	0.00543085	0.0124129	3.0444	3.72683	4.03302	1.52201	2.32014	2.58043
ENSG00000203401	AC009061.1	pseudogene	-0.909162	2.37935	0.00783613	0.0171619	1.80189	2.32083	1.71094	0.863813	0.750981	1.43484
ENSG00000229689	AC009237.8	pseudogene	-0.880975	0.960516	0.001417	0.00376389	0.498858	0.337549	0.45974	0.267307	0.211264	0.20666
ENSG00000227403	AC009299.3	lincRNA	-1.57774	0.775691	3.87422e-06	1.73487e-05	0.497088	0.948744	1.05122	0.262938	0.226135	0.322294
ENSG00000225813	AC009299.4	pseudogene	1.11309	1.93154	0.00127427	0.00342459	3.18417	2.09685	2.31249	7.36721	3.12911	5.55604
ENSG00000216895	AC009403.2	protein_coding	-1.29858	3.03167	7.18932e-08	4.3105e-07	5.21195	4.51911	6.84075	2.38391	2.0135	2.15892
ENSG00000224152	AC009506.1	antisense	-1.19216	1.00105	7.93353e-05	0.000276	1.01876	0.754741	1.09418	0.323878	0.37543	0.52743
ENSG00000223960	AC009948.5	antisense	-0.854885	3.50607	1.10383e-05	4.54977e-05	2.89815	3.84056	3.86394	2.13657	1.66473	1.91475
ENSG00000223923	AC010136.2	antisense	1.26422	-0.197887	0.000159202	0.000523167	0.881459	0.778502	1.11008	2.66216	1.81039	2.00386
ENSG00000226180	AC010536.1	protein_coding	-0.924204	0.437639	0.00514839	0.0118332	0.337616	0.533677	0.483163	0.185392	0.277581	0.234817
ENSG00000223658	AC011242.6	pseudogene	-1.10651	0.126896	0.000829676	0.0023301	0.701792	0.944849	0.858269	0.379103	0.339572	0.411576
ENSG00000272888	AC013394.2	processed_transcript	-0.747953	4.07952	2.6101e-05	9.99583e-05	3.4378	4.6022	4.77159	2.38903	2.6482	2.41122
ENSG00000224739	AC016735.1	lincRNA	-0.781196	0.448846	0.0145661	0.029786	8.1121	5.0376	6.1092	3.3177	4.53605	3.1401
ENSG00000231826	AC016735.2	lincRNA	0.805094	4.80805	3.39207e-06	1.53624e-05	7.11352	7.34845	7.19462	12.3424	11.5286	13.1457
ENSG00000236449	AC018890.6	antisense	-1.89467	3.55655	1.08326e-16	2.15108e-15	3.30081	2.86748	2.78897	0.697287	0.940884	0.721529
ENSG00000226221	AC022431.1	pseudogene	-0.651096	0.625211	0.0172889	0.0345531	3.93219	3.98778	3.35898	2.39359	2.08094	2.54864
ENSG00000268913	AC026806.2	lincRNA	0.973273	0.850564	0.000108583	0.000367659	2.75763	2.64515	2.7412	5.18826	5.32827	5.13857
ENSG00000268798	AC027307.3	protein_coding	-1.36868	0.1319	0.00111798	0.00304864	1.12878	1.16577	1.14641	0.329914	0.276197	0.696447
ENSG00000143429	AC027612.6	pseudogene	0.891953	4.88193	9.37454e-08	5.51164e-07	6.71907	5.89106	6.18433	12.8127	11.7995	9.43266
ENSG00000229334	AC046143.3	antisense	1.88254	0.319316	1.07942e-07	6.29322e-07	0.309055	0.363942	0.240256	1.07859	1.03388	1.21602
ENSG00000234028	AC062029.1	antisense	-0.82943	0.334261	0.0114656	0.02406	0.210414	0.247783	0.35441	0.155341	0.0927619	0.1942
ENSG00000234072	AC074117.10	antisense	-0.9164	3.66984	3.63756e-06	1.63892e-05	3.89148	3.60931	3.61381	2.03859	1.49319	2.22604
ENSG00000236081	AC074389.9	lincRNA	-1.32337	4.06194	1.04731e-09	8.24369e-09	18.346	21.7741	21.2986	6.17685	8.60149	9.27322
ENSG00000266976	AC079466.1	lincRNA	-2.18231	1.63514	7.3849e-15	1.17518e-13	0.823017	0.65539	0.655538	0.117718	0.141703	0.201532
ENSG00000272214	AC079602.1	protein_coding	-2.07565	0.587585	1.72812e-06	8.23398e-06	0.546555	0.279183	0.551718	0.131398	0.066637	0.115906
ENSG00000186019	AC084219.4	antisense	1.23192	-0.182817	0.00418694	0.00989756	0.172248	0.126774	0.0736473	0.364154	0.355114	0.144333
ENSG00000229368	AC090587.4	sense_overlapping	0.682726	0.482028	0.0234532	0.0452447	1.78607	1.30056	1.99408	2.79276	2.92686	2.24283
ENSG00000170846	AC093323.3	lincRNA	-1.86055	3.66949	3.22212e-16	6.00487e-15	6.30006	7.56754	8.32661	1.4482	1.72928	2.813
ENSG00000226383	AC093375.1	lincRNA	-1.45446	1.0839	3.3369e-05	0.00012555	0.778707	1.20136	1.04774	0.311567	0.209706	0.556483
ENSG00000231890	AC093391.2	antisense	-0.927896	1.8079	0.000325277	0.000995907	0.567722	0.610692	0.755373	0.25646	0.280294	0.457416
ENSG00000234231	AC093616.4	pseudogene	0.861366	1.0802	0.00058286	0.00168605	0.73982	0.645809	0.963006	1.30772	1.4456	1.41033
ENSG00000237940	AC093642.3	lincRNA	-1.15186	0.79206	0.00164553	0.00430123	0.442076	0.519038	0.703696	0.169542	0.147397	0.414145
ENSG00000220804	AC093642.5	pseudogene	-0.840646	0.710596	0.00221348	0.00557771	0.788777	1.06306	0.883946	0.443448	0.502078	0.548608
ENSG00000269690	AC096677.1	protein_coding	0.819131	1.36367	0.00454221	0.0105972	2.81367	1.79677	2.66982	4.69322	4.37795	3.46716
ENSG00000167355	AC104389.28	processed_transcript	-2.06738	1.09099	2.80247e-08	1.79616e-07	0.498681	0.670226	0.927037	0.130965	0.101208	0.25277
ENSG00000234949	AC104667.3	protein_coding	-0.988905	0.36347	0.00178088	0.00461612	0.544205	0.787716	0.846119	0.25567	0.366929	0.449398
ENSG00000222001	AC106876.2	protein_coding	0.899284	0.901414	0.00906579	0.0195117	1.57652	1.49572	1.60856	3.05025	3.56451	1.91153
ENSG00000227992	AC108463.2	pseudogene	2.36455	-0.105346	2.35666e-10	2.04049e-09	1.61599	0.63716	0.807593	6.50743	4.78187	4.35244
ENSG00000233223	AC113189.5	antisense	-0.764572	1.46612	0.00341381	0.00825801	3.04755	2.06884	2.89152	1.33393	1.47999	1.79989
ENSG00000227744	AC114788.2	lincRNA	3.46191	0.455224	2.09607e-06	9.8084e-06	0.0516597	0.0887167	0.0602396	1.12682	0.462186	0.583438
ENSG00000260833	AC124789.1	processed_transcript	0.701132	0.846155	0.00630614	0.0142016	0.93073	0.974376	0.973037	1.42164	1.44193	1.7188
ENSG00000231259	AC125232.1	pseudogene	-0.87163	2.98516	0.000255613	0.00080001	2.44507	3.94222	4.23573	1.5141	1.95011	2.21094
ENSG00000214999	AC129492.6	protein_coding	-1.95098	1.74003	1.79466e-12	2.13279e-11	1.79841	2.47567	2.71846	0.480566	0.557058	0.727994
ENSG00000233806	AC131097.3	antisense	-1.04398	-0.133879	0.00591871	0.0134005	0.425302	0.428103	0.641804	0.188895	0.131377	0.382807
ENSG00000184551	AC132872.1	pseudogene	2.72924	3.23888	1.48774e-21	5.03376e-20	0.791198	0.953616	1.7521	9.149	6.53087	6.79102
ENSG00000268852	AC132872.2	protein_coding	2.25944	2.32416	2.32057e-20	6.96836e-19	1.04755	1.05445	1.31734	6.16215	4.85388	4.93891
ENSG00000260923	AC137934.1	lincRNA	-0.831011	0.614149	0.00809894	0.0176626	0.317482	0.539768	0.592337	0.255693	0.244524	0.291474
ENSG00000250986	AC141928.1	lincRNA	-1.95647	4.3256	8.16297e-18	1.87157e-16	4.49219	5.70204	5.52728	0.855467	1.2602	1.86232
ENSG00000273117	AC144652.1	lincRNA	-1.74644	-0.10011	2.56536e-05	9.84884e-05	0.616587	0.626253	0.503295	0.111732	0.0863443	0.309995
ENSG00000237181	AC147651.4	antisense	0.956788	1.07271	0.00319402	0.00776366	1.09585	2.08694	1.46954	2.67532	3.22903	2.93442
ENSG00000256546	AC156455.1	processed_transcript	-0.791464	2.38121	0.00019512	0.000630208	2.5594	2.98254	2.99723	1.65167	1.621	1.54211
ENSG00000249574	AC226118.1	lincRNA	-2.01289	0.854557	1.34362e-07	7.70785e-07	1.23184	1.39086	1.84995	0.187898	0.326708	0.571178
ENSG00000132142	ACACA	protein_coding	-0.726697	7.23251	3.13336e-06	1.42976e-05	14.3647	9.4647	12.1735	7.04316	7.44441	6.77193
ENSG00000177646	ACAD9	protein_coding	-0.715565	5.66429	7.79134e-08	4.63754e-07	13.1953	13.8625	12.5535	7.94901	7.45891	8.19485
ENSG00000117054	ACADM	protein_coding	-0.793104	6.14653	1.30614e-06	6.36631e-06	16.5737	16.8169	17.1958	8.86781	9.99568	9.69151
ENSG00000122971	ACADS	protein_coding	-0.722851	2.89184	0.00407226	0.00965102	2.49578	3.13106	3.13959	1.22583	1.68571	2.29795
ENSG00000181513	ACBD4	protein_coding	-1.13052	2.67936	7.98456e-06	3.38462e-05	1.54868	1.74487	2.09657	0.533936	0.748897	1.13036
ENSG00000177076	ACER2	protein_coding	-1.08242	1.27962	0.000860367	0.00240351	0.616334	0.544345	0.584541	0.165461	0.249337	0.395194
ENSG00000196636	ACN9	protein_coding	-1.25184	3.79571	2.40926e-10	2.07957e-09	6.43499	7.93944	7.666	2.23237	3.14584	3.69716
ENSG00000184227	ACOT1	protein_coding	0.693425	1.44631	0.00725677	0.016057	0.911901	1.25197	0.995191	1.81253	1.74631	1.43111
ENSG00000177465	ACOT4	protein_coding	1.18244	1.79113	1.42897e-05	5.76497e-05	0.644383	0.945409	1.02824	1.69861	1.88983	2.21478
ENSG00000123130	ACOT9	protein_coding	0.771188	6.49796	3.27281e-09	2.40017e-08	12.8233	14.7265	13.4166	22.8744	24.5191	20.9514
ENSG00000161533	ACOX1	protein_coding	0.744733	7.00158	1.62604e-07	9.18809e-07	10.6756	8.39295	11.0382	17.7283	16.381	15.1038
ENSG00000153093	ACOXL	protein_coding	-2.50711	0.799176	4.15432e-08	2.58301e-07	0.226507	0.273146	0.166603	0.0385898	0.0487988	0.0266606
ENSG00000134575	ACP2	protein_coding	0.699789	6.4424	5.04406e-08	3.09754e-07	16.2214	14.05	15.1284	23.6567	24.531	23.9239
ENSG00000111644	ACRBP	protein_coding	-1.33211	1.96837	7.74059e-09	5.42776e-08	1.38067	1.23651	1.63462	0.48932	0.567206	0.592825
ENSG00000151726	ACSL1	protein_coding	0.948308	4.59012	2.89765e-05	0.000110123	3.3367	2.74656	3.29697	6.1135	5.72643	5.84141
ENSG00000068366	ACSL4	protein_coding	1.04063	7.01417	8.89145e-07	4.47462e-06	12.7778	10.7497	13.5967	26.9405	24.3432	23.2225
ENSG00000197142	ACSL5	protein_coding	1.37435	5.33892	5.02399e-06	2.20303e-05	3.62689	3.27699	3.01781	8.05429	11.1007	5.9866
ENSG00000131069	ACSS2	protein_coding	-1.02878	5.71943	3.53896e-08	2.23025e-07	8.64766	7.75821	8.20753	3.1501	3.56911	5.11364
ENSG00000180139	ACTA2-AS1	antisense	1.13939	0.227266	0.00143739	0.0038108	0.154561	0.0975059	0.120155	0.348249	0.214724	0.241327
ENSG00000182584	ACTL10	protein_coding	-1.33052	2.18417	3.67839e-07	1.97218e-06	1.9059	2.89996	2.54487	0.685965	1.01411	1.16565
ENSG00000130402	ACTN4	protein_coding	0.882667	10.5818	5.45619e-11	5.15657e-10	172.45	176.227	188.748	325.589	332.024	310.36
ENSG00000138107	ACTR1A	protein_coding	1.20372	7.2061	2.28566e-13	3.06367e-12	22.4672	19.8787	19.1245	48.2508	49.3199	40.832
ENSG00000133627	ACTR3B	protein_coding	-1.31483	4.50809	1.12034e-13	1.55553e-12	4.2487	3.99688	4.45814	1.28519	1.65658	2.06384
ENSG00000115170	ACVR1	protein_coding	1.83432	3.63152	8.82236e-16	1.56667e-14	1.18513	1.20305	1.67476	5.36896	4.76435	3.96273
ENSG00000135503	ACVR1B	protein_coding	-1.17297	5.46464	3.18025e-16	5.93477e-15	7.60946	7.92677	8.92253	2.97992	3.68425	3.95067
ENSG00000121989	ACVR2A	protein_coding	0.635352	3.26339	0.000829742	0.0023301	0.917301	0.993097	0.876424	1.30775	1.38124	1.55236
ENSG00000114739	ACVR2B	protein_coding	0.721808	4.79375	3.7801e-05	0.000140932	0.914585	1.07289	1.25635	1.83251	1.57496	1.81152
ENSG00000139567	ACVRL1	protein_coding	2.99502	0.520873	5.26964e-15	8.53179e-14	0.063577	0.0614152	0.106571	0.71605	0.375598	0.707897
ENSG00000236144	AD000090.2	antisense	-1.5594	4.84991	1.24184e-14	1.94291e-13	6.64398	6.71156	6.61802	1.81324	1.68341	3.15329
ENSG00000143537	ADAM15	protein_coding	0.66384	6.62295	0.000715644	0.00203469	12.6061	12.4263	12.2492	17.8804	20.9998	18.9034
ENSG00000135074	ADAM19	protein_coding	1.20539	7.34522	4.81244e-05	0.000175662	12.8654	11.0404	10.8556	23.1163	25.4318	30.0191
ENSG00000229186	ADAM1A	pseudogene	-1.02829	2.58185	8.37121e-06	3.54157e-05	2.0592	1.82017	2.20503	1.16524	0.738182	1.00027
ENSG00000008277	ADAM22	protein_coding	-0.770781	4.86864	1.35699e-05	5.50856e-05	2.56215	2.16806	2.52128	1.30867	1.25681	1.59276
ENSG00000197140	ADAM32	protein_coding	1.1777	0.715088	0.000702976	0.00200112	0.0817499	0.105661	0.0627766	0.262957	0.10936	0.180877
ENSG00000168615	ADAM9	protein_coding	1.38463	7.32542	3.1341e-10	2.66236e-09	13.4419	15.681	16.3838	41.2648	43.4483	31.1686
ENSG00000151388	ADAMTS12	protein_coding	2.20724	1.7165	2.27997e-12	2.66187e-11	0.141322	0.135669	0.102697	0.760847	0.521045	0.434275
ENSG00000138316	ADAMTS14	protein_coding	-0.926681	4.33939	0.00421257	0.00994973	4.56864	4.3514	4.15734	1.76398	1.67218	3.32334
ENSG00000166106	ADAMTS15	protein_coding	2.96088	4.37447	2.76193e-28	1.8161e-26	1.08453	0.686411	0.889791	9.69127	5.64372	4.84177
ENSG00000140470	ADAMTS17	protein_coding	0.63501	2.49302	0.0098775	0.0210668	0.503236	0.606593	0.63472	1.00032	0.683139	0.95972
ENSG00000140873	ADAMTS18	protein_coding	-1.85763	4.544	1.89298e-19	5.16403e-18	2.31216	2.46985	2.21359	0.561549	0.790917	0.537539
ENSG00000049192	ADAMTS6	protein_coding	1.87668	0.603497	1.77518e-08	1.17838e-07	0.0584415	0.0619385	0.0872292	0.343593	0.20187	0.194177
ENSG00000163638	ADAMTS9	protein_coding	3.13703	3.59879	6.82798e-16	1.22974e-14	0.211636	0.138533	0.207475	2.09665	1.49713	1.1852
ENSG00000197859	ADAMTSL2	protein_coding	-1.50632	7.14698	1.33269e-20	4.11011e-19	24.8911	19.8593	22.8736	6.36268	8.12497	8.83115
ENSG00000185761	ADAMTSL5	protein_coding	0.838131	3.82541	7.43197e-07	3.78108e-06	2.71891	2.60717	3.04367	4.47857	4.58708	5.56973
ENSG00000105963	ADAP1	protein_coding	-0.794771	4.71926	3.51002e-05	0.000131496	4.79296	6.58041	5.81053	2.51021	3.9305	3.26162
ENSG00000189007	ADAT2	protein_coding	-0.678056	4.83563	8.54179e-05	0.000294953	4.12816	4.66225	4.47529	2.4559	2.35823	3.30689
ENSG00000142920	ADC	protein_coding	1.01629	0.486455	0.00412799	0.00977479	0.116026	0.0910132	0.181582	0.209022	0.178156	0.380435
ENSG00000063761	ADCK1	protein_coding	-0.722598	3.18908	9.74491e-05	0.000332869	1.56688	1.6633	1.77002	0.951761	0.980182	1.02917
ENSG00000129467	ADCY4	protein_coding	1.0918	0.19718	0.00243196	0.00607445	0.0521336	0.0657775	0.0897409	0.129961	0.0898087	0.211639
ENSG00000162104	ADCY9	protein_coding	1.11649	4.9848	3.71132e-10	3.11662e-09	1.84838	1.32981	1.93668	3.86761	3.86275	3.08102
ENSG00000148671	ADIRF	protein_coding	1.63842	2.75835	3.07885e-09	2.27447e-08	2.64883	4.03199	4.53954	9.93929	10.9125	13.269
ENSG00000272734	ADIRF-AS1	processed_transcript	0.841156	3.63384	0.00181892	0.004699	1.28216	1.9617	1.24728	2.51842	1.99633	3.38531
ENSG00000148926	ADM	protein_coding	0.986427	2.39733	0.000150267	0.000496262	0.979969	1.57809	1.28879	2.76682	2.7343	1.93275
ENSG00000128165	ADM2	protein_coding	-2.69977	3.96842	3.36503e-05	0.000126472	0.99759	12.668	9.28982	0.594092	1.24614	1.6278
ENSG00000224420	ADM5	protein_coding	-0.934403	1.25862	0.000754588	0.0021341	1.76021	1.50571	1.35931	0.61024	0.761787	1.00651
ENSG00000181915	ADO	protein_coding	-1.33342	5.7584	3.15194e-19	8.40115e-18	13.9483	17.0498	15.5811	4.85758	6.32756	6.9316
ENSG00000163485	ADORA1	protein_coding	3.103	2.25131	1.10909e-18	2.79074e-17	0.391838	0.189917	0.250747	2.43419	2.3365	2.26143
ENSG00000170425	ADORA2B	protein_coding	0.89876	3.42281	1.36304e-05	5.53154e-05	3.16377	3.42346	3.64345	6.02234	6.43125	6.1864
ENSG00000159322	ADPGK	protein_coding	-0.843795	5.64905	4.7853e-10	3.97066e-09	9.20467	9.09951	8.72928	4.30355	4.84276	5.61325
ENSG00000170222	ADPRM	protein_coding	-0.864483	2.30263	0.000301584	0.00093093	2.59606	3.28912	3.31553	1.54322	1.73115	1.66189
ENSG00000170214	ADRA1B	protein_coding	1.44768	2.07361	2.13161e-07	1.18574e-06	1.52102	1.89546	1.33023	4.89535	4.97532	2.78327
ENSG00000184160	ADRA2C	protein_coding	-1.38384	5.12225	0.000131491	0.000438829	21.9678	24.0492	21.4864	5.56592	8.86728	10.9794
ENSG00000169252	ADRB2	protein_coding	6.22696	1.97825	6.99023e-45	1.91066e-42	0.0490611	0.0541633	0.0915351	7.04316	4.2138	3.04571
ENSG00000173020	ADRBK1	protein_coding	-1.29322	7.97514	1.12243e-18	2.81921e-17	37.7458	42.2883	41.4676	13.1556	15.8492	19.5862
ENSG00000035687	ADSS	protein_coding	0.685066	6.21614	4.06876e-08	2.53565e-07	14.7169	14.8784	14.9571	23.6811	22.5545	23.7989
ENSG00000181026	AEN	protein_coding	-0.901374	5.38669	2.22183e-09	1.68511e-08	7.69056	9.0892	7.37297	3.68855	4.78051	4.2009
ENSG00000263335	AF001548.5	antisense	-0.945604	-0.0869792	0.00803247	0.0175368	0.982173	0.793402	0.977693	0.578796	0.251597	0.549827
ENSG00000235888	AF064858.8	lincRNA	-2.73613	1.2173	2.57036e-11	2.55934e-10	0.992827	1.12739	1.27349	0.0713931	0.0993082	0.325535
ENSG00000235609	AF127936.7	lincRNA	-1.10942	1.245	2.82983e-05	0.000107722	0.276172	0.257745	0.30544	0.14618	0.122933	0.108913
ENSG00000196526	AFAP1	protein_coding	1.80232	4.81115	3.55459e-23	1.46168e-21	1.29212	1.34105	1.86773	5.25733	4.73181	5.31289
ENSG00000157510	AFAP1L1	protein_coding	3.73041	2.14459	8.53163e-31	7.57522e-29	0.110293	0.163913	0.192917	2.20362	1.60391	2.23473
ENSG00000172493	AFF1	protein_coding	0.653538	6.2541	1.23496e-05	5.04997e-05	5.19094	4.38564	5.31114	8.8907	7.56445	6.37297
ENSG00000183077	AFMID	protein_coding	-1.39388	5.85839	4.35909e-21	1.41645e-19	13.3033	13.9331	14.9359	4.20361	5.14983	6.36968
ENSG00000106351	AGFG2	protein_coding	2.30195	5.37539	2.45359e-38	4.385e-36	2.98683	2.54675	2.66866	16.8233	11.5871	11.0441
ENSG00000116771	AGMAT	protein_coding	-1.31786	5.31308	6.72191e-19	1.73525e-17	18.753	15.8304	14.8618	6.24197	6.68397	6.49646
ENSG00000160216	AGPAT3	protein_coding	-0.995251	6.86875	9.89845e-12	1.05332e-10	10.9761	9.22272	11.2216	4.56737	5.74746	5.09423
ENSG00000026652	AGPAT4	protein_coding	2.3977	0.0776819	1.43803e-06	6.9412e-06	0.0170097	0.014084	0.0396694	0.147695	0.0843612	0.130136
ENSG00000158669	AGPAT6	protein_coding	0.747229	6.88133	3.48706e-09	2.54767e-08	10.7638	10.0814	9.71003	16.8829	17.6096	15.6629
ENSG00000138678	AGPAT9	protein_coding	0.93056	4.27445	7.8363e-05	0.000272754	2.96821	6.25415	4.9763	9.21448	9.91294	7.28349
ENSG00000106541	AGR2	protein_coding	3.0546	-0.0051064	1.97902e-06	9.31372e-06	0.105589	0.0388567	0.0492504	0.708661	0.62431	0.269277
ENSG00000177674	AGTRAP	protein_coding	1.11187	4.13015	3.46578e-09	2.53345e-08	3.81109	4.08021	5.25032	9.1236	9.59604	8.97845
ENSG00000124942	AHNAK	protein_coding	4.08603	9.81072	3.48349e-23	1.43668e-21	8.04239	4.62455	7.66951	190.127	102.938	41.1091
ENSG00000185567	AHNAK2	protein_coding	3.07446	4.23581	5.58168e-13	7.1384e-12	0.209112	0.176678	0.385669	2.80118	2.46766	1.01332
ENSG00000063438	AHRR	protein_coding	-1.28798	6.6384	3.70927e-11	3.60078e-10	10.9289	10.2024	12.4338	4.26703	4.14265	5.02594
ENSG00000126878	AIF1L	protein_coding	1.02815	5.31988	8.30374e-12	8.93854e-11	5.20659	5.62713	5.75627	10.4722	11.3295	11.2814
ENSG00000042286	AIFM2	protein_coding	0.933322	6.65359	2.95189e-11	2.90603e-10	14.379	14.9781	14.3549	26.8884	31.6374	23.0401
ENSG00000112297	AIM1	protein_coding	2.09643	3.78607	1.19666e-10	1.08745e-09	1.01271	0.607327	0.758116	4.61933	3.67672	1.59879
ENSG00000106992	AK1	protein_coding	-1.00421	2.43864	8.45875e-05	0.00029243	2.32031	1.9067	2.00518	0.642564	1.27938	1.13258
ENSG00000162433	AK4	protein_coding	-1.29991	5.62118	1.28638e-06	6.28315e-06	6.64387	5.37419	8.54547	1.81713	2.23281	4.1362
ENSG00000140057	AK7	protein_coding	-1.51456	1.1501	1.31491e-07	7.55872e-07	0.596678	0.495153	0.667759	0.185448	0.200946	0.214463
ENSG00000131016	AKAP12	protein_coding	1.52067	7.8707	1.45716e-13	2.00127e-12	13.3871	15.786	18.4344	51.8785	42.5728	38.6057
ENSG00000170776	AKAP13	protein_coding	0.936415	6.71313	3.98502e-06	1.77878e-05	3.37647	2.56103	3.68851	7.91981	5.80374	4.18144
ENSG00000151320	AKAP6	protein_coding	0.626629	3.77954	0.0133809	0.0276094	0.732286	0.446207	0.63304	1.23719	0.696173	0.790575
ENSG00000118507	AKAP7	protein_coding	0.706262	1.44873	0.00348443	0.00840654	0.423871	0.573618	0.47301	0.752497	0.728667	0.866766
ENSG00000106948	AKNA	protein_coding	-0.690539	3.37204	0.0111831	0.0235309	0.649863	1.27847	1.66539	0.574356	0.771596	0.825897
ENSG00000162641	AKNAD1	protein_coding	2.23792	-0.0157496	3.77298e-09	2.74506e-08	0.0533335	0.0462629	0.0844027	0.318318	0.311192	0.21651
ENSG00000117448	AKR1A1	protein_coding	-0.94319	5.53361	5.71981e-09	4.06185e-08	15.0088	15.9605	15.4289	5.85915	8.45413	9.35567
ENSG00000085662	AKR1B1	protein_coding	0.685965	5.11378	0.000741401	0.00210021	7.73711	9.01293	7.38232	16.8728	12.0301	8.94073
ENSG00000151632	AKR1C2	protein_coding	0.880848	2.37487	0.00085616	0.00239272	0.5265	0.632114	0.590921	1.41454	0.986893	0.733687
ENSG00000165568	AKR1E2	protein_coding	0.664111	2.15857	0.00442969	0.010381	1.01915	1.32639	1.16909	1.92689	1.57608	1.93798
ENSG00000053371	AKR7A2	protein_coding	-0.747856	5.43644	5.63234e-07	2.92638e-06	25.1318	25.7592	24.1134	13.1428	14.9068	15.6942
ENSG00000162482	AKR7A3	protein_coding	-1.73311	1.02793	2.28782e-08	1.48405e-07	1.10089	1.37053	1.81634	0.353709	0.519345	0.384006
ENSG00000211454	AKR7L	polymorphic_pseudogene	-1.02022	0.695376	0.000551933	0.00160491	0.586043	0.527177	0.514641	0.225796	0.227964	0.332121
ENSG00000117020	AKT3	protein_coding	0.87512	4.16508	0.000355397	0.00107725	1.51422	1.61863	1.75326	2.97622	3.08532	2.68825
ENSG00000212670	AL161915.1	protein_coding	-0.782395	0.506363	0.0144266	0.0295196	0.943492	0.483606	0.85134	0.37315	0.432545	0.491045
ENSG00000225680	AL163953.2	lincRNA	-2.72474	1.20455	1.96206e-17	4.29665e-16	3.22745	4.53762	3.53832	0.666493	0.257527	0.723582
ENSG00000248835	AL357673.1	protein_coding	-1.19807	2.95375	2.71118e-07	1.48619e-06	4.43369	3.15257	3.43502	1.31635	1.71004	1.68372
ENSG00000225210	AL589743.1	lincRNA	-0.60833	5.91721	0.000223263	0.000710242	3.70859	3.75354	4.3765	2.35277	2.06471	3.18025
ENSG00000269337	AL591479.1	protein_coding	-0.742646	1.9616	0.00313278	0.00763078	1.09944	1.58725	1.54831	0.715185	0.759937	0.998286
ENSG00000231360	AL592284.1	protein_coding	-1.06462	2.65885	3.28327e-06	1.49035e-05	5.05801	4.98648	4.83163	2.25477	1.76422	2.93748
ENSG00000023330	ALAS1	protein_coding	1.00345	6.54607	2.15928e-14	3.27534e-13	23.4619	25.2219	26.6404	51.0793	51.6529	44.6916
ENSG00000170017	ALCAM	protein_coding	-1.50499	3.85098	1.63579e-10	1.44872e-09	2.30981	2.33136	2.57633	0.898684	0.931045	0.649424
ENSG00000161618	ALDH16A1	protein_coding	-0.953924	4.83584	1.65565e-07	9.34781e-07	6.70721	6.68093	5.7741	2.47512	3.1258	4.11556
ENSG00000184254	ALDH1A3	protein_coding	1.07451	4.97215	3.58126e-10	3.01648e-09	3.39677	3.45125	3.71008	6.39912	6.59979	8.77506
ENSG00000136010	ALDH1L2	protein_coding	-2.25705	2.4986	2.61195e-05	0.000100001	0.315679	1.47206	2.23612	0.109096	0.288661	0.424841
ENSG00000111275	ALDH2	protein_coding	-1.50266	6.73561	8.30968e-27	4.68976e-25	55.7037	60.2327	67.83	17.3356	23.6507	22.4535
ENSG00000108602	ALDH3A1	protein_coding	1.49059	4.01255	4.2135e-09	3.04965e-08	2.77553	2.25722	2.72391	8.19218	7.38456	5.676
ENSG00000006534	ALDH3B1	protein_coding	1.00351	2.72378	3.33191e-06	1.51096e-05	0.665441	0.634466	0.909991	1.38855	1.5425	1.38848
ENSG00000119711	ALDH6A1	protein_coding	-1.16637	4.55258	5.22177e-12	5.81867e-11	3.74152	3.31642	3.94692	1.37629	1.53238	1.89065
ENSG00000143149	ALDH9A1	protein_coding	0.672738	6.1986	1.11515e-06	5.51836e-06	13.8032	14.7107	14.7262	20.2833	23.7591	23.4036
ENSG00000109107	ALDOC	protein_coding	-0.748078	2.88255	0.022448	0.043589	2.60594	2.96756	4.34677	1.01909	1.52451	3.25185
ENSG00000086848	ALG9	protein_coding	0.820908	3.8973	7.64151e-07	3.88061e-06	1.40942	1.19734	1.34919	2.26923	2.31839	2.2451
ENSG00000189046	ALKBH2	protein_coding	-1.13187	3.69155	1.15191e-07	6.67674e-07	6.05093	7.7243	5.92247	2.25681	2.94303	3.62732
ENSG00000239382	ALKBH6	protein_coding	0.764332	1.91891	0.00404148	0.00958786	0.531807	0.468661	0.582055	0.990929	0.653264	0.978934
ENSG00000179477	ALOX12B	protein_coding	-1.14545	0.110267	0.0025001	0.00622014	0.286527	0.316325	0.56272	0.159409	0.21118	0.140099
ENSG00000179148	ALOXE3	protein_coding	2.29119	0.0700593	1.09598e-10	9.99871e-10	0.117178	0.123484	0.099374	0.622001	0.652635	0.360925
ENSG00000003393	ALS2	protein_coding	0.825496	5.18339	2.02184e-06	9.49293e-06	2.13174	2.23203	2.60501	4.5116	3.86995	3.65825
ENSG00000178038	ALS2CL	protein_coding	1.66178	3.77202	1.57711e-09	1.21935e-08	0.663357	0.961812	1.07263	2.82264	1.62564	3.89819
ENSG00000242110	AMACR	protein_coding	-0.681833	3.85076	0.000133496	0.000444879	2.23208	2.14021	1.99548	1.29832	1.43262	1.15202
ENSG00000139344	AMDHD1	protein_coding	1.3461	1.52426	1.75887e-07	9.88653e-07	0.500278	0.655862	0.647172	1.42436	1.2041	1.85393
ENSG00000184675	AMER1	protein_coding	-1.32991	5.14994	4.44938e-17	9.1752e-16	4.72976	3.54045	4.54445	1.45903	1.65252	1.87696
ENSG00000101935	AMMECR1	protein_coding	-2.58056	5.91489	1.09714e-67	1.52941e-64	11.8359	9.59231	10.5977	1.51303	1.83277	1.89793
ENSG00000166126	AMN	protein_coding	-1.51334	0.760703	1.18619e-05	4.86769e-05	0.189664	0.252217	0.216137	0.0824509	0.0653932	0.0753796
ENSG00000151743	AMN1	protein_coding	0.709031	2.96703	0.000744372	0.0021082	1.5545	1.75769	1.52762	2.08871	2.71376	2.95955
ENSG00000114019	AMOTL2	protein_coding	3.47914	6.15435	1.13331e-69	1.97479e-66	1.97791	3.32159	2.48203	31.1754	28.9359	24.6536
ENSG00000133805	AMPD3	protein_coding	1.48116	4.17505	2.73589e-16	5.16081e-15	1.05249	1.24982	1.29605	3.67731	2.86928	3.25441
ENSG00000174945	AMZ1	protein_coding	-1.069	1.01266	0.00120734	0.00326611	0.177101	0.274358	0.263141	0.140908	0.12667	0.06244
ENSG00000196704	AMZ2	protein_coding	0.657159	6.26772	2.68029e-07	1.47273e-06	13.994	14.3296	14.4526	21.379	24.0929	20.4624
ENSG00000196510	ANAPC7	protein_coding	-0.806635	6.05035	1.56908e-10	1.39585e-09	12.9012	12.429	12.4867	6.78086	7.08622	7.28519
ENSG00000013523	ANGEL1	protein_coding	-0.704574	4.96647	9.7285e-07	4.86251e-06	5.16493	4.62699	5.71266	2.83172	3.06391	3.40585
ENSG00000136859	ANGPTL2	protein_coding	3.33499	4.39996	2.73946e-63	2.93754e-60	1.21015	0.932361	1.18896	12.5717	9.53691	10.7275
ENSG00000167772	ANGPTL4	protein_coding	3.57315	-0.528374	1.58125e-17	3.5044e-16	0.0645503	0.0178158	0.0752712	0.495506	0.602625	0.776057
ENSG00000029534	ANK1	protein_coding	0.625814	3.33882	0.012454	0.0259118	0.537805	0.399236	0.497376	1.0175	0.614615	0.52091
ENSG00000151687	ANKAR	protein_coding	-0.732987	1.39648	0.0177865	0.0354408	0.330417	0.407017	0.592137	0.269612	0.26788	0.239487
ENSG00000166839	ANKDD1A	protein_coding	1.12407	1.339	4.88933e-06	2.15143e-05	0.251432	0.220302	0.288537	0.526334	0.52628	0.567056
ENSG00000132623	ANKEF1	protein_coding	1.22156	5.51313	8.22178e-20	2.33901e-18	6.15703	5.91276	6.17972	13.1186	14.2553	14.2576
ENSG00000144504	ANKMY1	protein_coding	-0.941811	3.87604	3.18309e-06	1.44913e-05	0.97019	1.48719	1.35718	0.565651	0.612924	0.764767
ENSG00000164331	ANKRA2	protein_coding	0.789292	3.6801	4.28972e-06	1.90381e-05	2.80932	3.20126	3.39886	5.10291	5.56358	5.21896
ENSG00000148677	ANKRD1	protein_coding	9.93081	3.17857	1.51832e-33	1.7492e-31	0.0101196	0.0223441	0	22.0869	9.83712	3.13007
ENSG00000101745	ANKRD12	protein_coding	0.809687	5.73911	7.84957e-09	5.50141e-08	3.24992	3.02386	3.19201	5.78763	5.63834	4.77587
ENSG00000198720	ANKRD13B	protein_coding	-0.778168	5.08405	7.87485e-06	3.34579e-05	9.27454	8.0231	9.29176	4.29528	4.41398	6.48217
ENSG00000180071	ANKRD18A	protein_coding	-0.618736	3.71768	0.000314365	0.000966531	1.93062	1.83993	2.00754	1.32896	1.17462	1.16926
ENSG00000187984	ANKRD19P	pseudogene	-1.4838	0.493752	6.60532e-07	3.39396e-06	0.523264	0.690217	0.578474	0.239447	0.174466	0.207965
ENSG00000089847	ANKRD24	protein_coding	-1.14119	0.327129	0.00442756	0.0103784	0.161145	0.197671	0.474992	0.0856206	0.104473	0.176124
ENSG00000105186	ANKRD27	protein_coding	-1.05146	5.59465	5.45115e-15	8.79502e-14	7.26113	6.395	7.3106	3.18014	3.39773	3.31042
ENSG00000154065	ANKRD29	protein_coding	-0.854067	1.54855	0.000526114	0.00153941	0.409155	0.434465	0.542667	0.260979	0.225978	0.259438
ENSG00000181039	ANKRD34A	protein_coding	1.62583	1.07733	1.68757e-06	8.05641e-06	0.194111	0.232667	0.278088	0.815166	0.757229	0.545542
ENSG00000230006	ANKRD36BP2	pseudogene	-1.67475	0.388727	0.00688364	0.0153459	0.0398592	0.0467547	0.0203347	0.0150477	0.00872143	0.00816831
ENSG00000137494	ANKRD42	protein_coding	1.08209	4.52065	1.32024e-09	1.02816e-08	2.01042	1.63421	2.00049	4.08985	4.33766	3.23572
ENSG00000065413	ANKRD44	protein_coding	0.63729	3.02945	0.00147729	0.00390322	0.612001	0.594186	0.569398	0.935098	0.883866	0.882365
ENSG00000186106	ANKRD46	protein_coding	-0.673665	3.19559	0.00426808	0.0100553	0.953163	1.19285	1.43648	0.931859	0.602333	0.646872
ENSG00000156381	ANKRD9	protein_coding	0.708946	2.15286	0.00552184	0.0125975	2.23458	1.55481	1.48898	2.78838	2.64055	3.03748
ENSG00000168096	ANKS3	protein_coding	-0.674274	4.11807	0.000132112	0.00044053	2.40578	2.30052	2.72726	1.32508	1.43379	1.79893
ENSG00000175311	ANKS4B	protein_coding	-3.14951	4.30656	1.41629e-42	3.31727e-40	6.10488	4.1267	5.92572	0.446353	0.501479	0.834978
ENSG00000165138	ANKS6	protein_coding	-1.0434	5.95724	1.39444e-14	2.16223e-13	8.68038	7.80009	8.68439	3.39153	4.09329	4.47015
ENSG00000011426	ANLN	protein_coding	2.04837	8.72655	1.50813e-31	1.45996e-29	41.4759	28.1774	27.6451	143.772	113.319	136.911
ENSG00000131620	ANO1	protein_coding	2.41858	7.70218	4.0365e-23	1.63572e-21	10.9013	14.7726	16.5479	61.1893	81.8647	77.5579
ENSG00000177119	ANO6	protein_coding	-1.07126	6.47757	2.12024e-12	2.48998e-11	12.5754	13.2657	14.4343	5.54041	6.72878	6.4748
ENSG00000074855	ANO8	protein_coding	0.74224	2.59303	0.00187125	0.004819	0.788359	0.985801	1.04593	1.36056	1.45508	1.79802
ENSG00000140350	ANP32A	protein_coding	-0.612451	7.99598	5.16588e-06	2.25603e-05	38.2908	39.3744	38.1682	22.1872	26.0781	25.901
ENSG00000136938	ANP32B	protein_coding	-0.639701	8.15069	6.2339e-06	2.69292e-05	168.246	207.267	178.845	100.415	120.504	127.698
ENSG00000143401	ANP32E	protein_coding	-0.66814	7.17385	2.34938e-05	9.09227e-05	47.4323	46.7198	44.019	24.851	29.137	31.2032
ENSG00000169604	ANTXR1	protein_coding	-0.800308	5.04243	0.00427288	0.0100649	6.2686	4.99995	5.08428	2.84994	3.46918	2.86942
ENSG00000163297	ANTXR2	protein_coding	2.7477	4.07627	9.36669e-20	2.6539e-18	0.226022	0.137897	0.388406	1.85826	1.24708	1.80073
ENSG00000135046	ANXA1	protein_coding	5.2143	6.9087	3.24886e-70	6.46988e-67	1.67292	1.98748	1.84837	78.3338	85.3043	35.5272
ENSG00000182718	ANXA2	protein_coding	1.54434	9.49083	4.50937e-16	8.23861e-15	51.0021	53.7374	46.6581	141.15	169.035	121.599
ENSG00000231991	ANXA2P2	pseudogene	1.48634	4.25732	4.36865e-12	4.90725e-11	9.2337	10.0083	8.62809	24.8555	30.5066	21.0028
ENSG00000138772	ANXA3	protein_coding	0.817808	7.21488	6.5738e-05	0.000232232	24.1065	31.1823	26.147	48.6042	51.2507	40.426
ENSG00000164111	ANXA5	protein_coding	2.22334	8.40869	1.76432e-39	3.27928e-37	46.7797	49.2325	42.5417	217.596	253.44	161.111
ENSG00000197043	ANXA6	protein_coding	1.42361	5.71634	1.15666e-15	2.03327e-14	4.51681	4.04138	4.44079	12.7128	11.3429	9.97821
ENSG00000143412	ANXA9	protein_coding	-2.20323	2.42145	2.20507e-17	4.78796e-16	3.43284	4.62531	5.24353	0.772891	1.12629	0.923002
ENSG00000136250	AOAH	protein_coding	2.69069	0.88033	1.80973e-11	1.83286e-10	0.12763	0.196038	0.0841196	1.26812	0.751173	0.564039
ENSG00000002726	AOC1	protein_coding	1.04362	3.85671	2.18128e-06	1.01764e-05	1.61827	1.63624	2.38781	3.70645	3.63637	3.99531
ENSG00000138356	AOX1	protein_coding	6.32754	1.62731	5.85938e-27	3.3752e-25	0.00360712	0.0278758	0.0210311	2.13888	1.347	0.642615
ENSG00000237594	AP000251.3	antisense	-0.752271	0.627483	0.0117307	0.0245571	2.04653	3.28145	1.96028	1.56974	1.13725	1.5178
ENSG00000177236	AP006621.1	pseudogene	-0.904448	1.40947	0.000238592	0.000754296	3.5897	3.33728	3.74528	1.68012	1.69032	2.2026
ENSG00000255284	AP006621.5	protein_coding	-0.687482	2.36395	0.00356311	0.00856053	5.63548	4.25905	4.78525	2.93188	2.51581	3.47237
ENSG00000072958	AP1M1	protein_coding	0.832172	6.20395	2.04568e-09	1.56085e-08	15.4205	12.2637	13.3821	24.4708	25.7487	21.2282
ENSG00000182287	AP1S2	protein_coding	1.05604	7.62388	1.5479e-09	1.19876e-08	16.1312	18.4191	17.2599	36.6079	34.7158	33.9633
ENSG00000042753	AP2S1	protein_coding	0.612096	5.03818	3.2852e-05	0.000123772	15.4314	12.9102	13.7459	20.611	23.0139	19.2808
ENSG00000134262	AP4B1	protein_coding	0.772556	4.68532	3.93618e-07	2.09749e-06	3.66451	2.84286	3.24169	5.48044	5.27272	5.53554
ENSG00000254470	AP5B1	protein_coding	-1.06087	3.29209	4.47447e-07	2.36176e-06	2.39355	1.81067	2.49984	0.867473	0.981261	1.29665
ENSG00000120868	APAF1	protein_coding	0.696321	5.48412	6.82855e-05	0.000240743	4.94268	3.1425	4.27984	7.38988	5.49878	6.67648
ENSG00000034053	APBA2	protein_coding	0.685277	1.21604	0.00801762	0.0175181	0.180763	0.231749	0.231183	0.361021	0.370853	0.277229
ENSG00000166313	APBB1	protein_coding	1.36542	2.87199	1.31826e-10	1.19019e-09	0.597641	0.693847	0.804807	1.73511	1.78181	1.75309
ENSG00000163697	APBB2	protein_coding	-0.993871	5.68598	1.71552e-05	6.82096e-05	4.14725	5.09903	4.49898	2.41825	2.44961	1.8719
ENSG00000134982	APC	protein_coding	0.664027	6.501	9.70796e-06	4.04088e-05	5.2222	4.43962	5.04123	8.7595	7.66029	6.30244
ENSG00000154856	APCDD1	protein_coding	-2.61921	7.62734	6.99098e-29	4.87272e-27	17.341	13.166	14.9084	1.96763	2.10386	3.17847
ENSG00000164062	APEH	protein_coding	-0.858073	7.39528	1.33702e-06	6.49409e-06	36.4848	37.5184	37.1025	15.1653	20.9629	23.9792
ENSG00000169621	APLF	protein_coding	0.62362	2.24084	0.00995178	0.0211928	0.469814	0.728612	0.808721	1.05856	0.861546	1.09218
ENSG00000105290	APLP1	protein_coding	2.10137	1.25495	1.17821e-12	1.44835e-11	0.290322	0.314467	0.198014	1.06432	0.984426	1.34707
ENSG00000084234	APLP2	protein_coding	1.20533	9.2394	2.93145e-17	6.20097e-16	46.2143	44.8724	48.2963	109.385	109.773	94.6633
ENSG00000101474	APMAP	protein_coding	0.70941	7.09462	3.96275e-08	2.47716e-07	40.7961	40.507	38.9215	61.6016	69.1783	61.5086
ENSG00000239713	APOBEC3G	protein_coding	0.750056	2.68845	0.00135201	0.00361053	0.783433	0.989616	1.01128	1.30227	1.23316	2.05104
ENSG00000130208	APOC1	protein_coding	-0.762192	1.94729	0.00154067	0.00405226	2.19627	2.51448	3.03531	1.17922	1.63271	1.65363
ENSG00000091583	APOH	protein_coding	-3.7442	1.37611	9.85757e-24	4.18947e-22	3.36786	2.07484	2.03374	0.136226	0.263182	0.147894
ENSG00000128335	APOL2	protein_coding	0.860669	4.22217	1.32493e-06	6.44435e-06	3.42707	3.18575	4.64774	6.216	6.0762	7.66753
ENSG00000221963	APOL6	protein_coding	0.789899	4.03062	0.0242285	0.0465728	0.474896	1.43741	2.1274	2.01196	2.06204	2.7228
ENSG00000178878	APOLD1	protein_coding	1.48729	1.78832	3.28966e-06	1.49277e-05	0.201843	0.24115	0.328869	0.815586	0.448503	0.843138
ENSG00000204444	APOM	protein_coding	-1.08698	1.31494	1.28275e-05	5.23311e-05	1.5563	1.59827	1.60375	0.619417	0.689853	0.883445
ENSG00000062725	APPBP2	protein_coding	0.923616	6.00434	3.82754e-08	2.3991e-07	4.32972	3.2046	4.3766	7.94931	7.15613	6.93745
ENSG00000198931	APRT	protein_coding	-0.769076	5.75698	2.25873e-06	1.05272e-05	30.4566	31.5271	30.114	13.7876	17.6024	21.6213
ENSG00000137074	APTX	protein_coding	-0.819865	4.69529	1.06976e-07	6.24212e-07	7.05085	8.19258	8.25888	3.96417	4.98991	4.0611
ENSG00000178301	AQP11	protein_coding	0.729691	0.98562	0.0147565	0.0301356	0.501504	0.396789	0.438598	0.673169	0.643763	0.858725
ENSG00000165272	AQP3	protein_coding	-1.43984	4.92639	1.28088e-06	6.26066e-06	9.24732	6.32778	7.21005	2.52706	3.08893	2.60148
ENSG00000165269	AQP7	protein_coding	-1.73871	1.36478	5.04796e-07	2.64942e-06	0.641699	0.644992	0.826454	0.0964199	0.178828	0.34544
ENSG00000156750	AQP7P3	pseudogene	-2.25477	-0.495192	1.71902e-05	6.83295e-05	0.178886	0.112851	0.317862	0	0.0596441	0.0651716
ENSG00000186635	ARAP1	protein_coding	-0.672641	7.1443	1.15182e-05	4.73639e-05	13.1246	12.4563	14.974	7.32068	7.12715	10.4567
ENSG00000198576	ARC	protein_coding	1.99678	1.62884	1.26865e-08	8.61421e-08	0.200719	0.32685	0.275015	0.995188	1.32341	0.811695
ENSG00000134287	ARF3	protein_coding	0.954711	8.35864	2.16591e-14	3.28182e-13	36.7584	35.6041	35.6876	66.1272	68.9435	69.7915
ENSG00000149182	ARFGAP2	protein_coding	-0.693743	6.44475	1.4622e-07	8.34347e-07	16.336	13.7624	14.1735	7.97261	9.18241	9.65379
ENSG00000242247	ARFGAP3	protein_coding	0.637872	5.04081	6.26833e-05	0.000222286	6.48603	6.87283	8.86181	10.3878	11.0735	12.3005
ENSG00000066777	ARFGEF1	protein_coding	0.70496	6.67524	1.3123e-06	6.3874e-06	6.22162	5.349	6.89943	10.5034	10.2899	8.56379
ENSG00000124198	ARFGEF2	protein_coding	-0.936259	7.14488	1.02849e-12	1.27103e-11	16.5117	15.5248	17.6067	8.63255	8.50954	8.19498
ENSG00000071205	ARHGAP10	protein_coding	0.88042	2.89612	3.97979e-05	0.0001478	0.578894	0.550733	0.573024	1.23491	1.00572	0.815803
ENSG00000165322	ARHGAP12	protein_coding	0.602096	6.49975	1.35481e-06	6.57135e-06	11.3587	9.80793	11.3467	14.9304	16.487	16.8499
ENSG00000146376	ARHGAP18	protein_coding	1.00733	6.88659	1.60039e-13	2.1915e-12	17.3162	17.4017	17.6959	35.1478	33.4491	34.3939
ENSG00000128805	ARHGAP22	protein_coding	-1.95629	2.38427	8.09601e-12	8.7623e-11	0.959559	0.870297	0.8917	0.22887	0.272191	0.183936
ENSG00000225485	ARHGAP23	protein_coding	0.655629	7.27291	1.35494e-07	7.7696e-07	13.5644	14.1695	14.7507	22.7778	22.0787	20.5063
ENSG00000260781	ARHGAP23P1	pseudogene	0.935567	0.418536	0.00167906	0.00437824	0.481412	0.297627	0.415412	0.775439	0.865159	0.599825
ENSG00000137962	ARHGAP29	protein_coding	2.35656	5.30951	3.81826e-16	7.04054e-15	0.992049	0.964191	1.00488	6.03258	4.45311	4.30745
ENSG00000031081	ARHGAP31	protein_coding	5.07311	1.70368	4.64387e-29	3.28607e-27	0.0170731	0.0164926	0.0174201	0.902365	0.485641	0.30556
ENSG00000134909	ARHGAP32	protein_coding	-1.23293	7.35913	7.07831e-12	7.75111e-11	15.2825	12.7894	16.3603	6.18926	6.0533	6.21656
ENSG00000147799	ARHGAP39	protein_coding	-0.866915	4.73357	1.88388e-08	1.24418e-07	4.66705	4.57894	5.35365	2.20038	2.67651	2.95659
ENSG00000089820	ARHGAP4	protein_coding	-0.996481	6.99241	5.27892e-07	2.75508e-06	17.1483	22.1729	19.105	6.88667	8.5692	13.3134
ENSG00000124143	ARHGAP40	protein_coding	0.803885	2.71224	0.0118513	0.024791	0.783519	1.78537	1.61533	2.02561	2.26756	2.84994
ENSG00000165895	ARHGAP42	protein_coding	1.00899	5.32361	6.73483e-07	3.45287e-06	4.15878	4.65814	4.06927	9.741	9.27552	6.29164
ENSG00000258655	ARHGAP5-AS1	antisense	-1.07635	2.2043	5.15281e-06	2.25173e-05	2.81103	2.78177	3.02314	1.64224	1.08779	1.24167
ENSG00000241484	ARHGAP8	protein_coding	-0.865208	0.880393	0.00897506	0.0193373	0.402087	0.28036	0.374272	0.18109	0.123479	0.262136
ENSG00000111348	ARHGDIB	protein_coding	2.87936	3.3843	2.03474e-17	4.43885e-16	1.82927	1.61982	1.05544	13.5241	10.6957	8.24718
ENSG00000076928	ARHGEF1	protein_coding	0.661007	6.47868	1.69018e-06	8.06613e-06	6.41645	7.33481	7.79061	10.0807	10.6048	12.6359
ENSG00000104728	ARHGEF10	protein_coding	1.30956	5.26305	1.25418e-16	2.45897e-15	2.54231	2.07532	2.26561	6.37423	5.17565	5.11107
ENSG00000074964	ARHGEF10L	protein_coding	-0.868771	5.72003	1.52853e-09	1.18469e-08	5.62239	5.60696	6.30621	2.80312	2.85915	3.73499
ENSG00000110237	ARHGEF17	protein_coding	3.46409	3.14767	1.33155e-46	4.12485e-44	0.197349	0.183106	0.222782	2.37143	1.6856	2.45065
ENSG00000142632	ARHGEF19	protein_coding	0.7054	2.579	0.00155552	0.004089	1.31551	1.13352	1.25339	1.68505	2.02191	2.20929
ENSG00000214944	ARHGEF28	protein_coding	1.80126	4.30796	6.13496e-10	5.01297e-09	0.647596	0.581865	0.648982	2.73948	2.1265	1.50949
ENSG00000236699	ARHGEF38	protein_coding	-1.56373	2.45473	9.39753e-12	1.00308e-10	0.845568	0.87516	0.986004	0.308579	0.24052	0.343675
ENSG00000136002	ARHGEF4	protein_coding	0.77843	3.78836	0.00703897	0.0156347	0.676701	1.1604	1.21399	1.48343	1.67283	1.95842
ENSG00000165801	ARHGEF40	protein_coding	0.679676	3.47687	0.00140962	0.00374502	0.846166	0.550779	1.00096	1.3221	1.23003	1.18944
ENSG00000131089	ARHGEF9	protein_coding	-0.612585	5.13594	0.000385651	0.00115986	3.95853	4.68828	5.11993	2.27809	3.01894	3.51959
ENSG00000179361	ARID3B	protein_coding	2.06671	5.89341	5.92065e-30	4.71622e-28	3.74151	4.00954	3.50162	18.593	14.9468	12.4759
ENSG00000152219	ARL14EP	protein_coding	-0.75524	4.86809	1.51447e-07	8.59949e-07	5.04608	5.68818	5.97817	2.98086	3.22441	3.4765
ENSG00000185305	ARL15	protein_coding	-1.03018	4.00771	6.34007e-08	3.82766e-07	3.53413	3.52258	3.80694	1.34019	2.12684	1.74368
ENSG00000214087	ARL16	protein_coding	0.675453	4.92428	2.69042e-06	1.24187e-05	8.68314	8.19847	8.44373	13.8731	13.7236	11.9176
ENSG00000213465	ARL2	protein_coding	0.708561	4.49513	2.18388e-05	8.50607e-05	8.25478	7.5325	7.93371	11.2803	13.7038	12.9608
ENSG00000102931	ARL2BP	protein_coding	0.78146	6.10148	3.35125e-08	2.12251e-07	22.4311	22.6716	23.5288	39.3641	43.5172	32.2966
ENSG00000138175	ARL3	protein_coding	0.677888	5.02068	1.85019e-06	8.76371e-06	6.60612	6.21757	6.40929	9.25725	10.8219	10.0274
ENSG00000188042	ARL4C	protein_coding	2.43554	4.27416	1.06102e-15	1.8675e-14	1.82152	1.52612	1.46647	9.52555	8.03672	7.90882
ENSG00000175906	ARL4D	protein_coding	1.61565	2.76771	1.48669e-09	1.15328e-08	1.6896	3.51118	2.37585	7.55427	8.43775	6.70772
ENSG00000165997	ARL5B	protein_coding	1.67068	6.38852	3.04864e-36	4.38123e-34	4.85084	6.02818	5.61755	16.4687	17.3688	17.5234
ENSG00000170540	ARL6IP1	protein_coding	0.905371	7.46654	8.23895e-13	1.03376e-11	34.4128	30.7746	31.6896	58.6739	57.6354	61.1966
ENSG00000143862	ARL8A	protein_coding	0.810097	5.00763	3.16426e-07	1.715e-06	9.52108	12.8309	11.0669	17.1673	21.1792	18.9928
ENSG00000104442	ARMC1	protein_coding	0.64833	5.4827	3.74636e-06	1.68465e-05	9.16717	10.8082	9.38776	15.8428	15.3198	13.8215
ENSG00000105676	ARMC6	protein_coding	-0.966869	5.63064	1.77408e-11	1.80121e-10	16.7319	16.1061	13.8113	6.86468	8.6929	7.83471
ENSG00000135931	ARMC9	protein_coding	1.21963	4.48052	9.07632e-15	1.42965e-13	1.0967	1.10776	1.31511	2.79046	2.75559	2.44941
ENSG00000196440	ARMCX4	protein_coding	-0.676563	4.30277	0.00366366	0.00877214	1.77805	1.25895	1.45398	1.06494	0.814213	0.864251
ENSG00000125962	ARMCX5	protein_coding	-0.740091	4.68078	0.000103533	0.000352012	5.01586	7.29329	5.35438	2.9887	3.46442	3.91771
ENSG00000172379	ARNT2	protein_coding	-0.710347	5.79092	3.02941e-05	0.000114693	4.58952	7.14895	6.12406	2.91443	3.83722	3.94165
ENSG00000029153	ARNTL2	protein_coding	0.741539	6.2495	0.000200744	0.000646575	14.3815	11.8901	11.4103	22.2533	20.1046	19.2497
ENSG00000241685	ARPC1A	protein_coding	1.19901	6.86265	1.2228e-17	2.74049e-16	30.4826	24.5651	26.9695	60.3265	62.5164	61.3165
ENSG00000130429	ARPC1B	protein_coding	0.693527	6.66702	1.12645e-07	6.54008e-07	19.9462	18.4144	17.5308	27.3058	31.4524	29.7382
ENSG00000163466	ARPC2	protein_coding	0.860757	8.26422	3.80349e-11	3.68711e-10	33.0157	32.7262	31.9296	54.6681	62.2158	56.6255
ENSG00000137486	ARRB1	protein_coding	1.36465	5.983	3.19488e-15	5.27686e-14	7.08108	4.90582	5.30286	16.6257	14.1256	12.7499
ENSG00000141480	ARRB2	protein_coding	-2.66677	4.28439	2.2141e-36	3.21506e-34	7.08632	6.02802	6.11064	0.756283	0.833898	1.38179
ENSG00000113369	ARRDC3	protein_coding	1.47827	6.00146	1.37158e-11	1.42473e-10	4.67994	8.5095	6.11511	18.4942	20.3865	13.6591
ENSG00000140450	ARRDC4	protein_coding	-2.37331	4.19292	2.74311e-23	1.14146e-21	2.37325	4.26297	4.17381	0.567927	0.737778	0.733509
ENSG00000113273	ARSB	protein_coding	1.34706	4.90926	1.49472e-10	1.33314e-09	2.05588	2.37733	2.16995	6.11657	6.01412	4.26258
ENSG00000006756	ARSD	protein_coding	2.10156	3.59259	3.44133e-21	1.13142e-19	0.264934	0.292487	0.385339	1.3766	1.38295	1.18004
ENSG00000157399	ARSE	protein_coding	-1.93412	1.75836	1.44443e-05	5.82051e-05	0.780263	0.388478	0.579808	0.14632	0.0981955	0.200657
ENSG00000183876	ARSI	protein_coding	3.14218	-0.404487	1.65422e-16	3.21167e-15	0.0612626	0.054107	0.0500062	0.548903	0.378904	0.522267
ENSG00000180801	ARSJ	protein_coding	1.66685	2.59021	3.57638e-11	3.48148e-10	0.709546	0.805341	0.61822	2.1871	2.3538	2.0956
ENSG00000117407	ARTN	protein_coding	-1.67634	2.45043	5.67682e-07	2.9484e-06	3.39053	3.0361	2.51276	0.781273	0.83529	1.12818
ENSG00000173409	ARV1	protein_coding	-0.848086	3.43998	5.83592e-06	2.52962e-05	5.97678	6.52046	6.53458	3.39913	3.54028	3.39286
ENSG00000153317	ASAP1	protein_coding	2.71461	6.61371	6.65262e-56	3.86406e-53	3.63133	3.53089	3.69561	28.3911	22.2215	18.8766
ENSG00000151693	ASAP2	protein_coding	1.88842	7.22484	9.03007e-38	1.53511e-35	8.72578	8.6388	10.4811	38.3284	32.1409	30.0119
ENSG00000065802	ASB1	protein_coding	0.692748	6.08723	3.64233e-07	1.95586e-06	6.37558	7.79053	6.69072	9.99908	11.1933	11.8244
ENSG00000100628	ASB2	protein_coding	1.42089	2.10403	3.88845e-08	2.43399e-07	0.262255	0.32901	0.393848	0.760053	1.06188	0.751326
ENSG00000148331	ASB6	protein_coding	1.12811	4.916	8.69384e-11	8.02597e-10	8.896	7.6197	7.47694	18.3962	19.4587	13.3773
ENSG00000183734	ASCL2	protein_coding	-2.35568	6.17303	3.65759e-37	5.66521e-35	46.001	42.3566	44.4235	6.34671	9.19931	9.8923
ENSG00000232237	ASCL5	protein_coding	-1.36819	0.52334	3.01065e-05	0.000114076	0.533783	0.665685	0.507171	0.169173	0.219171	0.259289
ENSG00000105011	ASF1B	protein_coding	-1.1115	5.75733	3.35501e-13	4.42467e-12	34.8295	30.2278	24.6908	12.4346	13.4807	14.8297
ENSG00000116539	ASH1L	protein_coding	0.613719	6.60931	0.0012777	0.00343182	5.65286	3.75475	5.33765	9.3756	6.40862	6.1882
ENSG00000235919	ASH1L-AS1	processed_transcript	-1.26765	0.625632	3.17494e-05	0.000119812	0.696582	0.882117	0.776439	0.278444	0.239085	0.436647
ENSG00000169093	ASMTL	protein_coding	-1.42793	4.18675	1.16768e-11	1.22664e-10	5.22089	7.11968	8.16619	1.82867	2.63968	2.99045
ENSG00000070669	ASNS	protein_coding	-1.66169	6.87314	0.00153464	0.0040402	15.2302	68.1994	69.0522	3.46659	20.2859	23.5932
ENSG00000138381	ASNSD1	protein_coding	-0.629317	5.4928	3.14267e-06	1.43307e-05	18.6031	20.5996	17.8224	11.3529	13.0293	11.7047
ENSG00000198363	ASPH	protein_coding	1.5418	8.60585	9.67651e-17	1.93253e-15	15.2213	15.0364	16.4817	41.0682	44.2329	47.8005
ENSG00000174939	ASPHD1	protein_coding	-1.04584	1.90849	0.000283008	0.000878649	1.60249	1.26231	1.93934	0.645304	0.586285	1.0414
ENSG00000128203	ASPHD2	protein_coding	4.26274	0.547512	6.88932e-31	6.27693e-29	0.0298283	0.0395165	0.0834777	1.01498	0.807561	1.03019
ENSG00000244617	ASPRV1	protein_coding	-2.12116	1.86772	8.78777e-15	1.38576e-13	2.18524	2.42268	2.15036	0.417709	0.387357	0.715503
ENSG00000169696	ASPSCR1	protein_coding	-1.39146	8.56429	2.95198e-15	4.91058e-14	30.8257	32.2275	30.1308	9.15988	10.7067	14.9909
ENSG00000130707	ASS1	protein_coding	-1.8576	6.40369	3.61888e-06	1.63154e-05	19.3964	61.5513	75.2346	6.21368	17.4551	18.5082
ENSG00000119778	ATAD2B	protein_coding	-0.973735	5.10392	3.18739e-08	2.02332e-07	3.24299	3.19883	3.50561	1.57571	1.65278	1.7232
ENSG00000107669	ATE1	protein_coding	-0.76966	5.60854	2.95439e-08	1.88745e-07	7.98606	7.68586	8.2084	4.30866	5.21627	4.16609
ENSG00000162772	ATF3	protein_coding	-1.17356	3.34741	0.0129909	0.0268963	1.44084	7.34036	4.67291	2.7953	1.70477	1.30138
ENSG00000128272	ATF4	protein_coding	-1.30973	8.27042	3.29212e-11	3.22503e-10	116.983	230.105	208.263	63.7229	75.7986	79.59
ENSG00000169136	ATF5	protein_coding	-1.71661	3.68561	1.7662e-20	5.37572e-19	4.88804	6.22718	5.54967	1.47423	1.74053	1.7487
ENSG00000213676	ATF6B	protein_coding	-1.17774	6.4363	7.40341e-18	1.70303e-16	24.6559	23.9459	27.8384	10.0366	10.389	12.6247
ENSG00000166669	ATF7IP2	protein_coding	-0.952429	2.87383	3.02129e-05	0.000114417	1.10929	1.01362	1.18756	0.45427	0.468069	0.753471
ENSG00000085978	ATG16L1	protein_coding	1.85866	6.00851	2.08545e-33	2.38288e-31	4.55048	5.12243	4.49911	17.6775	16.3984	16.1837
ENSG00000110046	ATG2A	protein_coding	-0.898583	5.70119	2.39155e-10	2.06557e-09	5.20802	4.84372	5.63159	2.61129	2.50219	3.11263
ENSG00000066739	ATG2B	protein_coding	0.698697	5.60436	2.8359e-05	0.000107924	2.73435	2.58946	3.18482	5.04114	4.42721	3.99331
ENSG00000130734	ATG4D	protein_coding	0.889088	4.15446	4.30875e-07	2.28206e-06	4.92317	5.46428	5.11549	9.2045	9.86938	9.00324
ENSG00000142102	ATHL1	protein_coding	0.967967	2.24697	0.00678928	0.0151671	0.441654	0.584262	0.590482	0.743596	0.697562	1.66451
ENSG00000198513	ATL1	protein_coding	0.818642	4.06922	1.02796e-05	4.26608e-05	2.87012	2.41056	2.91978	5.13828	4.98928	3.98243
ENSG00000184743	ATL3	protein_coding	0.895005	5.18075	6.52616e-08	3.92979e-07	2.71942	2.74914	2.85151	5.76457	4.69871	4.63687
ENSG00000145246	ATP10D	protein_coding	0.748994	3.24717	0.00449868	0.0105133	0.714073	0.38584	0.730053	1.08591	0.845036	1.069
ENSG00000105726	ATP13A1	protein_coding	-0.817677	7.04758	1.03143e-08	7.10032e-08	14.6136	13.5756	13.8902	7.06468	7.53627	8.77781
ENSG00000105409	ATP1A3	protein_coding	1.4878	1.89577	4.21994e-08	2.62147e-07	0.296312	0.414362	0.55284	1.14151	0.945149	1.36451
ENSG00000143153	ATP1B1	protein_coding	0.712181	5.96811	6.44941e-06	2.77913e-05	15.1571	15.2345	15.8172	26.4306	27.5373	19.905
ENSG00000074370	ATP2A3	protein_coding	0.930182	2.62151	0.00207513	0.00525568	0.393768	0.392857	0.513587	0.502126	0.755645	1.17316
ENSG00000058668	ATP2B4	protein_coding	3.70707	4.82605	2.93668e-49	1.02343e-46	0.490316	0.413941	0.672648	8.70253	6.83975	4.44477
ENSG00000064270	ATP2C2	protein_coding	-2.19364	1.93919	4.83275e-11	4.61112e-10	0.427883	0.961281	0.994408	0.135554	0.206015	0.166787
ENSG00000099624	ATP5D	protein_coding	-0.981364	5.99886	1.5939e-10	1.41612e-09	32.6851	34.1933	32.8605	13.1027	19.6333	16.7502
ENSG00000159199	ATP5G1	protein_coding	-0.943178	5.0701	2.36392e-10	2.0455e-09	16.2894	14.0773	12.7347	6.72304	7.70379	7.54164
ENSG00000135390	ATP5G2	protein_coding	-0.941303	7.86579	8.4333e-14	1.18988e-12	63.367	65.4254	63.3998	29.7597	33.0678	35.1552
ENSG00000105341	ATP5SL	protein_coding	0.657075	5.96602	2.73826e-06	1.26186e-05	11.6385	10.8201	10.7996	17.46	19.0816	14.7038
ENSG00000113732	ATP6V0E1	protein_coding	1.43461	6.35375	1.37446e-21	4.69608e-20	27.8869	23.6352	25.0939	71.7264	74.4459	56.0762
ENSG00000114573	ATP6V1A	protein_coding	0.729364	7.03607	5.38307e-07	2.80314e-06	18.8556	15.0112	16.9388	30.8552	26.6096	24.7684
ENSG00000100554	ATP6V1D	protein_coding	0.955983	5.02945	9.58407e-09	6.63077e-08	4.61213	4.76932	5.35617	10.9463	9.40099	7.50722
ENSG00000131100	ATP6V1E1	protein_coding	0.830515	6.08659	2.3606e-09	1.77779e-08	14.2095	15.7354	15.4717	27.7376	28.3983	22.7197
ENSG00000250565	ATP6V1E2	protein_coding	-0.880625	1.98538	0.00146838	0.00388337	0.742995	0.970925	1.06973	0.366363	0.389288	0.725054
ENSG00000047249	ATP6V1H	protein_coding	0.661287	5.31542	6.80705e-06	2.9242e-05	5.01652	5.2776	5.43677	8.21904	8.71	7.37065
ENSG00000165240	ATP7A	protein_coding	0.933845	6.09141	6.40694e-10	5.21687e-09	4.93118	3.68057	5.62913	8.88831	8.77221	8.8786
ENSG00000124406	ATP8A1	protein_coding	-1.2561	1.33677	2.575e-06	1.19135e-05	0.200285	0.152016	0.191845	0.0810129	0.0605184	0.0801341
ENSG00000143515	ATP8B2	protein_coding	1.05058	2.22398	0.000148024	0.000489319	0.280353	0.633618	0.478037	0.883992	1.04013	0.893225
ENSG00000130270	ATP8B3	protein_coding	1.60498	2.7564	4.9829e-07	2.61626e-06	0.59129	0.40996	0.479649	1.33432	1.20669	1.87944
ENSG00000171953	ATPAF2	protein_coding	0.612331	4.60206	4.99513e-05	0.000181618	3.10983	3.52861	3.36191	4.81569	5.51081	4.61842
ENSG00000146776	ATXN7L1	protein_coding	1.18742	4.03987	1.50074e-11	1.5485e-10	1.13714	1.11947	1.33445	3.06492	2.54132	2.36431
ENSG00000253719	ATXN7L3B	protein_coding	-1.96943	6.43247	2.17699e-26	1.16273e-24	24.1869	27.0274	28.2994	4.86333	6.11464	8.93888
ENSG00000127423	AUNIP	protein_coding	-0.768007	3.8004	0.00023807	0.000752879	6.54786	9.67289	6.98005	4.046	4.18325	5.12775
ENSG00000105778	AVL9	protein_coding	-1.32125	6.89789	1.61231e-13	2.20565e-12	7.04585	7.12248	8.5086	2.5823	3.02151	3.26976
ENSG00000119986	AVPI1	protein_coding	1.00116	3.24683	2.2144e-06	1.0324e-05	5.11321	5.46287	4.98473	10.2675	11.8537	8.32268
ENSG00000103126	AXIN1	protein_coding	-0.68911	6.40829	9.63991e-06	4.01735e-05	9.89701	12.6095	11.3287	5.77887	7.68821	7.08075
ENSG00000167601	AXL	protein_coding	3.38463	6.5386	2.04408e-29	1.53196e-27	3.79241	4.54715	4.1187	51.4049	42.9548	32.531
ENSG00000169255	B3GALNT1	protein_coding	0.622771	2.55437	0.00690015	0.0153802	0.890503	1.23153	1.16681	1.55681	1.6817	1.71109
ENSG00000162630	B3GALT2	protein_coding	-1.48839	1.99614	0.000258288	0.000807837	0.165156	0.182332	0.171188	0.0738964	0.064244	0.040113
ENSG00000183778	B3GALT5	protein_coding	3.36548	4.608	1.0855e-13	1.50867e-12	0.33305	0.406636	0.421277	4.77787	4.02162	2.855
ENSG00000176022	B3GALT6	protein_coding	-0.756275	4.97343	1.04429e-05	4.3287e-05	11.1929	11.4466	11.4632	4.93749	6.69403	8.17384
ENSG00000187676	B3GALTL	protein_coding	1.27591	3.9796	1.87092e-12	2.22123e-11	2.37724	1.91267	2.05604	5.31632	5.0672	4.64037
ENSG00000149541	B3GAT3	protein_coding	-0.741223	5.1613	4.03511e-07	2.14611e-06	15.6304	14.5423	16.7356	7.71415	9.77943	9.97055
ENSG00000174684	B3GNT1	protein_coding	0.681208	4.49468	0.00359188	0.00861655	8.03196	6.29565	7.43866	9.02009	11.7191	13.4689
ENSG00000176597	B3GNT5	protein_coding	0.819112	5.45666	6.76891e-08	4.07245e-07	4.42852	3.60976	3.63204	7.07878	7.12887	5.92115
ENSG00000156966	B3GNT7	protein_coding	5.52164	3.4266	2.59552e-56	1.64462e-53	0.136809	0.145228	0.184074	9.61984	6.49659	4.73308
ENSG00000237172	B3GNT9	protein_coding	0.990338	4.08016	3.25335e-07	1.7593e-06	4.05066	3.56995	4.05894	7.32639	7.32282	8.04398
ENSG00000135454	B4GALNT1	protein_coding	2.54204	5.09226	5.29865e-35	7.03459e-33	1.57401	1.53051	1.40648	8.73669	9.7039	7.2478
ENSG00000139044	B4GALNT3	protein_coding	1.30109	3.25303	1.89942e-08	1.25309e-07	0.771834	0.786022	0.753082	1.81411	1.4926	2.2725
ENSG00000182272	B4GALNT4	protein_coding	1.19239	1.77371	0.00345282	0.00834038	0.410013	0.55259	0.571249	0.723688	1.03151	1.68775
ENSG00000086062	B4GALT1	protein_coding	0.657063	5.85482	1.70799e-05	6.79493e-05	7.78928	9.73428	11.5358	13.6851	16.0018	15.0431
ENSG00000158850	B4GALT3	protein_coding	0.758961	5.58834	9.75979e-09	6.74798e-08	10.5025	10.7282	10.8397	17.0773	19.1872	16.7924
ENSG00000121578	B4GALT4	protein_coding	0.840878	4.35001	2.28409e-07	1.264e-06	1.90037	1.69264	1.98067	3.38892	3.24146	3.11859
ENSG00000118276	B4GALT6	protein_coding	1.50968	2.97536	1.50196e-06	7.22973e-06	0.713354	0.600031	0.594165	1.98346	1.63849	1.69133
ENSG00000186318	BACE1	protein_coding	1.09064	6.58952	5.2341e-08	3.20577e-07	7.7081	6.4243	8.70992	16.4241	14.4973	16.5622
ENSG00000156273	BACH1	protein_coding	0.614411	5.02973	8.59756e-05	0.000296805	2.64186	2.74757	3.26523	4.27159	4.56084	4.09857
ENSG00000002330	BAD	protein_coding	1.06195	4.12888	4.05363e-10	3.38775e-09	7.28139	6.4076	6.13902	13.197	14.4492	12.8793
ENSG00000107262	BAG1	protein_coding	-1.01173	5.76399	2.67345e-14	4.00299e-13	8.50883	8.81206	8.11503	3.63064	4.24799	4.48052
ENSG00000151929	BAG3	protein_coding	1.63394	5.80083	1.00361e-26	5.64128e-25	10.9429	7.99225	10.261	32.0953	29.8278	26.5178
ENSG00000204463	BAG6	protein_coding	0.732987	8.63222	5.14259e-09	3.68196e-08	55.3885	49.765	53.0784	85.2892	89.4726	82.2977
ENSG00000140320	BAHD1	protein_coding	-1.18562	5.71517	2.71241e-15	4.55007e-14	9.54701	9.01654	9.35734	3.13518	4.43482	4.46108
ENSG00000121753	BAI2	protein_coding	1.29874	4.60263	3.11531e-07	1.68979e-06	1.81921	1.47852	1.63991	3.61612	3.33951	4.94963
ENSG00000226137	BAIAP2-AS1	lincRNA	-0.876162	4.29305	0.00119468	0.00323312	4.82998	2.95756	4.97585	1.78334	2.17921	2.84215
ENSG00000128298	BAIAP2L2	protein_coding	-1.26636	5.27672	2.26037e-10	1.95955e-09	18.7671	17.6352	21.4902	5.81685	8.05293	9.70709
ENSG00000030110	BAK1	protein_coding	0.981435	5.13889	7.53677e-09	5.29549e-08	10.4507	8.98228	9.55955	19.6189	21.0201	15.2649
ENSG00000095739	BAMBI	protein_coding	-1.19407	7.18011	1.04552e-18	2.64512e-17	78.0731	89.9666	79.7571	31.5403	39.0755	35.4148
ENSG00000043039	BARX2	protein_coding	-1.24598	0.124908	0.000528082	0.00154328	0.272411	0.165407	0.180004	0.105126	0.0635789	0.0843577
ENSG00000168062	BATF2	protein_coding	2.45232	1.39274	2.20714e-13	2.96412e-12	0.253503	0.202126	0.468043	1.51707	1.87359	1.52387
ENSG00000214413	BBIP1	protein_coding	-0.654466	3.95703	0.000367566	0.00110978	1.94687	2.14934	2.0967	1.25088	1.3458	1.2496
ENSG00000179941	BBS10	protein_coding	-0.833935	4.16715	3.21534e-06	1.46047e-05	4.02206	4.51414	5.32017	2.24888	2.2818	3.06863
ENSG00000181004	BBS12	protein_coding	0.856071	0.429839	0.00357052	0.00857269	0.1984	0.225475	0.176916	0.31135	0.394957	0.36353
ENSG00000050820	BCAR1	protein_coding	0.717172	7.9553	1.14969e-07	6.66943e-07	23.6308	20.4728	19.6041	34.0893	37.048	31.3028
ENSG00000137936	BCAR3	protein_coding	1.01846	4.44809	1.41342e-06	6.83187e-06	2.3533	3.11241	3.47163	6.87285	6.63978	4.09975
ENSG00000124243	BCAS4	protein_coding	0.86212	2.67249	0.000210559	0.000674999	1.96039	2.93873	2.45407	4.00519	5.00156	4.06468
ENSG00000248098	BCKDHA	protein_coding	-1.59066	1.1687	2.46798e-09	1.85165e-08	0.883114	1.06144	0.921825	0.250942	0.307507	0.373627
ENSG00000083123	BCKDHB	protein_coding	-0.755704	4.95637	3.2844e-07	1.77253e-06	7.49416	7.13087	8.69329	3.92218	4.55218	5.03186
ENSG00000119866	BCL11A	protein_coding	-1.11825	4.24306	3.02033e-09	2.2336e-08	2.14106	2.34502	2.2343	0.920634	1.0333	1.07617
ENSG00000127152	BCL11B	protein_coding	-1.45945	2.12815	5.16096e-07	2.70161e-06	0.930587	0.509461	0.841358	0.254103	0.288599	0.267509
ENSG00000171552	BCL2L1	protein_coding	1.1252	8.41245	7.37294e-16	1.32106e-14	71.8461	85.469	70.0516	157.282	169.948	158.212
ENSG00000153094	BCL2L11	protein_coding	-0.922123	5.42816	1.05847e-06	5.25839e-06	6.23054	3.97705	5.59979	2.94853	2.75814	2.43204
ENSG00000113916	BCL6	protein_coding	0.722656	3.52526	0.0114918	0.0241077	1.56491	1.2101	1.48659	2.82491	2.42443	1.59979
ENSG00000197580	BCO2	protein_coding	1.20427	0.256759	0.000426478	0.00127143	0.0707971	0.0749032	0.116954	0.231638	0.168678	0.186997
ENSG00000186716	BCR	protein_coding	-0.735395	6.20601	2.52482e-08	1.62568e-07	5.47991	4.86662	5.33258	2.6998	3.40117	3.11479
ENSG00000169668	BCRP2	pseudogene	-0.872004	-0.0315819	0.0124179	0.0258533	0.462098	0.230393	0.373716	0.150066	0.243534	0.179212
ENSG00000074582	BCS1L	protein_coding	-0.616333	4.91566	0.000162074	0.000531854	10.3127	10.528	8.4662	5.28648	6.60517	6.86642
ENSG00000161267	BDH1	protein_coding	-1.1967	4.68031	1.23706e-14	1.9376e-13	3.09896	2.68846	3.11645	1.12401	1.24137	1.43648
ENSG00000178409	BEND3	protein_coding	-0.855318	4.93985	1.1775e-07	6.81094e-07	5.5638	4.60681	5.00931	2.31124	3.30106	2.60202
ENSG00000224886	BEND3P3	pseudogene	0.903763	1.05496	0.00503538	0.0116137	3.5149	2.97801	2.52593	6.213	6.24804	4.06498
ENSG00000151917	BEND6	protein_coding	2.15352	-0.0712871	5.23475e-09	3.7441e-08	0.0348959	0.104017	0.0651065	0.358331	0.285056	0.24028
ENSG00000165626	BEND7	protein_coding	0.795176	2.26826	0.00123459	0.00333273	0.295861	0.256799	0.485379	0.597755	0.540511	0.613275
ENSG00000142959	BEST4	protein_coding	-1.61927	0.750038	1.42405e-07	8.14241e-07	0.76311	0.669657	0.958302	0.167437	0.26259	0.33148
ENSG00000177951	BET1L	protein_coding	-0.773228	5.41818	8.79157e-08	5.18744e-07	11.5459	10.7061	11.9783	5.34267	7.38335	6.88113
ENSG00000184515	BEX5	protein_coding	-1.0931	2.04653	9.28655e-05	0.000318058	2.99553	3.82704	4.41574	1.06212	1.69288	2.40916
ENSG00000180535	BHLHA15	protein_coding	-1.05479	2.11976	0.000182464	0.000591936	5.11962	6.76029	9.10119	2.17278	3.42651	4.27892
ENSG00000123095	BHLHE41	protein_coding	1.72704	2.16903	4.80079e-13	6.21384e-12	0.476827	0.560017	0.544191	1.8946	1.87059	1.34169
ENSG00000015475	BID	protein_coding	0.63764	4.85212	2.94389e-05	0.00011182	5.00895	5.10449	4.84184	7.88567	7.93477	6.92123
ENSG00000100290	BIK	protein_coding	1.26712	4.39828	2.18303e-11	2.19089e-10	14.0586	18.8383	13.0855	31.522	43.0626	33.9005
ENSG00000110330	BIRC2	protein_coding	0.643165	5.99666	1.30767e-06	6.3715e-06	10.5033	9.82371	10.6812	16.43	15.9098	14.9637
ENSG00000023445	BIRC3	protein_coding	1.02946	2.35931	5.39639e-06	2.3508e-05	0.567299	0.428364	0.608473	1.17725	1.10857	0.906652
ENSG00000089685	BIRC5	protein_coding	-0.680385	6.43312	1.69065e-05	6.73552e-05	32.1478	26.8501	22.196	14.142	16.2338	19.3696
ENSG00000134897	BIVM	protein_coding	-0.823699	4.87051	2.79849e-07	1.52984e-06	4.54003	4.29558	5.70459	2.42188	2.49069	3.11431
ENSG00000166619	BLCAP	protein_coding	0.786452	5.94181	7.05281e-08	4.23412e-07	9.33765	10.0047	10.4009	17.1631	14.6401	18.349
ENSG00000186222	BLOC1S4	protein_coding	-0.7059	3.189	0.0142104	0.0291312	4.61159	6.07796	5.57388	2.2561	3.11406	4.41731
ENSG00000104164	BLOC1S6	protein_coding	-0.904377	6.64037	2.0461e-13	2.76114e-12	15.7991	16.1017	18.3477	8.83171	8.35397	9.03553
ENSG00000090013	BLVRB	protein_coding	1.21702	2.61215	2.98809e-08	1.90811e-07	2.03274	2.88153	2.93138	5.87284	6.55498	5.36363
ENSG00000104081	BMF	protein_coding	-1.24014	2.80095	0.00114887	0.00312432	0.448552	0.53579	0.921769	0.255395	0.223108	0.3054
ENSG00000168487	BMP1	protein_coding	1.73109	5.24918	9.63174e-28	5.94099e-26	2.54121	2.37638	2.49752	9.6017	7.65462	6.75606
ENSG00000138756	BMP2K	protein_coding	1.19832	6.25603	5.98602e-18	1.39307e-16	4.93515	4.31155	4.86186	11.8153	10.4577	9.32094
ENSG00000125378	BMP4	protein_coding	0.775998	7.75647	0.000184864	0.000599163	67.7998	44.5202	58.8141	110.777	103.408	71.4105
ENSG00000112175	BMP5	protein_coding	1.71042	4.26939	1.14605e-12	1.41005e-11	2.97462	2.32172	1.95001	8.69308	8.70482	5.79886
ENSG00000204217	BMPR2	protein_coding	0.694364	6.12689	6.25013e-05	0.000221753	4.40511	3.15106	4.72045	7.49632	6.62227	5.22317
ENSG00000104765	BNIP3L	protein_coding	1.14634	5.97587	2.9708e-10	2.53504e-09	8.82999	8.29041	13.3871	18.949	21.9055	25.0392
ENSG00000176720	BOK	protein_coding	1.40588	2.24098	0.000575296	0.00166682	0.445878	0.325385	0.722618	1.14882	1.07593	1.63543
ENSG00000169627	BOLA2B	protein_coding	-1.07669	0.00397952	0.000557648	0.00162052	0.836282	0.907055	0.769876	0.339716	0.393789	0.432956
ENSG00000225439	BOLA3-AS1	antisense	-1.40729	1.98369	2.06496e-09	1.57384e-08	2.52245	2.51956	2.57213	0.73654	0.95572	1.12187
ENSG00000172331	BPGM	protein_coding	0.734928	4.17077	5.19179e-05	0.000187837	4.95344	4.26689	5.34385	7.8057	8.43143	7.43117
ENSG00000157764	BRAF	protein_coding	-0.601931	5.88649	2.37502e-05	9.17368e-05	5.44851	5.41235	6.11045	4.01286	3.26692	3.6333
ENSG00000141867	BRD4	protein_coding	-0.795712	7.25967	4.46209e-06	1.97528e-05	12.9878	19.1461	19.1101	9.7792	9.90523	9.13065
ENSG00000184100	BRD7P2	pseudogene	-0.697324	1.02752	0.0134282	0.0276866	0.76109	0.850364	0.759183	0.544653	0.438733	0.440974
ENSG00000104221	BRF2	protein_coding	1.11284	4.01196	2.33221e-08	1.51003e-07	3.52645	4.13351	3.68062	8.92654	9.06032	5.94792
ENSG00000164713	BRI3	protein_coding	0.782019	4.5997	5.08354e-07	2.6644e-06	6.63366	6.64672	7.29549	11.5445	12.8134	10.1882
ENSG00000184992	BRI3BP	protein_coding	-0.736219	6.91715	1.48648e-06	7.1609e-06	23.6025	19.4589	19.5626	11.1876	12.8524	12.7748
ENSG00000160469	BRSK1	protein_coding	1.26197	0.281183	0.000260941	0.000814855	0.0782091	0.161173	0.145918	0.320189	0.219042	0.359012
ENSG00000174672	BRSK2	protein_coding	1.49355	2.84971	5.92421e-06	2.56412e-05	0.220489	0.243419	0.209746	0.443942	0.622943	0.799053
ENSG00000165288	BRWD3	protein_coding	1.0987	6.9307	1.63621e-12	1.96289e-11	5.78841	4.15402	6.33218	12.4345	10.3081	11.2408
ENSG00000164061	BSN	protein_coding	-1.11679	3.63907	9.68114e-10	7.6679e-09	0.608517	0.577776	0.752762	0.296985	0.298163	0.276555
ENSG00000119411	BSPRY	protein_coding	-1.53056	2.26186	1.27165e-10	1.1496e-09	2.69706	2.59945	3.51442	0.77577	1.14904	1.05745
ENSG00000148925	BTBD10	protein_coding	1.2656	5.90085	7.84326e-17	1.58227e-15	9.57502	11.4881	10.7577	26.8415	25.7912	22.07
ENSG00000138152	BTBD16	protein_coding	-0.788616	3.326	2.12926e-05	8.30959e-05	4.39774	5.10289	4.8567	2.6363	2.74548	2.74399
ENSG00000184887	BTBD6	protein_coding	0.640845	5.09789	1.49294e-05	5.99932e-05	12.4749	11.369	9.98746	16.2505	19.1009	16.3156
ENSG00000011114	BTBD7	protein_coding	-0.626125	5.76868	7.55713e-05	0.000263894	5.28191	3.63646	4.68377	2.91222	2.92828	2.7696
ENSG00000169814	BTD	protein_coding	0.681875	3.57979	0.000326171	0.000998424	2.31411	2.07724	2.01753	2.89031	3.60275	3.58699
ENSG00000133639	BTG1	protein_coding	-0.605626	7.43035	0.000867581	0.002422	46.7596	62.9302	61.2145	30.7265	34.4586	44.8285
ENSG00000159388	BTG2	protein_coding	-1.20324	4.96891	3.98601e-07	2.12242e-06	6.94435	5.76594	7.6403	2.26697	2.7041	3.68378
ENSG00000112763	BTN2A1	protein_coding	1.62652	5.5523	4.3186e-29	3.08725e-27	5.95519	6.53328	6.22868	20.0002	20.232	16.2078
ENSG00000166167	BTRC	protein_coding	0.838135	5.62742	1.6801e-08	1.11793e-07	5.20519	3.91609	5.14736	8.56622	7.98425	8.36232
ENSG00000169679	BUB1	protein_coding	0.806596	6.66614	5.27238e-08	3.22638e-07	15.2359	10.6662	11.7035	22.6716	19.3915	22.2875
ENSG00000215447	BX322557.10	processed_transcript	0.703717	3.37902	0.000323833	0.000992139	3.59421	3.25433	4.38715	6.28661	5.5522	6.00552
ENSG00000197180	BX936347.1	pseudogene	-0.754411	0.451594	0.0183525	0.0364436	4.31949	5.54904	4.579	2.68819	2.93277	2.74677
ENSG00000265148	BZRAP1-AS1	antisense	-0.66319	1.07523	0.00803643	0.0175418	0.595074	0.632401	0.635541	0.43111	0.343971	0.370783
ENSG00000136261	BZW2	protein_coding	-1.03653	6.57165	9.67623e-12	1.03124e-10	27.0323	28.5515	30.1062	10.7138	13.7594	16.4611
ENSG00000165813	C10orf118	protein_coding	-1.11119	6.46597	1.39719e-13	1.92079e-12	6.37711	6.30259	7.22067	3.21111	3.02561	2.75095
ENSG00000107815	C10orf2	protein_coding	-1.16463	5.38011	5.55583e-12	6.16136e-11	13.2788	12.6115	12.7682	4.8277	6.24902	5.80902
ENSG00000171224	C10orf35	protein_coding	1.19691	3.62343	2.25575e-11	2.25737e-10	5.25218	6.19262	5.7428	13.4659	13.5257	11.4971
ENSG00000107738	C10orf54	protein_coding	4.20433	5.7799	9.09618e-111	1.26801e-106	1.22629	1.26327	1.72596	27.2108	27.887	20.5267
ENSG00000165863	C10orf82	protein_coding	-1.74622	2.52555	3.42752e-13	4.51603e-12	1.74435	2.06331	1.79191	0.409751	0.620371	0.608262
ENSG00000119965	C10orf88	protein_coding	0.979638	3.23941	3.35761e-07	1.80994e-06	1.742	2.04162	1.70013	3.64723	3.74901	3.18012
ENSG00000211450	C11orf31	protein_coding	-0.93281	5.16269	1.13514e-09	8.88977e-09	16.9236	16.7611	15.6838	6.70493	9.50171	9.1522
ENSG00000174370	C11orf45	protein_coding	1.43043	2.0621	4.24021e-09	3.06739e-08	0.646196	0.630857	0.678791	1.70431	2.00052	1.44755
ENSG00000166323	C11orf65	protein_coding	-0.798822	0.357399	0.0127419	0.0264476	0.295514	0.458	0.463877	0.177356	0.245377	0.260871
ENSG00000180425	C11orf71	protein_coding	-1.7998	1.1966	6.07568e-10	4.9762e-09	2.45727	3.08583	3.76082	0.89675	0.716888	0.973561
ENSG00000166352	C11orf74	protein_coding	0.605949	3.41741	0.00105652	0.00289464	3.85042	4.59042	4.43678	5.64244	6.58044	6.95995
ENSG00000173715	C11orf80	protein_coding	0.646083	2.98229	0.000897544	0.00249586	1.61612	1.24726	1.58915	2.26452	2.34119	2.20378
ENSG00000204922	C11orf83	protein_coding	-1.10087	4.30565	2.84012e-11	2.80989e-10	11.1408	10.815	10.8389	4.17017	5.62335	5.18456
ENSG00000047621	C12orf4	protein_coding	0.915287	4.9052	2.6884e-08	1.72702e-07	3.89668	4.17658	4.39256	8.95609	7.65138	6.31079
ENSG00000157895	C12orf43	protein_coding	-0.772457	4.26915	6.17052e-06	2.66637e-05	4.95551	5.40781	4.66836	2.4393	3.40531	2.77832
ENSG00000235162	C12orf75	protein_coding	1.5777	5.11963	4.89094e-20	1.41452e-18	6.98296	7.05237	6.59917	20.1539	22.5374	17.5237
ENSG00000100557	C14orf105	protein_coding	1.24846	1.97697	2.36125e-05	9.13034e-05	0.555892	0.253018	0.602729	1.1978	0.984442	1.08722
ENSG00000170270	C14orf142	protein_coding	-1.00284	3.32581	4.4175e-06	1.95741e-05	10.1522	8.06593	9.71351	3.302	4.45539	5.91782
ENSG00000214900	C14orf182	protein_coding	0.918393	1.1659	0.000465607	0.00137804	0.215555	0.219185	0.287736	0.525379	0.390557	0.412286
ENSG00000167173	C15orf39	protein_coding	-0.819241	5.67169	7.46877e-10	6.01471e-09	9.71014	7.93917	9.2616	4.77671	5.21132	4.92224
ENSG00000188549	C15orf52	protein_coding	2.32704	5.76989	8.386e-37	1.257e-34	2.33601	3.39149	2.81416	14.8996	11.5359	15.4909
ENSG00000128891	C15orf57	protein_coding	0.809334	4.01947	7.98565e-06	3.38462e-05	1.23199	0.917819	1.25028	2.0679	1.99439	1.75147
ENSG00000189227	C15orf61	protein_coding	-1.06959	1.82318	8.0574e-06	3.41399e-05	1.84107	2.37129	2.43309	1.03999	1.08617	0.961388
ENSG00000166780	C16orf45	protein_coding	3.85757	-0.331169	2.08482e-14	3.16584e-13	0.00543024	0.0419648	0.0189964	0.317072	0.411899	0.225531
ENSG00000185905	C16orf54	protein_coding	0.919567	4.32378	2.18742e-06	1.02016e-05	4.69486	5.56799	6.63999	9.14088	9.17644	12.9467
ENSG00000103544	C16orf62	protein_coding	-1.05986	3.40093	3.35283e-08	2.12254e-07	0.645891	0.731229	0.789144	0.302338	0.367265	0.346221
ENSG00000154102	C16orf74	protein_coding	3.0423	0.621594	2.1845e-19	5.91298e-18	0.165283	0.131785	0.246271	1.49755	1.48946	1.38496
ENSG00000159761	C16orf86	protein_coding	-0.823192	2.27786	0.000208295	0.000668731	2.52993	2.42228	2.46713	1.1157	1.31941	1.67619
ENSG00000155330	C16orf87	protein_coding	0.627934	4.8619	3.10014e-05	0.000117212	2.62611	3.46658	3.13757	4.52365	4.81038	4.61117
ENSG00000260456	C16orf95	protein_coding	0.956897	0.938963	0.00160711	0.0042111	0.417632	0.518697	0.350027	1.00511	0.624433	0.813057
ENSG00000196544	C17orf59	protein_coding	-0.643042	2.91256	0.00193124	0.0049488	3.28719	3.43257	4.43131	2.0446	2.47999	2.44857
ENSG00000224877	C17orf89	protein_coding	-0.698928	4.65315	2.04002e-05	8.0039e-05	19.8958	18.7513	18.6687	11.0917	13.112	10.3238
ENSG00000187997	C17orf99	protein_coding	-1.91659	0.169767	5.1788e-07	2.70891e-06	0.819045	0.632156	0.414148	0.167829	0.0845839	0.229736
ENSG00000176912	C18orf56	protein_coding	-1.44407	0.0011878	0.000603556	0.00174014	1.14908	1.40449	1.55526	0.227229	0.311288	0.941916
ENSG00000141452	C18orf8	protein_coding	0.737753	5.04405	6.98821e-07	3.5762e-06	7.86907	8.26365	7.51676	14.0517	13.1527	11.3275
ENSG00000074842	C19orf10	protein_coding	-0.665578	5.87434	3.7134e-05	0.000138631	35.0647	36.8799	39.8168	18.5033	26.7967	23.6493
ENSG00000198723	C19orf45	protein_coding	-2.56127	-0.314408	4.31931e-08	2.68201e-07	0.158178	0.212591	0.184449	0.0276942	0.0240768	0.037583
ENSG00000160392	C19orf47	protein_coding	0.734003	4.25931	7.55295e-06	3.22179e-05	3.29466	2.85722	2.80235	5.33915	4.82272	4.39563
ENSG00000167747	C19orf48	protein_coding	-1.0709	6.60866	1.15225e-11	1.21409e-10	36.074	47.8043	35.2302	16.4957	19.2075	19.885
ENSG00000132016	C19orf57	protein_coding	-1.70623	1.99122	3.5259e-07	1.89773e-06	1.71062	1.22063	0.875734	0.246767	0.407767	0.495908
ENSG00000130813	C19orf66	protein_coding	0.798234	2.94564	0.000833714	0.00233984	0.881158	0.825094	1.36104	1.56517	1.46974	2.16816
ENSG00000267106	C19orf82	protein_coding	-1.20931	1.12167	0.000240677	0.000759572	0.318089	0.460317	0.551367	0.190406	0.175567	0.192621
ENSG00000182795	C1orf116	protein_coding	0.73823	6.15976	1.48695e-05	5.97868e-05	9.07428	13.3694	9.53301	17.8638	18.3498	15.9806
ENSG00000162913	C1orf145	protein_coding	1.6935	0.0653541	0.000543678	0.00158256	0.0274565	0.0788108	0.102453	0.204544	0.115347	0.336097
ENSG00000175707	C1orf172	protein_coding	-1.97006	2.6259	4.83521e-12	5.40087e-11	4.37841	4.5748	3.86827	0.618448	1.19916	1.40388
ENSG00000253313	C1orf210	protein_coding	-2.48238	2.36214	2.02111e-16	3.88076e-15	2.24574	2.80014	3.77405	0.265982	0.632053	0.64972
ENSG00000142686	C1orf216	protein_coding	-0.716712	3.9716	2.2928e-05	8.89057e-05	4.75697	4.06975	4.5496	2.55559	2.50514	2.90116
ENSG00000228594	C1orf233	protein_coding	0.852646	0.747887	0.0128453	0.0266229	0.499468	0.636244	0.560022	0.589854	0.986382	1.43823
ENSG00000183888	C1orf64	protein_coding	1.40519	1.64265	6.40483e-06	2.76248e-05	0.514013	0.421964	0.484117	0.862449	1.03818	1.80062
ENSG00000108561	C1QBP	protein_coding	-0.826621	9.05381	1.06745e-08	7.33018e-08	284.56	286.58	253.711	136.018	169.199	150.237
ENSG00000173918	C1QTNF1	protein_coding	0.918327	4.07248	4.06232e-05	0.000150608	2.68178	2.21823	2.90107	4.59384	5.81134	3.98175
ENSG00000145861	C1QTNF2	protein_coding	2.91226	-0.0876885	2.83838e-16	5.3253e-15	0.124441	0.137383	0.0580437	0.860242	0.677687	0.861389
ENSG00000082196	C1QTNF3	protein_coding	-1.22735	0.598241	0.00098081	0.00270528	0.386422	0.284406	0.424479	0.118398	0.124172	0.214232
ENSG00000133466	C1QTNF6	protein_coding	0.844049	3.91251	8.86542e-06	3.72802e-05	1.07662	1.00906	1.24889	2.25803	1.50176	2.0776
ENSG00000139178	C1RL	protein_coding	-1.34014	5.48944	1.60038e-11	1.6416e-10	6.92588	7.51828	9.5433	2.19548	2.79197	4.2956
ENSG00000205885	C1RL-AS1	antisense	-0.759647	4.42895	1.69939e-05	6.76651e-05	2.85909	2.74645	2.77445	1.62773	1.3039	1.91083
ENSG00000166278	C2	protein_coding	-1.39177	0.259027	9.15223e-06	3.83936e-05	0.235141	0.251607	0.244665	0.0764793	0.101317	0.0948917
ENSG00000197183	C20orf112	protein_coding	0.865843	6.16596	3.82995e-08	2.39953e-07	4.79896	3.85886	5.4032	7.90409	7.89077	9.23907
ENSG00000268858	C20ORF135	protein_coding	-0.659452	0.673864	0.0197004	0.0388325	3.30825	4.50016	4.33992	2.49787	2.34395	2.64726
ENSG00000174403	C20orf166-AS1	antisense	2.02661	2.63343	5.18242e-05	0.000187547	0.430366	0.546716	0.701206	1.4897	0.791172	4.44597
ENSG00000088854	C20orf194	protein_coding	1.0231	4.98261	1.41364e-08	9.53368e-08	2.13959	1.92809	2.43698	5.00623	3.91003	3.96825
ENSG00000101084	C20orf24	protein_coding	1.13823	5.13129	8.90529e-09	6.18842e-08	15.4722	15.8133	14.4089	33.877	38.576	25.813
ENSG00000101220	C20orf27	protein_coding	-0.863772	5.55645	2.28128e-08	1.48257e-07	27.8716	23.3546	20.3165	10.9364	14.1772	13.4502
ENSG00000196476	C20orf96	protein_coding	-0.686941	3.88669	0.00267379	0.0066051	7.61037	7.69976	7.91397	3.57889	3.58892	6.99607
ENSG00000256073	C21orf119	protein_coding	-1.03828	1.13024	0.000388321	0.00116664	2.23337	3.03463	2.69016	0.938889	1.05969	1.7972
ENSG00000184809	C21orf88	protein_coding	5.92243	-0.0577766	1.6893e-32	1.79763e-30	0	0	0.0464088	0.993646	0.75239	1.01786
ENSG00000188511	C22orf34	protein_coding	-0.9365	1.87694	0.000246321	0.000774581	0.554404	0.405858	0.518569	0.26265	0.186826	0.30459
ENSG00000242259	C22orf39	protein_coding	-1.34057	4.16252	3.05281e-12	3.50256e-11	2.67965	2.48704	3.11125	0.937942	1.05358	1.20428
ENSG00000157617	C2CD2	protein_coding	2.1888	4.30278	2.29925e-14	3.46879e-13	1.01275	0.809635	1.12937	4.86105	3.9775	4.28759
ENSG00000168014	C2CD3	protein_coding	0.738844	6.33404	0.000294175	0.000910683	5.4023	3.98488	4.85938	10.3719	7.31224	5.45685
ENSG00000111731	C2CD5	protein_coding	-0.839186	7.4284	2.12448e-10	1.85327e-09	25.0793	24.1114	25.1949	12.0492	13.936	14.714
ENSG00000273045	C2ORF15	protein_coding	-0.83422	2.7848	4.31001e-05	0.000158946	2.99733	3.15097	3.21687	1.71055	1.79345	1.62754
ENSG00000172478	C2orf54	protein_coding	-0.7767	3.87919	0.000315347	0.000969122	9.30535	8.15147	7.2367	5.08399	5.26933	3.73492
ENSG00000204128	C2orf72	protein_coding	-0.771083	3.22722	0.0101959	0.0216531	2.45979	2.09555	2.52873	0.691069	1.25015	2.1428
ENSG00000088543	C3orf18	protein_coding	1.53101	2.13763	6.46283e-10	5.25623e-09	0.605373	0.600134	0.849982	1.5547	2.0761	2.17398
ENSG00000179021	C3orf38	protein_coding	0.670284	4.78659	3.83655e-06	1.72077e-05	6.04027	5.82296	5.59986	9.48943	9.16544	8.51493
ENSG00000114529	C3orf52	protein_coding	1.34471	3.36315	6.14259e-10	5.01627e-09	1.06437	0.686675	1.12867	2.74243	2.23186	2.15212
ENSG00000188315	C3orf62	protein_coding	-0.608631	3.58993	0.00337671	0.00817352	2.43833	1.60779	2.15916	1.34046	1.1508	1.48712
ENSG00000164096	C4orf3	protein_coding	-1.14046	4.26205	3.03801e-09	2.24549e-08	7.02329	6.7691	8.45904	2.46907	3.19661	4.22101
ENSG00000163633	C4orf36	protein_coding	0.661302	2.21157	0.0139672	0.0286791	0.661225	0.72999	0.642537	1.41168	1.00666	0.714382
ENSG00000243449	C4orf48	protein_coding	1.54059	2.03227	8.34524e-12	8.97461e-11	3.19165	3.44613	3.31276	9.60403	9.74113	8.97
ENSG00000106804	C5	protein_coding	-1.77629	4.18437	1.07727e-09	8.4651e-09	2.63445	4.64536	7.01302	1.08371	1.33495	1.64917
ENSG00000113583	C5orf15	protein_coding	0.779372	6.30746	7.06922e-07	3.61367e-06	23.5526	21.5416	24.862	39.0283	39.5576	38.7172
ENSG00000172244	C5orf34	protein_coding	1.14563	4.0727	3.39541e-11	3.32154e-10	3.83774	3.99454	3.55218	9.03279	7.60648	7.98914
ENSG00000221990	C5orf55	protein_coding	-1.41052	1.66696	3.69763e-08	2.32394e-07	1.45175	2.09588	1.85203	0.574613	0.637115	0.773008
ENSG00000224186	C5orf66	protein_coding	-1.63273	2.25318	2.3749e-12	2.76576e-11	1.18393	1.05535	1.23131	0.350318	0.336065	0.406554
ENSG00000196821	C6orf106	protein_coding	-0.613448	6.19902	4.32883e-05	0.000159556	18.4118	14.7105	16.015	9.36081	11.467	10.6099
ENSG00000146476	C6orf211	protein_coding	1.07519	5.68913	2.44851e-14	3.68598e-13	12.6046	11.6015	13.1915	27.8068	26.2353	22.8533
ENSG00000181577	C6orf223	protein_coding	-2.00944	3.31395	2.08463e-05	8.16054e-05	2.85804	4.39141	5.7473	0.514715	0.865133	1.78817
ENSG00000221821	C6orf226	protein_coding	-1.02855	0.167829	0.00169356	0.00441356	2.11191	1.72856	2.12299	0.696485	0.934821	1.23371
ENSG00000204439	C6orf47	protein_coding	-0.998399	4.10916	1.33646e-08	9.04823e-08	7.6223	7.20009	6.43502	2.85925	3.54099	4.04161
ENSG00000204387	C6orf48	protein_coding	-1.13581	6.37307	6.87546e-09	4.84795e-08	47.2163	61.9558	61.5502	21.5317	25.5058	29.0097
ENSG00000203711	C6orf99	protein_coding	2.31876	-0.0415024	2.97496e-11	2.92668e-10	0.467369	0.257987	0.599491	2.56429	2.12707	1.76231
ENSG00000146826	C7orf43	protein_coding	0.700969	4.50256	7.37165e-06	3.15024e-05	3.63619	4.52378	3.7666	6.43555	6.36138	6.16639
ENSG00000164603	C7orf60	protein_coding	1.53811	3.20011	1.10331e-11	1.16605e-10	1.13249	0.758711	1.08356	2.88925	2.6827	2.87225
ENSG00000177335	C8orf31	protein_coding	1.38788	0.998827	1.2394e-06	6.08138e-06	0.34187	0.317036	0.438515	0.936139	0.710132	1.15831
ENSG00000241852	C8orf58	protein_coding	1.00176	1.94533	9.58579e-06	3.99599e-05	0.73055	0.79986	0.96453	1.79307	1.45141	1.62331
ENSG00000213563	C8orf82	protein_coding	-0.72117	4.41707	2.36184e-05	9.13034e-05	6.66001	7.57365	7.99181	3.59425	4.78158	4.82112
ENSG00000160401	C9orf117	protein_coding	-0.931937	1.04902	0.00879795	0.0189946	0.132007	0.12223	0.124138	0.0685908	0.0397543	0.0837742
ENSG00000188959	C9orf152	protein_coding	-2.05356	4.75681	2.85208e-32	2.96702e-30	11.9263	10.9535	13.2336	2.35342	2.66457	3.49827
ENSG00000197191	C9orf169	protein_coding	2.16414	0.447697	1.32857e-10	1.19794e-09	0.37058	0.494352	0.396117	2.31615	1.87397	1.33321
ENSG00000203993	C9orf37	protein_coding	-1.03532	3.57985	2.4676e-08	1.59252e-07	7.26663	7.49392	7.29382	3.27445	3.4402	3.81649
ENSG00000147894	C9orf72	protein_coding	0.865325	0.471237	0.00285909	0.0070181	0.132168	0.186039	0.131001	0.226196	0.28148	0.29613
ENSG00000155621	C9orf85	protein_coding	-0.620773	3.78818	0.000540749	0.00157543	2.25517	2.4986	3.01479	1.57302	1.48034	1.87941
ENSG00000165233	C9orf89	protein_coding	0.840832	4.3392	0.000127434	0.000427027	4.79706	4.94431	4.85855	7.81328	9.62584	8.14153
ENSG00000157693	C9orf91	protein_coding	-0.630601	4.0807	0.00286548	0.00703252	2.96723	5.27822	4.79534	2.22146	3.09201	2.92789
ENSG00000074410	CA12	protein_coding	-1.3146	2.1825	9.35849e-08	5.50453e-07	0.599734	0.604662	0.447068	0.187471	0.246073	0.218494
ENSG00000174990	CA5A	protein_coding	-5.63311	0.883481	1.38402e-17	3.08199e-16	0.836661	0.791718	0.836244	0	0.0154977	0.0290296
ENSG00000186312	CA5BP1	pseudogene	-1.0808	4.6903	1.48681e-12	1.79291e-11	13.7751	11.1695	11.8267	5.85007	5.56857	5.57885
ENSG00000131686	CA6	protein_coding	-2.6749	2.09629	6.86383e-10	5.56289e-09	0.240742	0.523252	0.210545	0.0454427	0.0526759	0.0493351
ENSG00000178538	CA8	protein_coding	-1.38241	2.82577	1.70118e-05	6.76974e-05	1.3021	0.867862	1.1105	0.460195	0.448579	0.317935
ENSG00000107159	CA9	protein_coding	-1.61674	5.31688	1.29162e-05	5.26775e-05	33.7696	34.3292	42.7624	3.87534	9.88	21.8752
ENSG00000135932	CAB39	protein_coding	1.31463	6.99374	3.90157e-17	8.10549e-16	13.2229	16.7512	15.5671	40.0257	39.8258	30.7049
ENSG00000154040	CABYR	protein_coding	2.80399	1.77701	2.51757e-17	5.38266e-16	0.313408	0.214521	0.387388	2.65664	1.89451	1.6716
ENSG00000151067	CACNA1C	protein_coding	1.36829	2.19576	9.81578e-06	4.0821e-05	0.140663	0.117645	0.150771	0.349016	0.320008	0.363382
ENSG00000157388	CACNA1D	protein_coding	-2.6649	1.65375	1.10273e-17	2.48337e-16	0.339194	0.234536	0.283116	0.0521199	0.0458328	0.0331701
ENSG00000196557	CACNA1H	protein_coding	-0.818868	5.59955	5.25102e-05	0.000189684	5.47407	4.36508	7.10166	2.3265	2.96126	4.10729
ENSG00000151062	CACNA2D4	protein_coding	0.899222	6.19874	0.000480405	0.00141702	4.39125	6.57003	7.58151	9.53041	10.6711	13.6075
ENSG00000167535	CACNB3	protein_coding	0.995881	3.71824	4.26502e-05	0.00015737	1.14511	1.04165	1.35488	1.86591	2.04856	3.00188
ENSG00000075461	CACNG4	protein_coding	0.814451	4.64614	0.0154568	0.0313818	9.77637	6.46277	4.82949	11.3989	13.6973	11.2615
ENSG00000105298	CACTIN	protein_coding	-0.608166	5.31091	9.26529e-06	3.88095e-05	7.26104	6.64175	6.61116	4.1461	4.54296	4.48284
ENSG00000151893	CACUL1	protein_coding	-0.733169	6.14693	7.13524e-07	3.64342e-06	9.27657	8.94208	9.68065	5.34427	5.89637	5.15892
ENSG00000116161	CACYBP	protein_coding	0.612322	7.25478	6.10999e-05	0.000217223	28.5392	28.2031	23.7309	40.0099	42.8287	37.5693
ENSG00000084774	CAD	protein_coding	-1.35578	7.65066	5.59736e-21	1.78552e-19	34.0255	24.8896	28.2442	10.3656	10.9582	12.0123
ENSG00000182985	CADM1	protein_coding	-1.70862	3.41051	1.42592e-05	5.75972e-05	0.714527	0.849052	0.64027	0.215982	0.231265	0.212624
ENSG00000105767	CADM4	protein_coding	1.43293	3.67668	3.43824e-14	5.09342e-13	3.1119	3.22881	3.57676	8.38413	7.29419	10.5154
ENSG00000081803	CADPS2	protein_coding	-1.51959	5.93155	8.37314e-24	3.59143e-22	13.6071	10.5093	10.3811	3.51019	4.41778	3.85901
ENSG00000104327	CALB1	protein_coding	1.09888	6.23441	7.94874e-09	5.55694e-08	7.40411	7.70951	8.78106	20.5342	14.5174	14.8171
ENSG00000172137	CALB2	protein_coding	3.02678	-0.112254	3.99417e-14	5.87949e-13	0.0705581	0.155792	0.191979	0.911584	1.55072	0.861139
ENSG00000012822	CALCOCO1	protein_coding	1.07057	5.919	1.46642e-11	1.51646e-10	4.3228	4.6354	5.92724	11.4128	9.98519	9.04945
ENSG00000138172	CALHM2	protein_coding	2.20733	3.24687	2.14864e-24	9.44862e-23	0.98474	1.00775	1.06443	4.75074	4.65474	4.38976
ENSG00000183128	CALHM3	protein_coding	2.20425	4.87541	6.0056e-28	3.77108e-26	7.28576	7.85609	7.98692	36.5639	35.3246	32.2098
ENSG00000143933	CALM2	protein_coding	0.909379	8.26244	9.13021e-12	9.77536e-11	33.5121	37.5922	33.7508	65.4201	67.2563	59.873
ENSG00000178363	CALML3	protein_coding	-3.79516	0.199163	1.09571e-22	4.25466e-21	1.47663	1.39245	1.21966	0.12388	0.0538492	0.100868
ENSG00000205488	CALML3-AS1	antisense	-1.28416	1.00582	1.78652e-06	8.48521e-06	0.580973	0.622802	0.564554	0.237343	0.176863	0.294483
ENSG00000148660	CAMK2G	protein_coding	0.999774	6.0346	2.00592e-13	2.71481e-12	7.4309	5.78373	6.8334	13.0111	13.5874	12.5834
ENSG00000162545	CAMK2N1	protein_coding	0.889965	4.32946	3.84705e-05	0.000143122	4.16618	3.5595	4.97421	7.02372	8.2132	7.74253
ENSG00000163888	CAMK2N2	protein_coding	0.983357	1.34294	0.000216285	0.000690565	0.764604	0.876587	0.788718	1.39146	1.66442	1.65529
ENSG00000110931	CAMKK2	protein_coding	-0.726985	6.04878	1.73566e-07	9.76395e-07	10.2649	9.99841	10.5337	4.9094	6.60838	6.70741
ENSG00000164076	CAMKV	protein_coding	-1.60872	2.97936	1.31772e-05	5.36792e-05	1.2735	1.36058	1.27543	0.289497	0.329584	0.639813
ENSG00000118200	CAMSAP2	protein_coding	0.606412	6.83527	3.12525e-05	0.000118129	11.3305	10.5075	10.5969	18.3286	16.7954	13.0677
ENSG00000112186	CAP2	protein_coding	0.750337	2.76555	0.000413073	0.0012362	1.47021	1.28876	1.74007	2.74953	2.25545	2.37119
ENSG00000042493	CAPG	protein_coding	0.725771	4.97098	0.0038069	0.00908702	6.4989	10.16	11.2957	13.0001	16.5216	15.6249
ENSG00000014216	CAPN1	protein_coding	0.605677	8.25213	6.40044e-06	2.76144e-05	31.6509	27.3492	30.5539	45.0902	46.6823	41.354
ENSG00000260942	CAPN10-AS1	antisense	-0.657236	2.14401	0.0132723	0.0274098	1.07143	1.23813	0.899087	0.700609	0.438198	0.853645
ENSG00000182472	CAPN12	protein_coding	-1.78142	1.94892	5.95755e-08	3.61708e-07	0.37932	0.504004	0.657608	0.0743464	0.141022	0.2238
ENSG00000103326	CAPN15	protein_coding	-0.60246	6.53915	1.05598e-05	4.36935e-05	13.7152	10.6423	11.7763	7.70678	7.01722	8.56537
ENSG00000162909	CAPN2	protein_coding	1.18666	7.74792	5.34965e-06	2.33336e-05	15.7399	16.132	16.1813	40.5269	39.0484	27.1015
ENSG00000149260	CAPN5	protein_coding	1.71458	4.27047	7.89282e-09	5.52339e-08	0.805487	1.15818	2.29893	4.35206	3.96837	5.27152
ENSG00000077274	CAPN6	protein_coding	-1.74336	3.57433	2.19921e-10	1.91009e-09	7.08906	5.53356	6.21129	1.54827	2.30561	1.65021
ENSG00000131375	CAPN7	protein_coding	0.772732	5.74892	5.38556e-10	4.44229e-09	6.47166	6.50488	6.67464	11.0279	11.297	10.4867
ENSG00000203697	CAPN8	protein_coding	3.00918	2.67752	3.82689e-12	4.33362e-11	0.35155	0.375315	0.297317	4.44531	2.3082	1.27091
ENSG00000126247	CAPNS1	protein_coding	0.764778	8.64854	1.1972e-08	8.14493e-08	83.6828	88.2027	86.7777	136.672	160.557	132.4
ENSG00000110888	CAPRIN2	protein_coding	1.34014	4.843	2.61159e-13	3.47381e-12	1.40858	1.60003	1.62856	3.92617	2.91293	4.64473
ENSG00000105519	CAPS	protein_coding	-1.05636	1.83593	0.00282255	0.00693938	0.425269	0.625994	0.8436	0.265735	0.193946	0.427402
ENSG00000198286	CARD11	protein_coding	1.71177	2.2028	0.000686103	0.00195869	0.323355	0.347589	0.649932	1.2293	1.17175	1.81822
ENSG00000110619	CARS	protein_coding	-0.643792	7.277	0.00353354	0.00850593	11.848	24.7264	21.5381	8.79613	13.5888	14.0507
ENSG00000204682	CASC10	protein_coding	2.18049	1.27943	3.97332e-14	5.85498e-13	0.258172	0.273387	0.270331	1.54353	0.989912	1.01351
ENSG00000166734	CASC4	protein_coding	0.814789	6.93074	6.06688e-10	4.97192e-09	10.9242	10.9752	12.4058	19.5259	20.7604	18.6404
ENSG00000259758	CASC7	lincRNA	-0.795728	6.39773	2.95364e-07	1.60835e-06	9.55052	7.81851	10.2122	6.10063	5.04369	4.3327
ENSG00000249395	CASC9	lincRNA	-0.901846	2.32744	4.3725e-05	0.000160952	2.69199	3.15206	2.90128	1.66985	1.36447	1.53055
ENSG00000127995	CASD1	protein_coding	0.735963	3.98139	7.92668e-05	0.000275831	1.39819	1.69879	1.67914	2.57038	2.70462	2.49571
ENSG00000165806	CASP7	protein_coding	1.87543	5.4532	5.66209e-28	3.58771e-26	5.06158	5.58797	5.21499	19.8415	18.8933	18.1624
ENSG00000064012	CASP8	protein_coding	1.01727	5.30373	1.03695e-07	6.06085e-07	3.327	3.19886	3.85899	6.92974	6.50173	7.09571
ENSG00000087589	CASS4	protein_coding	2.20109	2.47664	9.58884e-15	1.50867e-13	0.512486	0.730574	0.429345	3.23584	1.96835	2.32207
ENSG00000175294	CATSPER1	protein_coding	2.11929	1.47496	7.60321e-10	6.10886e-09	0.342847	0.394959	0.373716	1.33559	1.8526	1.54774
ENSG00000205771	CATSPER2P1	pseudogene	-0.838005	0.702826	0.00587104	0.0133055	0.387779	0.411208	0.499782	0.303063	0.256034	0.144993
ENSG00000105974	CAV1	protein_coding	2.71989	6.40433	2.47379e-28	1.64213e-26	6.64611	7.89585	6.61007	49.1351	44.7061	42.4077
ENSG00000105971	CAV2	protein_coding	1.96335	6.17932	1.15846e-35	1.6149e-33	4.80159	5.9003	6.03518	21.6067	22.7088	19.3995
ENSG00000078699	CBFA2T2	protein_coding	-0.885106	5.98619	0.000795949	0.00224152	5.96758	5.23455	6.1611	3.10831	2.84934	3.22874
ENSG00000067955	CBFB	protein_coding	0.838867	8.28138	1.92955e-06	9.09943e-06	52.5672	51.0301	47.7295	83.5119	90.754	90.6969
ENSG00000159228	CBR1	protein_coding	-0.866396	4.96021	2.92545e-08	1.87154e-07	12.5719	10.7028	10.9902	5.66165	6.82038	5.91432
ENSG00000160200	CBS	protein_coding	-1.98711	5.7034	0.00047808	0.00141046	4.53115	19.9254	18.9339	0.628476	4.11113	6.03507
ENSG00000136682	CBWD2	protein_coding	-0.663879	4.07891	5.83842e-05	0.000209061	2.10681	2.32059	2.01541	1.33714	1.20678	1.43586
ENSG00000196873	CBWD3	protein_coding	-0.648308	0.920703	0.015177	0.0309037	0.262576	0.387817	0.339287	0.192898	0.194616	0.228812
ENSG00000173894	CBX2	protein_coding	-0.838729	6.17381	1.37599e-05	5.57433e-05	13.181	13.9647	12.2041	5.16886	7.27787	9.16408
ENSG00000141582	CBX4	protein_coding	-0.886995	6.48017	0.000344567	0.00104875	21.6678	59.3347	40.0243	18.2293	24.0197	21.8503
ENSG00000154222	CC2D1B	protein_coding	0.829162	5.70262	1.43762e-10	1.2863e-09	4.38979	4.03171	4.13999	7.2749	7.42828	7.1208
ENSG00000048342	CC2D2A	protein_coding	-0.910419	4.3552	1.46754e-08	9.87331e-08	3.23285	2.72206	3.07567	1.57669	1.54054	1.57874
ENSG00000168491	CCDC110	protein_coding	-1.11346	0.528436	0.000665605	0.00190498	0.472886	0.587323	0.578997	0.232082	0.255227	0.251961
ENSG00000159873	CCDC117	protein_coding	-0.734776	5.53898	5.54049e-06	2.40831e-05	11.6174	9.28393	10.7467	5.87574	6.151	6.57664
ENSG00000169193	CCDC126	protein_coding	0.797432	2.93134	4.33066e-05	0.000159581	1.24674	1.27052	1.48011	2.15812	2.31072	2.31831
ENSG00000159625	CCDC135	protein_coding	-2.79864	0.677785	2.22383e-10	1.93027e-09	0.2255	0.163106	0.344558	0.0391408	0.0317596	0.0297454
ENSG00000128596	CCDC136	protein_coding	2.49155	3.06081	1.54474e-22	5.89962e-21	0.440148	0.385879	0.592502	2.99098	2.2094	2.56802
ENSG00000203799	CCDC162P	pseudogene	-1.34803	1.72493	1.27821e-05	5.21917e-05	0.552023	0.439494	0.767495	0.181682	0.154854	0.336476
ENSG00000198937	CCDC167	protein_coding	0.661329	2.41285	0.00318238	0.00773943	6.95598	6.39353	5.54584	8.27302	10.5337	10.5375
ENSG00000160050	CCDC28B	protein_coding	0.993556	2.29858	2.76898e-05	0.000105521	1.14418	1.06703	1.10218	1.85302	2.21431	2.40011
ENSG00000173588	CCDC41	protein_coding	-0.840877	3.85544	8.82611e-07	4.44333e-06	2.60715	2.46939	2.4598	1.29049	1.22914	1.60027
ENSG00000152492	CCDC50	protein_coding	0.977786	6.99721	1.38631e-13	1.9096e-12	9.32565	8.90433	8.83411	18.1282	18.4054	15.5469
ENSG00000120860	CCDC53	protein_coding	-0.72542	5.26587	4.67312e-08	2.88756e-07	12.705	13.1992	13.7794	7.23882	8.39104	7.84199
ENSG00000108091	CCDC6	protein_coding	-0.669593	7.35407	2.41004e-06	1.11875e-05	24.8201	22.0041	23.1494	13.8783	16.7746	12.3344
ENSG00000104983	CCDC61	protein_coding	-0.879074	1.98773	6.88575e-05	0.000242515	1.61458	1.68437	1.43365	0.782895	0.855652	0.882333
ENSG00000162069	CCDC64B	protein_coding	-2.11003	0.691379	1.04602e-05	4.33329e-05	0.298907	0.48556	0.527805	0.0257928	0.109627	0.163346
ENSG00000166510	CCDC68	protein_coding	2.38207	0.320592	1.14249e-10	1.04093e-09	0.101798	0.0864495	0.0502213	0.520294	0.319831	0.389411
ENSG00000198624	CCDC69	protein_coding	2.4948	4.86018	5.78814e-22	2.05833e-20	1.2073	0.987465	1.32363	6.66259	5.64956	7.06231
ENSG00000152076	CCDC74B	protein_coding	0.843307	1.36246	0.00796545	0.0174123	0.343673	0.379414	0.234206	0.404396	0.442722	0.848801
ENSG00000091986	CCDC80	protein_coding	4.80221	1.59163	1.05555e-31	1.05859e-29	0.0151003	0.0541797	0.083639	1.61899	1.2247	1.2708
ENSG00000186166	CCDC84	protein_coding	1.20268	5.35544	1.07047e-08	7.34728e-08	5.90014	5.11484	5.21952	16.0264	8.92246	11.5123
ENSG00000175602	CCDC85B	protein_coding	-0.710794	5.2338	0.000123479	0.000414871	33.4484	32.4009	30.2013	13.2007	20.9974	23.4353
ENSG00000205476	CCDC85C	protein_coding	-0.981273	5.61664	1.73146e-10	1.5286e-09	8.66157	7.45321	8.79725	3.52658	4.89228	3.92153
ENSG00000115355	CCDC88A	protein_coding	0.707853	6.90266	2.57258e-05	9.87385e-05	6.73252	5.27908	7.0025	11.392	9.87103	9.01612
ENSG00000173013	CCDC96	protein_coding	1.15556	0.126598	0.000647576	0.00185783	0.176981	0.287937	0.271545	0.618908	0.467411	0.509031
ENSG00000106178	CCL24	protein_coding	-1.76992	1.09001	8.88528e-06	3.73412e-05	3.11599	2.3292	2.42234	0.816913	0.719676	0.709509
ENSG00000134057	CCNB1	protein_coding	-0.653272	6.96252	1.57397e-05	6.30313e-05	66.8602	58.7396	52.859	30.0687	36.7186	44.5896
ENSG00000100814	CCNB1IP1	protein_coding	-1.13352	5.77438	6.74038e-12	7.39268e-11	13.6704	21.0881	20.9415	7.41808	8.26225	9.14195
ENSG00000147082	CCNB3	protein_coding	0.902484	0.585024	0.00226825	0.00570028	0.0999856	0.139002	0.107955	0.197588	0.203109	0.234749
ENSG00000112237	CCNC	protein_coding	0.779232	6.36046	4.3211e-09	3.12105e-08	10.3173	10.374	10.925	18.4862	18.6397	15.8553
ENSG00000110092	CCND1	protein_coding	3.35268	10.0959	1.71199e-50	6.45005e-48	51.4351	52.5043	48.6398	552.84	480.34	490.457
ENSG00000118971	CCND2	protein_coding	-3.73799	1.28874	4.11538e-19	1.08652e-17	0.190278	0.315099	0.215354	0.0112681	0.0228579	0.0183499
ENSG00000112576	CCND3	protein_coding	2.16571	6.88785	4.0104e-40	7.55472e-38	11.113	9.11911	7.75933	44.0013	43.6059	35.2815
ENSG00000134480	CCNH	protein_coding	0.683723	5.91556	8.52285e-07	4.29843e-06	9.22691	10.4332	9.95254	14.511	16.3644	15.6553
ENSG00000205089	CCNI2	protein_coding	-0.920758	1.06128	0.00066999	0.00191662	0.739955	0.688321	0.703064	0.289695	0.319816	0.494229
ENSG00000152669	CCNO	protein_coding	0.841023	2.59433	0.00267187	0.0066027	1.61631	2.05328	2.60768	3.20978	3.15224	4.62208
ENSG00000224043	CCNT2-AS1	antisense	-0.717703	1.12845	0.00920889	0.0197952	1.83885	1.75325	1.4425	1.14439	0.85835	0.98662
ENSG00000108100	CCNY	protein_coding	-0.780996	6.172	1.12371e-09	8.81021e-09	17.4943	16.8409	18.3207	9.19325	10.5584	10.2172
ENSG00000163249	CCNYL1	protein_coding	-0.977145	4.55287	1.25635e-10	1.13724e-09	5.15666	4.71593	5.64101	2.3815	2.60169	2.72035
ENSG00000103540	CCP110	protein_coding	-0.871646	5.47762	1.59213e-08	1.06193e-07	5.18148	4.6926	5.03273	2.86738	2.66735	2.42025
ENSG00000151014	CCRN4L	protein_coding	0.990817	3.393	1.49122e-05	5.99412e-05	4.46045	3.89946	3.90755	9.93824	8.36266	5.46899
ENSG00000154429	CCSAP	protein_coding	0.856998	4.05515	4.40914e-06	1.95432e-05	2.14446	2.10953	2.0005	3.32533	3.31677	4.46372
ENSG00000184305	CCSER1	protein_coding	-1.86358	0.725411	1.18303e-08	8.05641e-08	0.107547	0.171736	0.208268	0.0328677	0.0493049	0.0482769
ENSG00000156535	CD109	protein_coding	1.14776	6.75157	2.17462e-11	2.18559e-10	9.42595	7.41683	8.14897	19.4636	20.0445	14.5503
ENSG00000177675	CD163L1	protein_coding	2.16789	3.82422	9.52326e-18	2.1586e-16	0.78136	0.87039	1.03836	5.02086	3.33513	3.40827
ENSG00000012124	CD22	protein_coding	4.50285	0.805752	7.07412e-31	6.40346e-29	0.0308684	0.0227191	0.0359952	0.586991	0.552344	0.877183
ENSG00000185275	CD24P4	pseudogene	-1.2015	5.15015	7.47853e-12	8.14459e-11	214.36	163.683	146.364	67.3706	83.3838	72.781
ENSG00000103855	CD276	protein_coding	1.03988	6.94035	9.80174e-14	1.37185e-12	13.6162	12.0122	13.1513	25.8911	27.0941	24.9413
ENSG00000167850	CD300C	protein_coding	4.03519	-0.394632	8.20892e-17	1.64888e-15	0.0528062	0.0582979	0.0615765	1.02335	1.0784	0.735864
ENSG00000167775	CD320	protein_coding	-0.907177	5.75204	2.16323e-10	1.88471e-09	25.6821	24.0029	21.7735	10.4039	13.5584	13.4002
ENSG00000196352	CD55	protein_coding	1.15238	1.43283	0.00023397	0.000740755	0.268395	0.602492	0.505971	1.2159	1.00749	0.752916
ENSG00000116815	CD58	protein_coding	0.702122	3.85103	0.000411406	0.00123148	5.60479	5.66687	5.8153	8.22061	9.39802	9.58766
ENSG00000085063	CD59	protein_coding	1.08275	5.61545	3.46987e-11	3.38488e-10	6.67018	6.02172	6.26587	14.503	13.4728	11.2276
ENSG00000013725	CD6	protein_coding	1.28268	0.63511	0.000182387	0.000591824	0.123601	0.162271	0.120757	0.218597	0.35085	0.405272
ENSG00000085117	CD82	protein_coding	0.785147	6.41402	1.55887e-08	1.04224e-07	14.5335	11.3274	13.6177	21.1759	19.8713	25.5274
ENSG00000172116	CD8B	protein_coding	-1.33271	4.12097	1.01123e-08	6.97159e-08	6.71498	5.34945	4.82343	1.61161	2.08128	2.90044
ENSG00000254126	CD8BP	pseudogene	-2.0891	1.76046	1.26938e-09	9.91883e-09	7.57618	7.19557	5.74891	1.14968	1.85274	1.73524
ENSG00000123146	CD97	protein_coding	0.656741	7.42066	4.73495e-06	2.08877e-05	21.6603	19.6364	21.7388	33.2427	32.3853	31.462
ENSG00000002586	CD99	protein_coding	0.644973	7.22456	4.35258e-07	2.30266e-06	34.9065	35.7427	34.7307	51.7787	59.6504	49.682
ENSG00000223773	CD99P1	pseudogene	-1.60069	2.18837	3.28612e-12	3.75172e-11	0.903081	0.810295	1.1359	0.272405	0.311818	0.332706
ENSG00000158825	CDA	protein_coding	1.41735	2.84232	2.28485e-08	1.48405e-07	4.63755	4.56883	5.23803	15.9114	13.1535	8.47804
ENSG00000140326	CDAN1	protein_coding	-0.658405	4.57854	0.00156558	0.00411389	5.40515	3.81254	4.40986	2.94175	2.30778	3.19776
ENSG00000079335	CDC14A	protein_coding	-0.695569	4.06515	1.55405e-05	6.22694e-05	2.7511	2.67444	2.92676	1.79126	1.66845	1.5741
ENSG00000117399	CDC20	protein_coding	0.83823	7.00983	3.53093e-08	2.2272e-07	60.5716	45.0326	45.9724	92.4477	89.308	83.3003
ENSG00000094880	CDC23	protein_coding	-0.790717	5.95772	2.36346e-09	1.77898e-08	13.8747	12.3863	12.7186	6.90537	7.14381	8.00897
ENSG00000101224	CDC25B	protein_coding	-1.26186	8.24201	5.4727e-22	1.96117e-20	92.43	90.6227	89.2859	34.5353	34.7826	41.888
ENSG00000106993	CDC37L1	protein_coding	0.614502	4.19705	0.000560027	0.00162675	3.01745	3.5832	3.26432	4.86038	4.91201	4.99957
ENSG00000198752	CDC42BPB	protein_coding	0.779596	7.38114	6.29309e-08	3.80424e-07	12.7489	12.4911	15.3974	24.3518	23.3353	20.3316
ENSG00000171219	CDC42BPG	protein_coding	-0.766969	5.11513	5.03722e-06	2.20814e-05	5.79635	5.5961	5.49817	2.61254	3.51782	3.59911
ENSG00000128283	CDC42EP1	protein_coding	-0.903908	5.76936	0.00600582	0.0135845	14.8586	46.0922	34.3441	13.3443	18.6474	17.8731
ENSG00000149798	CDC42EP2	protein_coding	-1.04887	2.8366	7.45036e-06	3.1829e-05	2.90763	2.6149	3.1334	1.21692	1.79187	1.08013
ENSG00000197622	CDC42SE1	protein_coding	0.894353	7.00752	2.59014e-11	2.5772e-10	19.2465	22.4371	18.9547	36.3763	38.5915	35.3122
ENSG00000158985	CDC42SE2	protein_coding	-1.61172	6.55663	1.07549e-34	1.37277e-32	16.3366	18.9677	18.8754	5.21773	5.93962	6.18789
ENSG00000093009	CDC45	protein_coding	-0.640435	5.4908	7.73053e-05	0.000269476	18.2112	22.3581	15.6972	10.4207	11.8413	13.1592
ENSG00000144354	CDCA7	protein_coding	-1.06386	6.05419	3.33472e-09	2.44277e-08	21.8034	26.1784	22.2428	8.8046	10.4496	13.7094
ENSG00000163814	CDCP1	protein_coding	1.48945	8.54915	1.09897e-17	2.47891e-16	30.5249	27.8144	31.6935	94.8983	89.535	61.9245
ENSG00000039068	CDH1	protein_coding	-1.36677	7.22085	2.75858e-16	5.19656e-15	24.5534	32.0073	37.272	9.41892	13.7246	12.4167
ENSG00000166589	CDH16	protein_coding	-3.39576	-0.00519642	2.64579e-15	4.45438e-14	0.405355	0.247945	0.459904	0.0330876	0.0383543	0.0299348
ENSG00000079112	CDH17	protein_coding	-3.10223	4.33274	6.40201e-24	2.76297e-22	4.17887	1.98934	2.87945	0.310096	0.389409	0.331046
ENSG00000149654	CDH22	protein_coding	-1.59625	1.41513	0.00975393	0.0208332	0.101576	0.076255	0.104233	0.00818073	0.0616387	0.0222036
ENSG00000107736	CDH23	protein_coding	2.22407	1.22289	6.51589e-18	1.50883e-16	0.0507619	0.0573147	0.0578475	0.22648	0.2733	0.25975
ENSG00000062038	CDH3	protein_coding	-2.53252	1.50644	2.77282e-12	3.20507e-11	0.567738	0.564985	0.508178	0.0724506	0.144637	0.0611772
ENSG00000074276	CDHR2	protein_coding	-2.06432	4.69018	2.85063e-15	4.75901e-14	4.64719	4.12589	6.12206	0.916085	1.09686	1.46932
ENSG00000128536	CDHR3	protein_coding	1.57072	1.97207	7.12062e-11	6.63069e-10	0.233107	0.23929	0.255132	0.854297	0.565532	0.688341
ENSG00000089486	CDIP1	protein_coding	1.11825	0.720041	7.43352e-05	0.000259773	0.154846	0.18649	0.207922	0.373184	0.339497	0.451306
ENSG00000103502	CDIPT	protein_coding	0.735155	5.27734	5.57687e-07	2.90189e-06	8.03479	7.75992	8.56156	13.7765	14.5495	11.2437
ENSG00000185324	CDK10	protein_coding	-0.679336	5.22465	0.000346326	0.00105341	4.7774	4.92913	4.95531	2.79071	2.08893	4.09339
ENSG00000117266	CDK18	protein_coding	1.03079	3.5796	0.000232293	0.000736615	0.671081	0.947965	1.5928	1.99752	1.65567	2.73749
ENSG00000155111	CDK19	protein_coding	-0.636785	4.67713	0.00562187	0.0127991	3.40087	2.94503	3.92586	2.18812	1.67458	2.59098
ENSG00000123374	CDK2	protein_coding	0.676258	6.83983	1.34431e-06	6.52497e-06	26.5017	24.3579	20.6002	34.5343	36.6943	40.7301
ENSG00000135446	CDK4	protein_coding	-1.02794	6.7324	1.24598e-11	1.30496e-10	40.9638	42.7882	35.6633	15.2356	20.4935	21.7363
ENSG00000136861	CDK5RAP2	protein_coding	-0.916363	7.1818	6.89521e-10	5.58508e-09	16.9909	14.97	17.5448	8.00256	7.79018	9.8693
ENSG00000145996	CDKAL1	protein_coding	-1.06333	6.92693	2.60065e-15	4.38368e-14	33.1413	42.6585	38.5274	16.9072	18.3596	18.2511
ENSG00000006837	CDKL3	protein_coding	0.732516	0.0808828	0.0176907	0.0352802	0.195861	0.174185	0.15226	0.273858	0.228563	0.350832
ENSG00000124762	CDKN1A	protein_coding	2.79201	4.00442	4.16021e-28	2.70997e-26	0.630658	1.02955	0.797988	6.47056	5.63711	4.50233
ENSG00000147883	CDKN2B	protein_coding	1.3502	6.6623	4.12349e-08	2.56614e-07	5.9715	13.501	11.6534	26.6749	27.3962	23.3663
ENSG00000129355	CDKN2D	protein_coding	0.890604	2.60455	4.55924e-05	0.000167252	2.75817	3.41277	2.64138	4.69494	5.67548	5.65048
ENSG00000165556	CDX2	protein_coding	-2.28113	5.11682	1.46348e-22	5.60553e-21	5.30548	4.0121	5.39915	0.582049	1.1793	1.21071
ENSG00000105388	CEACAM5	protein_coding	-1.10553	0.674862	0.00220024	0.00554735	0.256983	0.343089	0.52267	0.174479	0.160407	0.169829
ENSG00000172216	CEBPB	protein_coding	-1.46123	4.86161	3.65099e-05	0.000136447	8.93954	40.175	30.0651	7.23264	10.7375	10.1756
ENSG00000221869	CEBPD	protein_coding	-1.37157	2.8971	5.67411e-08	3.45553e-07	2.85965	4.35489	3.6241	0.999739	1.7705	1.33662
ENSG00000153879	CEBPG	protein_coding	-1.03062	5.92096	1.92429e-05	7.57328e-05	11.1734	26.9765	21.9023	7.71993	10.1037	10.9615
ENSG00000008300	CELSR3	protein_coding	-1.19105	6.13571	2.56495e-16	4.85806e-15	4.67502	4.1312	5.47165	1.92352	1.81068	2.3767
ENSG00000153044	CENPH	protein_coding	-0.758884	4.94383	1.26769e-06	6.20058e-06	17.6082	18.8679	18.0454	9.01154	10.4043	12.1537
ENSG00000102384	CENPI	protein_coding	0.628284	4.70593	0.00122691	0.00331455	6.60329	4.21812	4.00873	8.42691	6.52652	7.49449
ENSG00000166451	CENPN	protein_coding	0.84168	6.5592	3.2642e-09	2.39616e-08	20.7508	19.9964	16.5067	34.9095	32.9336	32.6055
ENSG00000154240	CEP112	protein_coding	0.946328	3.36333	1.34895e-05	5.48097e-05	0.895577	0.977447	0.883655	1.90338	1.49471	1.79591
ENSG00000099814	CEP170B	protein_coding	-0.785061	6.63613	2.03908e-08	1.33764e-07	14.6911	12.9051	13.9229	7.53077	7.52181	8.52244
ENSG00000174007	CEP19	protein_coding	0.80123	3.35733	0.000319028	0.000978969	3.4212	2.34053	2.63131	5.15714	4.449	4.70386
ENSG00000126001	CEP250	protein_coding	-0.881716	7.18227	1.40942e-11	1.4613e-10	20.1493	17.6704	19.4876	9.47967	9.4756	11.4847
ENSG00000106477	CEP41	protein_coding	-0.822189	4.48824	1.42424e-06	6.88178e-06	1.88856	2.10432	2.03497	0.994753	1.05638	1.28724
ENSG00000138180	CEP55	protein_coding	0.651645	6.55856	8.61046e-07	4.34104e-06	26.835	25.2593	22.8746	36.9513	36.1954	42.2309
ENSG00000114107	CEP70	protein_coding	-0.719047	4.46977	1.94409e-05	7.64596e-05	5.21846	5.65614	6.29118	3.00072	3.04488	4.15883
ENSG00000111860	CEP85L	protein_coding	1.14106	1.83575	2.21823e-05	8.62541e-05	0.184139	0.203289	0.35787	0.57531	0.538446	0.481164
ENSG00000167123	CERCAM	protein_coding	0.876062	4.44071	3.08026e-06	1.40645e-05	2.16344	1.71646	2.26046	3.45681	3.45501	4.10723
ENSG00000223802	CERS1	protein_coding	0.782566	0.14299	0.0202889	0.0398647	0.160385	0.0944345	0.174554	0.231431	0.193403	0.297999
ENSG00000172292	CERS6	protein_coding	-0.808159	7.16692	1.17643e-08	8.01929e-08	20.1457	20.1453	19.3586	9.38711	12.1082	11.8756
ENSG00000198848	CES1	protein_coding	-0.742859	1.93343	0.015014	0.0306031	0.627327	0.68504	0.429369	0.240262	0.278505	0.506778
ENSG00000172831	CES2	protein_coding	-0.614247	6.77609	5.37563e-06	2.34341e-05	16.5334	18.7039	21.727	10.6712	12.138	13.5722
ENSG00000172828	CES3	protein_coding	-2.47691	0.580638	9.88101e-14	1.38017e-12	0.296242	0.313609	0.430621	0.0490247	0.0568281	0.0754006
ENSG00000153774	CFDP1	protein_coding	-1.4385	5.78967	7.64099e-22	2.67627e-20	21.7752	21.4797	22.4636	6.85363	7.59	9.30424
ENSG00000205403	CFI	protein_coding	-2.58295	0.585462	5.89367e-14	8.46987e-13	0.620503	0.502358	0.850183	0.114524	0.0905133	0.11303
ENSG00000165410	CFL2	protein_coding	2.97731	4.9843	9.02841e-34	1.06658e-31	2.22144	1.39077	1.96739	17.2909	13.513	12.0536
ENSG00000138028	CGREF1	protein_coding	-1.24731	5.0028	1.48587e-12	1.79291e-11	8.19559	8.9157	9.79135	2.90776	3.76746	4.42374
ENSG00000100532	CGRRF1	protein_coding	0.83486	2.05152	0.000210586	0.000674999	0.605096	0.678799	0.82509	1.09551	1.3667	1.21069
ENSG00000128965	CHAC1	protein_coding	-3.93301	4.73066	8.3776e-16	1.4934e-14	7.00106	53.9747	31.5509	1.49417	1.85734	2.5933
ENSG00000143942	CHAC2	protein_coding	-0.669901	2.43072	0.0039428	0.00938408	4.83613	5.89139	5.42721	3.89187	3.02525	2.98251
ENSG00000198824	CHAMP1	protein_coding	-0.883307	6.65349	1.59813e-08	1.06542e-07	31.7535	28.2324	30.0556	15.4053	16.0122	16.3256
ENSG00000016391	CHDH	protein_coding	-0.744163	6.60716	1.36759e-07	7.8357e-07	14.5541	11.639	11.6885	6.80363	7.51906	7.82936
ENSG00000183765	CHEK2	protein_coding	-0.963635	3.38053	2.94818e-06	1.35457e-05	3.08252	2.62967	3.01419	1.25006	1.27988	1.85351
ENSG00000089199	CHGB	protein_coding	-1.53805	6.27501	1.74668e-09	1.34375e-08	6.25753	7.27394	6.55529	2.1873	2.50969	2.06576
ENSG00000203668	CHML	protein_coding	-0.612491	6.10274	1.579e-05	6.32145e-05	12.8654	9.1774	11.043	6.96734	6.9339	7.26107
ENSG00000255112	CHMP1B	protein_coding	-0.961531	6.03489	1.71982e-09	1.32382e-08	19.2202	25.389	24.324	9.6846	10.4915	14.5062
ENSG00000086065	CHMP5	protein_coding	0.838179	5.57687	2.79738e-08	1.79372e-07	14.8074	16.4462	14.9492	25.8664	29.4508	25.4793
ENSG00000154645	CHODL	protein_coding	-1.50489	1.39198	1.48402e-07	8.45068e-07	1.19408	1.22512	0.915652	0.391991	0.431666	0.326268
ENSG00000033100	CHPF2	protein_coding	0.778395	6.12974	2.33442e-09	1.76092e-08	10.4139	9.19122	10.5422	17.2044	17.0382	16.2703
ENSG00000133019	CHRM3	protein_coding	-1.44445	3.31078	9.70769e-12	1.03381e-10	0.506026	0.658735	0.653497	0.182531	0.242361	0.228792
ENSG00000138435	CHRNA1	protein_coding	-2.68606	2.56803	7.60742e-22	2.67122e-20	1.9406	1.63832	1.79702	0.344762	0.183168	0.28072
ENSG00000169684	CHRNA5	protein_coding	0.66551	4.61692	4.86585e-05	0.000177426	6.46184	4.96746	4.80207	8.59211	8.76637	7.84186
ENSG00000135902	CHRND	protein_coding	-1.41057	4.26761	5.91739e-11	5.56227e-10	3.56159	4.51084	4.06364	1.00421	1.42521	2.05465
ENSG00000171310	CHST11	protein_coding	1.49961	5.87974	1.11506e-11	1.17757e-10	4.18303	4.73385	4.86339	13.5434	12.7904	11.7062
ENSG00000136213	CHST12	protein_coding	0.822387	3.88949	8.0542e-07	4.0783e-06	4.04883	4.3399	4.61566	7.6141	7.9593	6.88032
ENSG00000182022	CHST15	protein_coding	-0.891722	6.0858	0.000125141	0.000420049	10.1499	9.02297	12.4905	4.1314	4.75759	7.83138
ENSG00000122863	CHST3	protein_coding	2.08495	3.86473	4.72073e-16	8.60223e-15	0.744179	1.29104	1.01855	4.81907	4.70093	3.11524
ENSG00000131873	CHSY1	protein_coding	1.22321	4.44538	7.57019e-15	1.20329e-13	2.32173	2.38408	2.59804	5.71633	5.56181	5.37456
ENSG00000258289	CHURC1	protein_coding	-1.58366	4.94854	8.5311e-21	2.6845e-19	5.19939	6.05515	6.4389	1.72364	1.90286	2.14671
ENSG00000100865	CINP	protein_coding	-1.15928	4.49982	8.35259e-13	1.04614e-11	7.26026	7.26329	7.41362	2.96021	3.47776	3.17034
ENSG00000198894	CIPC	protein_coding	-1.08184	4.99692	2.93743e-13	3.89237e-12	6.51436	6.34917	7.3099	2.69706	3.33361	3.29151
ENSG00000099622	CIRBP	protein_coding	-1.44135	6.52374	4.3086e-13	5.61325e-12	11.7603	18.6342	15.0116	4.202	4.94207	7.26858
ENSG00000267493	CIRBP-AS1	antisense	1.19974	0.204342	0.000102033	0.000347251	1.02622	0.755292	0.906557	2.22276	2.03222	1.80137
ENSG00000164442	CITED2	protein_coding	3.26423	4.69534	3.14732e-40	6.09356e-38	2.65935	2.59675	3.57122	37.0947	27.3142	17.9325
ENSG00000169607	CKAP2L	protein_coding	0.933573	5.14042	4.67814e-10	3.88637e-09	5.19239	5.00119	4.53148	10.101	8.03215	9.37843
ENSG00000166165	CKB	protein_coding	0.908008	4.95993	8.31661e-06	3.51954e-05	6.54302	9.70862	8.88093	12.7132	16.3743	17.0826
ENSG00000217555	CKLF	protein_coding	0.660252	3.51818	0.000535964	0.0015634	8.64203	6.7033	6.55732	10.3672	11.7155	11.8585
ENSG00000254788	CKLF-CMTM1	protein_coding	0.872698	1.00782	0.00202258	0.00514504	1.24568	0.934451	1.11736	1.67208	1.64004	2.61822
ENSG00000223572	CKMT1A	protein_coding	-1.17275	1.53529	1.74302e-05	6.92047e-05	0.810668	0.852016	0.854559	0.293803	0.310295	0.489085
ENSG00000237289	CKMT1B	protein_coding	-1.24835	1.58043	2.97143e-05	0.000112774	0.58977	0.583748	0.646221	0.174026	0.249191	0.327853
ENSG00000247572	CKMT2-AS1	antisense	-0.671422	2.15865	0.00225274	0.00566639	1.21687	1.07018	1.19651	0.731915	0.643833	0.760795
ENSG00000175505	CLCF1	protein_coding	1.13121	2.92569	0.000470628	0.00139024	2.14788	3.69604	2.04602	6.46667	6.13094	4.30934
ENSG00000073464	CLCN4	protein_coding	1.09616	5.09755	2.91972e-11	2.88046e-10	2.94319	2.76123	2.80581	6.17686	6.38795	5.21105
ENSG00000171365	CLCN5	protein_coding	1.30053	5.16298	4.31851e-12	4.85876e-11	1.69168	1.66357	2.24974	5.57624	4.20797	3.64222
ENSG00000163347	CLDN1	protein_coding	0.710472	7.31087	0.00104739	0.00287188	26.7898	50.8584	43.2121	72.1143	54.4674	66.5793
ENSG00000013297	CLDN11	protein_coding	0.603321	7.58973	3.50693e-06	1.58414e-05	25.1463	23.4217	24.193	34.9415	33.8819	39.346
ENSG00000181885	CLDN7	protein_coding	-2.31157	1.05499	4.02586e-08	2.51436e-07	0.522367	1.55263	2.02417	0.169899	0.309481	0.324987
ENSG00000080822	CLDND1	protein_coding	0.704569	4.7556	9.72794e-06	4.04798e-05	3.51245	4.35663	3.62581	6.2374	6.33876	5.74375
ENSG00000105472	CLEC11A	protein_coding	2.05208	5.0199	1.85402e-22	7.0231e-21	9.11299	10.0155	9.09936	39.2104	40.3572	34.8752
ENSG00000069493	CLEC2D	protein_coding	0.718763	1.13349	0.00802614	0.0175285	0.447942	0.343421	0.478811	0.77038	0.595335	0.673174
ENSG00000153132	CLGN	protein_coding	0.781875	1.02658	0.00441926	0.0103624	0.30067	0.44456	0.369389	0.718892	0.545104	0.604423
ENSG00000169583	CLIC3	protein_coding	1.20081	2.83143	7.47207e-07	3.8001e-06	5.10452	3.60664	5.13883	11.2027	11.0002	8.85204
ENSG00000169504	CLIC4	protein_coding	0.647113	7.54944	0.000708909	0.00201719	24.2281	47.9473	41.5157	53.6083	62.4064	58.0199
ENSG00000112782	CLIC5	protein_coding	1.34058	3.48149	1.04619e-08	7.19481e-08	0.72232	0.916128	1.13219	2.38785	2.31706	2.12972
ENSG00000106665	CLIP2	protein_coding	0.644761	7.6716	4.33434e-07	2.29475e-06	19.5367	19.3378	22.9347	31.5334	33.2267	29.5635
ENSG00000115295	CLIP4	protein_coding	4.31122	0.217956	4.29885e-19	1.13068e-17	0.0154547	0.017062	0.0210251	0.505656	0.360703	0.180174
ENSG00000176444	CLK2	protein_coding	-0.660671	5.63113	0.000194209	0.000627555	11.1624	12.145	11.1204	6.21158	5.46711	9.68828
ENSG00000179335	CLK3	protein_coding	0.625122	5.71727	7.01835e-06	3.00848e-05	3.95343	3.02982	3.43807	4.87794	5.27785	5.57747
ENSG00000128973	CLN6	protein_coding	-1.35889	5.23546	1.0238e-21	3.5326e-20	11.1628	11.0887	10.1205	3.74597	4.0048	4.61598
ENSG00000134852	CLOCK	protein_coding	1.08685	5.80512	3.08071e-08	1.96097e-07	3.1959	2.79517	3.09532	7.62609	5.95092	5.24226
ENSG00000158258	CLSTN2	protein_coding	1.65566	1.44385	1.34684e-06	6.53498e-06	0.107022	0.0681643	0.0639981	0.374331	0.203347	0.158959
ENSG00000175416	CLTB	protein_coding	1.36265	6.20734	8.51116e-18	1.9482e-16	22.3447	23.5625	21.5548	62.2146	64.0483	43.0897
ENSG00000141367	CLTC	protein_coding	0.902987	8.92027	4.97822e-08	3.05981e-07	30.5807	24.6231	30.0827	62.8313	51.5229	41.03
ENSG00000070371	CLTCL1	protein_coding	-0.941209	2.20927	0.000127576	0.000427399	0.356058	0.366133	0.479253	0.182299	0.197069	0.23127
ENSG00000120885	CLU	protein_coding	1.82954	4.01674	4.76167e-11	4.54954e-10	1.49535	1.16629	1.00245	5.40908	4.4332	2.875
ENSG00000132361	CLUH	protein_coding	-1.13976	7.81339	1.31302e-14	2.04508e-13	45.0457	39.0248	38.9181	15.723	19.0622	19.9025
ENSG00000125246	CLYBL	protein_coding	-1.11602	2.77759	6.43079e-06	2.77196e-05	1.04151	1.11028	1.2503	0.399312	0.480789	0.657266
ENSG00000089505	CMTM1	protein_coding	0.718661	2.75257	0.00358275	0.00859762	4.12275	2.72789	3.10417	5.49732	4.14202	6.41581
ENSG00000140931	CMTM3	protein_coding	1.86912	5.01449	8.34751e-14	1.17897e-12	2.75423	4.03325	3.44793	10.4791	12.45	13.6949
ENSG00000137200	CMTR1	protein_coding	-0.831619	5.84664	2.68416e-11	2.66694e-10	11.8702	11.432	11.9023	5.86034	6.75326	6.74413
ENSG00000180917	CMTR2	protein_coding	0.707877	6.61629	1.51907e-08	1.01758e-07	8.02971	9.13306	8.35616	12.8648	13.1586	14.7808
ENSG00000174871	CNIH2	protein_coding	0.880505	0.242012	0.00507138	0.011689	0.271024	0.277838	0.203167	0.467737	0.417936	0.476064
ENSG00000143771	CNIH4	protein_coding	0.861684	4.69357	3.13328e-05	0.000118368	2.98948	4.28918	4.05859	6.50955	6.77553	6.84816
ENSG00000168763	CNNM3	protein_coding	-0.819692	5.31065	1.7386e-08	1.1552e-07	10.417	8.3261	8.21265	4.98556	5.2499	4.70877
ENSG00000158158	CNNM4	protein_coding	-0.679991	4.30649	3.78438e-05	0.000141054	3.63317	3.98974	4.12876	2.07122	2.6257	2.48023
ENSG00000111596	CNOT2	protein_coding	-0.676721	6.4168	3.13259e-08	1.99035e-07	6.2407	6.93163	6.71223	3.97234	4.22534	3.964
ENSG00000088038	CNOT3	protein_coding	-0.854445	5.99036	2.61849e-10	2.24903e-09	10.5771	9.58066	10.2659	4.97638	5.45789	6.0367
ENSG00000113300	CNOT6	protein_coding	-1.09759	6.31799	2.63343e-19	7.08687e-18	14.6445	13.643	14.467	6.29087	6.64282	6.60373
ENSG00000146910	CNPY1	protein_coding	-0.6823	3.45242	0.0202369	0.0397719	3.23926	7.19698	6.71408	2.60068	3.09024	4.7795
ENSG00000162852	CNST	protein_coding	-0.840843	4.62349	6.47148e-08	3.90023e-07	4.35232	4.51747	4.55859	2.14483	2.73485	2.45791
ENSG00000108797	CNTNAP1	protein_coding	1.75846	1.56541	1.52887e-09	1.18469e-08	0.125892	0.120697	0.239517	0.590334	0.529655	0.474338
ENSG00000183978	COA3	protein_coding	-0.975376	4.06108	2.85886e-08	1.83062e-07	10.4614	8.5585	8.79683	3.84976	5.17994	4.84003
ENSG00000181924	COA4	protein_coding	-0.6942	6.12672	6.43121e-08	3.87764e-07	32.0107	34.6113	31.2758	17.7018	20.1657	21.4011
ENSG00000183513	COA5	protein_coding	-0.898245	4.13983	1.25703e-06	6.15706e-06	5.47833	7.2016	6.86203	2.82698	3.20921	4.23492
ENSG00000162377	COA7	protein_coding	-0.643283	5.27191	3.46075e-06	1.5648e-05	24.4259	23.1777	23.7071	13.1842	16.6614	14.8423
ENSG00000100473	COCH	protein_coding	1.81269	2.21552	3.94746e-11	3.81871e-10	0.519601	0.628561	0.509213	1.81414	1.77392	2.12057
ENSG00000135775	COG2	protein_coding	-0.793063	5.66366	1.14928e-08	7.84954e-08	4.3699	4.93006	4.66595	2.32422	2.88179	2.68323
ENSG00000136152	COG3	protein_coding	-0.778615	4.80748	4.95043e-06	2.17488e-05	4.90942	5.0436	7.02505	2.76195	3.29518	3.60787
ENSG00000204248	COL11A2	protein_coding	1.46126	1.77355	1.17347e-08	8.00299e-08	0.231763	0.285389	0.242538	0.825601	0.547855	0.668991
ENSG00000197467	COL13A1	protein_coding	8.10453	0.893112	2.91803e-45	8.3015e-43	0.00342689	0	0.00399605	1.07293	0.623854	0.674179
ENSG00000084636	COL16A1	protein_coding	1.12337	4.15755	0.000376942	0.00113539	1.29591	1.64788	1.35404	2.82669	2.60033	3.75362
ENSG00000065618	COL17A1	protein_coding	3.46851	0.269854	2.55076e-17	5.44526e-16	0.0311652	0.0344063	0.0508778	0.580433	0.396419	0.27931
ENSG00000108821	COL1A1	protein_coding	1.23282	3.28057	1.36264e-09	1.06e-08	0.777084	0.549415	0.677826	1.63032	1.46378	1.51139
ENSG00000139219	COL2A1	protein_coding	1.29409	3.497	0.00691009	0.0154	0.746904	0.536312	0.559393	1.47023	1.08066	1.88155
ENSG00000224821	COL4A2-AS2	antisense	-1.3025	0.0217049	5.16586e-05	0.000186996	0.7237	1.06044	0.920614	0.35766	0.276393	0.431439
ENSG00000142156	COL6A1	protein_coding	3.46624	7.46026	1.08792e-30	9.47304e-29	6.28555	5.77579	7.54815	68.9905	68.9168	73.7071
ENSG00000142173	COL6A2	protein_coding	3.38157	2.71868	2.07268e-18	5.03365e-17	0.171042	0.262719	0.247144	1.72566	2.06976	3.16987
ENSG00000114270	COL7A1	protein_coding	2.22008	6.39558	4.52555e-11	4.33582e-10	2.5307	2.718	2.59664	13.0354	8.38055	14.3576
ENSG00000144810	COL8A1	protein_coding	-0.927829	2.53416	0.00413577	0.00979156	0.791874	0.686221	0.625524	0.340738	0.399942	0.342005
ENSG00000092758	COL9A3	protein_coding	0.951372	5.73736	5.96254e-05	0.00021285	5.11136	6.61316	5.8781	7.60383	9.72361	16.1252
ENSG00000214290	COLCA2	protein_coding	-0.924538	-0.11064	0.0135948	0.0280029	0.504377	0.425812	0.507421	0.248906	0.207738	0.281036
ENSG00000130309	COLGALT1	protein_coding	-1.04712	6.17475	5.33049e-13	6.86122e-12	19.663	18.3779	18.6013	7.18816	9.70116	9.97483
ENSG00000145781	COMMD10	protein_coding	-0.771249	3.17214	0.000419809	0.00125367	3.08854	4.16347	3.7721	1.88195	2.55141	1.88325
ENSG00000165644	COMTD1	protein_coding	-0.96125	4.32988	6.29493e-07	3.24404e-06	14.4623	15.7565	13.3762	5.52525	7.66199	8.7969
ENSG00000088682	COQ9	protein_coding	-0.909245	6.2893	5.05365e-11	4.81056e-10	17.8731	18.9904	17.6065	8.14569	9.16121	11.1213
ENSG00000106789	CORO2A	protein_coding	2.2155	3.50063	2.07607e-08	1.35934e-07	0.416859	0.553027	1.01712	2.52855	3.15177	3.30029
ENSG00000103647	CORO2B	protein_coding	4.39172	3.4932	1.38682e-50	5.37007e-48	0.100184	0.143783	0.134346	3.06607	2.50774	2.17898
ENSG00000167549	CORO6	protein_coding	1.59399	1.54073	5.96977e-08	3.62292e-07	0.27345	0.455391	0.38372	1.36245	0.881601	1.02831
ENSG00000262246	CORO7	protein_coding	1.21265	2.64224	1.09058e-08	7.47426e-08	0.3758	0.404825	0.488677	0.878178	1.03125	0.963356
ENSG00000103187	COTL1	protein_coding	1.34525	7.17784	6.23624e-23	2.49092e-21	15.4582	14.6063	13.9002	37.6434	39.3438	32.1962
ENSG00000236088	COX10-AS1	processed_transcript	-1.26229	3.37806	2.88017e-09	2.13675e-08	1.77304	1.89282	1.96314	0.644666	0.62675	1.02725
ENSG00000133983	COX16	protein_coding	-0.628415	3.54573	0.000919435	0.00255266	6.78308	5.68461	6.02938	3.76606	3.90136	4.04165
ENSG00000115944	COX7A2L	protein_coding	-0.658902	5.90204	1.21241e-06	5.96154e-06	9.62213	10.6504	12.141	5.93871	6.97155	7.15813
ENSG00000127184	COX7C	protein_coding	-0.675484	5.81119	4.23511e-07	2.24733e-06	27.8445	29.2759	29.7741	14.901	18.6448	19.7358
ENSG00000235903	CPB2-AS1	antisense	-1.08122	0.746464	0.00778823	0.0170624	0.207662	0.150975	0.177184	0.0764848	0.0709273	0.0996434
ENSG00000137449	CPEB2	protein_coding	4.83817	0.512453	3.84013e-16	7.06219e-15	0.0111616	0.015403	0.0195231	0.674201	0.45914	0.164689
ENSG00000107864	CPEB3	protein_coding	1.1529	2.5962	2.98578e-05	0.000113257	0.367812	0.277243	0.378616	0.944866	0.612755	0.659839
ENSG00000168993	CPLX1	protein_coding	-1.68847	0.856006	7.43058e-07	3.78108e-06	0.745412	0.722352	0.791951	0.166761	0.376944	0.144836
ENSG00000145920	CPLX2	protein_coding	-1.4733	6.93691	3.51461e-11	3.42374e-10	3.57993	4.41006	2.95077	1.23826	1.68226	0.937323
ENSG00000140848	CPNE2	protein_coding	0.740968	5.35362	4.32999e-08	2.68745e-07	3.2808	3.4003	3.26561	4.8136	5.39929	6.0712
ENSG00000085719	CPNE3	protein_coding	-1.3186	6.42853	5.38134e-21	1.7245e-19	16.7332	12.754	15.321	5.15018	6.37253	6.05539
ENSG00000214076	CPSF1P1	pseudogene	-1.11898	2.02731	2.21184e-05	8.60539e-05	1.08456	0.800209	1.39617	0.470253	0.520041	0.481191
ENSG00000165934	CPSF2	protein_coding	-0.642817	6.82129	1.59816e-07	9.03786e-07	21.1441	19.8914	20.6116	12.4801	13.6252	12.4996
ENSG00000160917	CPSF4	protein_coding	-0.898472	5.21929	3.1323e-08	1.99035e-07	9.66938	11.4449	9.58293	4.43551	5.18001	6.54075
ENSG00000106066	CPVL	protein_coding	-0.637412	2.93199	0.00280819	0.00690774	2.46437	2.12489	2.66391	1.52116	1.32246	1.71044
ENSG00000143320	CRABP2	protein_coding	0.989776	5.91902	0.00139243	0.00370642	14.1462	14.8535	14.5	17.2655	25.7288	41.9659
ENSG00000148204	CRB2	protein_coding	-0.865913	1.27	0.0171408	0.0342963	0.618246	0.198494	0.441384	0.181005	0.206135	0.289592
ENSG00000130545	CRB3	protein_coding	-1.7328	3.43778	9.62817e-17	1.92563e-15	8.66735	8.24939	8.81601	1.84897	2.7892	2.95603
ENSG00000107175	CREB3	protein_coding	0.763432	5.45952	5.68306e-08	3.45947e-07	15.7015	16.7651	16.8612	29.5799	28.6759	23.4756
ENSG00000157613	CREB3L1	protein_coding	2.27919	0.0373556	5.62758e-08	3.43169e-07	0.0297574	0.104032	0.161932	0.374469	0.538252	0.477012
ENSG00000182158	CREB3L2	protein_coding	-1.83668	5.67276	1.09069e-16	2.16276e-15	5.08189	5.50724	10.4062	1.56694	2.14611	2.01
ENSG00000060566	CREB3L3	protein_coding	2.99607	0.521568	6.70506e-20	1.91534e-18	0.157043	0.0908156	0.191846	1.21962	0.959955	1.2587
ENSG00000111269	CREBL2	protein_coding	0.631203	5.97312	0.000351277	0.00106672	10.8712	11.2464	12.0873	17.406	18.0195	16.3186
ENSG00000164463	CREBRF	protein_coding	0.967856	3.09861	0.00113181	0.00308514	0.300312	0.34588	0.452407	0.853064	0.727429	0.507422
ENSG00000175874	CREG2	protein_coding	0.818248	1.30185	0.00659512	0.0147617	0.406137	0.228825	0.274356	0.422967	0.572006	0.581648
ENSG00000150938	CRIM1	protein_coding	4.74497	3.33244	2.1633e-22	8.12842e-21	0.0393674	0.0993405	0.213134	4.37368	2.5661	2.13905
ENSG00000182809	CRIP2	protein_coding	1.31512	2.31076	1.22864e-07	7.092e-07	0.306891	0.315915	0.338518	0.62626	0.682387	1.03799
ENSG00000179979	CRIPAK	protein_coding	0.707011	2.23936	0.00246073	0.00613643	0.64937	0.706945	0.757221	1.29839	0.941978	1.12374
ENSG00000119878	CRIPT	protein_coding	0.681961	3.44962	0.000384092	0.00115542	3.0654	2.80577	2.70824	4.77072	4.75441	3.93153
ENSG00000167193	CRK	protein_coding	0.649889	7.31259	3.53149e-07	1.9e-06	31.5727	27.4233	28.4631	44.572	47.2553	42.3424
ENSG00000072832	CRMP1	protein_coding	1.19559	4.96052	5.05608e-05	0.000183546	1.87439	2.57811	3.40087	5.00313	5.37807	7.1871
ENSG00000245694	CRNDE	lincRNA	-1.16749	2.87607	7.58785e-07	3.85616e-06	3.21318	5.3161	4.06859	1.50538	1.75539	2.23748
ENSG00000058453	CROCC	protein_coding	-0.751433	4.54235	7.27167e-05	0.000254627	2.70455	2.60947	2.85626	1.47955	1.18288	2.08989
ENSG00000005469	CROT	protein_coding	1.23057	2.6519	1.20357e-07	6.95881e-07	0.748137	0.510662	0.548763	1.34031	1.25794	1.56502
ENSG00000170275	CRTAP	protein_coding	0.886726	6.17351	5.79621e-11	5.46309e-10	7.4603	7.07041	8.34356	14.2349	14.6262	12.4105
ENSG00000105662	CRTC1	protein_coding	-1.19207	4.58617	5.4191e-13	6.96242e-12	3.24488	3.10621	3.60249	1.27892	1.27706	1.70592
ENSG00000160741	CRTC2	protein_coding	0.872659	5.1291	4.17981e-10	3.48692e-09	6.73657	5.64979	6.00632	11.0408	10.6888	11.2169
ENSG00000008405	CRY1	protein_coding	1.11728	5.14973	2.42075e-13	3.2323e-12	4.06707	4.66037	4.77484	10.5865	9.71849	8.26758
ENSG00000233280	CRYBG3	protein_coding	0.712446	3.27387	0.00397115	0.00944028	1.9834	1.13635	2.08811	3.38784	2.57235	2.34243
ENSG00000080200	CRYBG3	protein_coding	0.660516	3.91304	0.00397254	0.00944199	2.51785	1.5158	2.95004	4.34419	3.31195	3.07566
ENSG00000127377	CRYGN	protein_coding	1.15763	0.407875	0.0224704	0.0436263	0.0516153	0.0488427	0.0859827	0.118771	0.0946524	0.193417
ENSG00000165475	CRYL1	protein_coding	-0.749785	2.36212	0.00955617	0.0204534	2.00154	1.83304	3.48768	0.996049	1.34039	1.91414
ENSG00000103316	CRYM	protein_coding	-1.99062	0.344253	4.01467e-07	2.13687e-06	0.185335	0.175379	0.23464	0.0213235	0.0679735	0.057875
ENSG00000189149	CRYM-AS1	lincRNA	-1.47044	-0.0257022	2.3955e-05	9.23896e-05	0.445923	0.668119	0.40856	0.184379	0.195142	0.156656
ENSG00000184371	CSF1	protein_coding	3.37713	1.1932	1.09478e-17	2.47345e-16	0.0961047	0.0285652	0.0991356	1.02705	0.647025	0.60195
ENSG00000164796	CSMD3	protein_coding	2.19882	2.39223	2.68555e-07	1.47504e-06	0.0769248	0.0849248	0.0715336	0.424461	0.287487	0.336302
ENSG00000173546	CSPG4	protein_coding	2.13684	0.435041	8.79501e-11	8.11399e-10	0.0603943	0.0640081	0.0591569	0.291842	0.22553	0.274594
ENSG00000144655	CSRNP1	protein_coding	1.05169	3.87924	3.36452e-08	2.12898e-07	2.56721	3.08184	2.61576	5.21286	6.39163	5.16222
ENSG00000159176	CSRP1	protein_coding	1.13999	5.92834	5.71182e-15	9.17313e-14	3.81397	4.16561	3.53983	7.57176	8.71808	8.57884
ENSG00000170373	CST1	protein_coding	3.43379	-0.20703	4.88855e-14	7.08382e-13	0.206698	0.0760647	0.0803425	1.75719	1.25965	0.978951
ENSG00000175315	CST6	protein_coding	4.97729	0.382294	1.21032e-26	6.69521e-25	0.1847	0.174778	0	5.15324	3.75653	2.76849
ENSG00000177613	CSTF2T	protein_coding	-1.20126	6.28622	9.8709e-16	1.74178e-14	20.1047	17.891	20.2839	6.9429	7.4565	10.4354
ENSG00000259891	CTA-204B4.2	antisense	-0.873681	0.401547	0.00849699	0.0184384	0.556548	0.436045	0.65945	0.361477	0.15713	0.353196
ENSG00000231466	CTA-246H3.11	pseudogene	-0.943172	1.31816	0.000244266	0.000768987	2.79861	3.54318	4.07179	1.96444	1.52807	1.7679
ENSG00000260708	CTA-29F11.1	antisense	-0.916622	1.68903	0.000311449	0.000958833	4.66294	6.03885	5.22826	2.25687	2.58122	3.43026
ENSG00000261188	CTA-445C9.14	antisense	-1.54061	2.33873	8.49513e-09	5.91917e-08	2.26681	2.99218	3.63165	0.773912	0.9201	1.29262
ENSG00000248445	CTB-118N6.3	antisense	-1.47492	-0.174868	6.03437e-05	0.000214973	0.332717	0.336058	0.22288	0.14966	0.0826106	0.0773713
ENSG00000248222	CTB-174D11.1	antisense	-3.07024	2.13794	2.22988e-08	1.45119e-07	0.8462	1.1536	0.598026	0.0774446	0.127176	0.0980912
ENSG00000261526	CTB-31O20.2	lincRNA	-1.09644	1.37821	1.05449e-05	4.36448e-05	1.99024	2.09422	2.32078	0.798317	0.925386	1.20658
ENSG00000249526	CTB-35F21.1	lincRNA	-2.83871	1.54096	1.48981e-14	2.29988e-13	2.71489	3.85359	3.86474	0.496936	0.329162	0.578037
ENSG00000261005	CTB-58E17.1	lincRNA	-0.840884	1.02178	0.00443023	0.010381	0.715241	0.934067	0.681465	0.403931	0.315543	0.552929
ENSG00000229119	CTB-63M22.1	pseudogene	-0.914689	1.58228	0.000500977	0.00147117	13.9169	10.1179	12.8243	6.42431	6.81311	5.86162
ENSG00000196810	CTBP1-AS2	antisense	-0.764526	3.83261	2.11904e-05	8.27203e-05	2.13328	2.02152	1.96797	1.14471	1.11473	1.26796
ENSG00000175029	CTBP2	protein_coding	-0.905912	6.78272	3.11691e-12	3.56437e-11	17.3542	19.8362	18.6294	8.72999	10.5043	9.92079
ENSG00000117151	CTBS	protein_coding	0.948489	3.32869	8.51308e-06	3.59504e-05	0.623401	0.920829	0.99954	1.476	1.5998	1.71599
ENSG00000260841	CTC-205M6.5	sense_overlapping	-1.07483	0.232403	0.00189791	0.00487865	0.259414	0.300712	0.438623	0.12405	0.181636	0.15594
ENSG00000250328	CTC-210G5.1	antisense	3.77275	0.940909	1.65136e-09	1.27464e-08	0.274097	0.0390454	0.113414	3.06204	1.91917	0.773098
ENSG00000233937	CTC-338M12.4	antisense	-0.96698	1.10825	0.000499025	0.00146574	1.19465	1.03114	1.48172	0.77628	0.443584	0.617242
ENSG00000269044	CTC-429P9.3	sense_intronic	-1.18047	2.33941	7.37012e-07	3.75432e-06	3.30366	3.18003	4.74381	1.60796	1.51343	1.70093
ENSG00000267904	CTC-429P9.5	sense_intronic	-1.05357	1.86834	0.000130402	0.000435508	5.83196	6.15502	9.36682	3.43409	3.03903	3.52779
ENSG00000248528	CTC-458G6.2	lincRNA	-1.1946	0.646913	0.000153818	0.000507221	2.01117	1.43852	1.75064	0.655887	0.826398	0.743027
ENSG00000261770	CTC-459F4.1	lincRNA	-1.54694	0.288638	1.5444e-05	6.19001e-05	0.256753	0.343764	0.48413	0.170487	0.0956241	0.0895595
ENSG00000250072	CTC-529P8.1	lincRNA	3.45624	0.0758731	6.10903e-18	1.41933e-16	0.0464334	0.0461361	0.0487308	0.64509	0.411816	0.471972
ENSG00000271971	CTD-2006H14.2	antisense	-1.14942	0.335172	0.000534065	0.00155979	1.90472	1.14152	1.90377	0.931369	0.603315	0.624532
ENSG00000259479	CTD-2008A1.2	pseudogene	-0.687761	0.874924	0.0204001	0.0400477	0.757204	1.10499	0.913412	0.438101	0.517991	0.732465
ENSG00000233175	CTD-2020K17.3	antisense	-1.22456	0.863168	0.00017257	0.000563247	0.628838	0.607456	0.743463	0.175852	0.224227	0.429558
ENSG00000245556	CTD-2037K23.2	lincRNA	-1.91612	2.73582	1.35102e-17	3.01332e-16	3.39739	4.20721	4.18319	1.00132	0.860745	1.1848
ENSG00000259485	CTD-2147F2.1	lincRNA	-1.1435	1.28296	0.000239606	0.000756535	1.47821	2.34731	2.47933	0.958125	0.685284	1.12872
ENSG00000272086	CTD-2186M15.3	lincRNA	-1.34542	0.480919	1.26415e-05	5.16327e-05	1.47329	1.84705	1.39768	0.603334	0.495385	0.709597
ENSG00000249572	CTD-2203K17.1	antisense	-1.33034	0.478172	2.65128e-05	0.00010134	2.20033	3.45846	3.00065	0.976157	0.870411	1.50814
ENSG00000188242	CTD-2228K2.5	protein_coding	-1.58072	4.7783	7.33604e-20	2.0913e-18	9.36898	10.9668	10.1145	2.68236	3.06707	4.23365
ENSG00000259802	CTD-2256P15.2	antisense	-0.960358	0.626384	0.00132712	0.00354988	1.37809	1.54594	1.60697	0.581794	0.700338	0.996029
ENSG00000247121	CTD-2260A17.2	protein_coding	-1.04809	0.48578	0.00395052	0.00939927	0.363261	0.435912	0.506471	0.119251	0.26725	0.233038
ENSG00000251257	CTD-2263F21.1	antisense	3.27308	0.474393	5.70975e-17	1.16365e-15	0.608547	0.580221	0.161277	5.43021	3.71217	3.86976
ENSG00000266208	CTD-2267D19.3	protein_coding	-1.9395	2.4552	5.42099e-14	7.80668e-13	2.40053	2.63962	3.36799	0.558434	0.747768	0.836231
ENSG00000185641	CTD-2287O16.1	pseudogene	-0.788384	0.476375	0.0103639	0.0219797	4.79588	3.49097	3.01129	1.6978	2.15255	2.59204
ENSG00000258768	CTD-2292M16.8	lincRNA	-0.944907	0.599969	0.0154766	0.031411	0.475955	0.288711	0.46962	0.300131	0.183107	0.137195
ENSG00000253982	CTD-2336O2.1	antisense	-0.762372	1.75553	0.00344553	0.00832566	2.19658	2.65916	2.80871	1.0523	1.538	1.83783
ENSG00000261780	CTD-2354A18.1	processed_transcript	1.95401	1.63633	5.39038e-08	3.29714e-07	0.809873	0.485922	0.574841	3.52714	1.90046	1.64523
ENSG00000267123	CTD-2357A8.3	lincRNA	1.97121	1.76942	7.13539e-17	1.44365e-15	1.00843	0.939348	1.12079	4.0767	3.84299	3.84036
ENSG00000175898	CTD-2369P2.2	lincRNA	1.29692	0.64648	1.80256e-05	7.13856e-05	0.352744	0.540174	0.636897	1.06535	1.18181	1.41777
ENSG00000254854	CTD-2523D13.2	antisense	-1.24738	-0.0409905	0.00085549	0.00239132	1.60827	1.09913	1.1163	0.578243	0.40217	0.585921
ENSG00000213976	CTD-2561J22.2	pseudogene	1.66113	-0.140138	5.34733e-05	0.000192764	0.340591	0.10027	0.158863	0.742909	0.556441	0.583193
ENSG00000271781	CTD-2589H19.6	antisense	-0.850793	0.67408	0.010595	0.0224085	2.58246	1.17395	1.56473	1.12149	0.709093	1.05153
ENSG00000268543	CTD-2619J13.16	lincRNA	-0.875628	-0.0672875	0.0155895	0.0316236	1.82061	1.20597	1.69839	0.651682	0.991477	0.884377
ENSG00000263893	CTD-3010D24.3	lincRNA	-1.66029	0.492261	7.42137e-08	4.43818e-07	1.32911	1.86525	1.81254	0.521611	0.473194	0.541669
ENSG00000204791	CTD-3065J16.6	antisense	0.663185	0.2189	0.0260187	0.0495697	0.462664	0.583748	0.372516	0.720842	0.642754	0.842785
ENSG00000268516	CTD-3138B18.5	antisense	-0.883747	0.341604	0.00273105	0.00673342	0.436812	0.416851	0.500728	0.253415	0.250553	0.210387
ENSG00000232442	CTD-3184A7.4	antisense	-0.935975	2.37901	6.15861e-05	0.000218698	5.45047	6.23813	7.05543	2.56737	2.94685	4.07161
ENSG00000137770	CTDSPL2	protein_coding	0.625407	6.32611	6.7407e-07	3.45461e-06	6.28672	7.29967	6.65914	10.1193	10.255	10.1708
ENSG00000118523	CTGF	protein_coding	3.60203	3.45013	1.90651e-59	1.47649e-56	0.907582	0.803465	1.03835	11.9986	11.0208	9.55451
ENSG00000116761	CTH	protein_coding	-0.87426	2.4099	0.00210307	0.00531583	1.55137	3.40709	2.7474	1.42817	1.3941	1.27848
ENSG00000134030	CTIF	protein_coding	1.17397	3.79262	6.46708e-10	5.25663e-09	0.941999	0.843435	1.2599	2.38203	2.24761	2.06183
ENSG00000163599	CTLA4	protein_coding	-2.39882	1.35772	0.00116946	0.00317413	0.0377863	0.114719	0.0881241	0.0285303	0.0110238	0
ENSG00000119326	CTNNAL1	protein_coding	1.07675	6.49296	2.09223e-12	2.46124e-11	22.1261	22.4628	19.5466	47.6747	49.5868	34.9066
ENSG00000178585	CTNNBIP1	protein_coding	0.812949	5.71566	1.50154e-07	8.54347e-07	9.36938	10.3702	10.8067	16.9107	18.8824	16.6372
ENSG00000164733	CTSB	protein_coding	1.50196	8.25902	6.71029e-19	1.73525e-17	19.3886	22.2343	24.8913	59.0828	69.3072	55.483
ENSG00000143387	CTSK	protein_coding	1.22012	1.06404	7.72588e-05	0.000269382	0.658006	0.351502	0.680662	1.18597	0.966032	1.70513
ENSG00000135047	CTSL	protein_coding	2.68174	3.41426	1.05711e-25	5.31988e-24	1.27812	1.5699	1.16468	9.56942	9.13683	6.46659
ENSG00000101160	CTSZ	protein_coding	0.764339	7.8422	4.92885e-08	3.03428e-07	85.9145	82.0697	82.0331	139.26	144.695	131.201
ENSG00000107611	CUBN	protein_coding	2.85689	1.00812	2.00952e-10	1.75959e-09	0.0501885	0.0285435	0.0407895	0.479231	0.189903	0.176197
ENSG00000158290	CUL4B	protein_coding	0.765869	7.75339	1.13389e-06	5.60711e-06	22.22	19.9554	22.9145	40.4633	36.9654	30.5179
ENSG00000006210	CX3CL1	protein_coding	0.663366	3.36534	0.0077246	0.0169399	1.0477	0.517353	0.722094	1.07159	1.0781	1.40483
ENSG00000161921	CXCL16	protein_coding	1.25008	2.40173	5.98222e-07	3.09663e-06	1.02499	0.957497	1.59642	2.5761	2.81885	2.8986
ENSG00000124875	CXCL6	protein_coding	0.903761	0.228209	0.0104654	0.0221647	0.366958	0.303841	0.363719	0.434075	0.588813	0.882352
ENSG00000196741	CXorf24	protein_coding	-1.49902	0.89321	5.15737e-06	2.25302e-05	1.35884	1.4823	1.67884	0.439708	0.358675	0.760257
ENSG00000147231	CXorf57	protein_coding	-0.675773	3.86097	0.000166841	0.000546458	3.37974	3.10708	2.90167	1.92765	1.72402	2.10179
ENSG00000168772	CXXC4	protein_coding	-1.75125	1.62084	3.84026e-07	2.0503e-06	0.209938	0.182377	0.232766	0.0485066	0.0843412	0.0488999
ENSG00000166347	CYB5A	protein_coding	-0.844086	3.2134	5.64682e-05	0.000202461	1.56363	1.45571	1.29266	0.663726	0.847671	0.844925
ENSG00000103018	CYB5B	protein_coding	0.818571	8.69937	5.06774e-05	0.000183922	52.4212	41.7751	36.983	79.6	82.7533	63.9369
ENSG00000166394	CYB5R2	protein_coding	1.20533	1.52475	1.52914e-05	6.13591e-05	0.218999	0.270067	0.195604	0.455015	0.560066	0.534732
ENSG00000100243	CYB5R3	protein_coding	-2.73849	6.41583	4.02584e-71	1.1224e-67	17.5255	18.3931	20.5379	2.32229	3.04799	2.90599
ENSG00000215883	CYB5RL	protein_coding	-0.935088	2.88134	2.77738e-05	0.000105812	1.5267	1.16142	1.47358	0.623182	0.66249	0.844826
ENSG00000071967	CYBRD1	protein_coding	2.00877	4.18098	7.53596e-12	8.18794e-11	1.72564	1.14904	1.75508	5.90897	4.94411	7.36659
ENSG00000161544	CYGB	protein_coding	3.70357	0.92068	1.10859e-16	2.19513e-15	0.0475372	0.0899673	0.205892	1.38101	1.22043	1.72939
ENSG00000083799	CYLD	protein_coding	0.782568	5.61866	4.59473e-07	2.42249e-06	2.20614	2.26842	2.46806	4.52127	3.89058	3.23015
ENSG00000140459	CYP11A1	protein_coding	4.11291	0.42427	1.99149e-23	8.36184e-22	0.0286834	0.0569995	0.0535157	0.80276	0.743091	0.821361
ENSG00000148795	CYP17A1	protein_coding	-4.27721	1.11813	1.24933e-27	7.57204e-26	0.656518	0.626848	0.537958	0.0357261	0.0276084	0.0258575
ENSG00000140465	CYP1A1	protein_coding	1.11289	0.620489	0.000525073	0.00153674	0.239038	0.186659	0.203955	0.49303	0.312968	0.528889
ENSG00000019186	CYP24A1	protein_coding	2.5302	3.3174	9.95694e-17	1.98285e-15	0.50924	0.656827	0.623214	4.94899	3.03605	2.06099
ENSG00000003137	CYP26B1	protein_coding	3.09859	0.0528882	4.13054e-18	9.7099e-17	0.0439271	0.052904	0.0465661	0.438204	0.340189	0.432093
ENSG00000111012	CYP27B1	protein_coding	1.11823	1.43954	0.000920568	0.00255468	0.43663	0.482038	0.380163	1.0491	0.543501	1.17077
ENSG00000186684	CYP27C1	protein_coding	5.83607	-0.102546	3.43801e-29	2.49614e-27	0.0133779	0.00492306	0.00519993	0.63299	0.405901	0.404527
ENSG00000197408	CYP2B6	protein_coding	-1.60496	3.75715	7.91811e-09	5.53831e-08	3.70514	6.14186	6.57187	1.07857	2.04468	2.16505
ENSG00000205702	CYP2D7P	polymorphic_pseudogene	-0.85595	0.745425	0.00698686	0.0155363	0.575969	0.667141	0.627588	0.30418	0.198336	0.505671
ENSG00000226450	CYP2D8P	pseudogene	-0.796175	-0.290452	0.0214413	0.0418733	0.416664	0.400641	0.454519	0.243561	0.188219	0.279113
ENSG00000130649	CYP2E1	protein_coding	1.06719	2.20398	0.00165414	0.00432053	0.235217	0.321726	0.252438	0.649624	0.408092	0.600616
ENSG00000167600	CYP2S1	protein_coding	1.65009	6.16516	1.11886e-16	2.2092e-15	16.1872	13.6549	14.0166	46.1033	48.7089	39.725
ENSG00000155016	CYP2U1	protein_coding	0.795628	0.987503	0.00564796	0.0128522	0.190543	0.184971	0.256667	0.410107	0.237692	0.420101
ENSG00000073067	CYP2W1	protein_coding	-4.13701	0.530938	1.44198e-21	4.91471e-20	1.08331	0.733527	0.749516	0.0436237	0.00842789	0.0868272
ENSG00000142871	CYR61	protein_coding	5.71222	5.73589	5.82662e-37	8.92562e-35	1.07679	0.981642	1.17002	92.9313	52.7098	18.3844
ENSG00000120306	CYSTM1	protein_coding	0.620324	5.60676	0.000228357	0.000724961	15.0269	18.3824	16.8915	22.1655	29.6548	23.8235
ENSG00000008256	CYTH3	protein_coding	1.39388	5.02722	9.73021e-21	3.04807e-19	3.22912	2.9365	3.78957	9.12386	8.16459	8.22745
ENSG00000100055	CYTH4	protein_coding	1.20352	1.15188	0.00104494	0.00286627	0.117096	0.100547	0.113787	0.242317	0.246725	0.259517
ENSG00000170891	CYTL1	protein_coding	-1.50275	3.62854	6.05168e-11	5.67701e-10	10.7422	9.01572	8.28877	2.49254	3.5184	3.70989
ENSG00000180902	D2HGDH	protein_coding	-1.02099	3.86942	6.9177e-09	4.8728e-08	2.88318	2.84378	3.33992	1.32143	1.31041	1.7373
ENSG00000153071	DAB2	protein_coding	1.62549	5.78154	2.44365e-25	1.1787e-23	3.80596	3.04385	3.40878	11.6332	10.8673	8.39044
ENSG00000165659	DACH1	protein_coding	-2.31986	4.42009	9.02926e-20	2.5635e-18	2.51309	2.66789	2.03012	0.362494	0.532822	0.523373
ENSG00000164488	DACT2	protein_coding	-1.9136	1.12804	2.22648e-09	1.68772e-08	0.516911	0.738204	0.929028	0.138452	0.199228	0.228058
ENSG00000164535	DAGLB	protein_coding	0.973408	5.0032	4.1834e-11	4.03296e-10	3.87592	3.44548	3.85023	7.60781	7.50326	6.30488
ENSG00000149476	DAK	protein_coding	-1.16769	6.39842	2.73881e-13	3.6361e-12	10.6091	11.4107	11.6908	3.88558	5.01536	5.80299
ENSG00000226950	DANCR	processed_transcript	-1.65961	6.17115	5.59838e-34	6.72771e-32	62.6595	55.2942	51.4198	15.6922	17.7413	19.1099
ENSG00000167657	DAPK3	protein_coding	0.857629	5.42061	1.08644e-10	9.93116e-10	8.14838	7.64393	8.44889	13.9352	15.5606	13.4266
ENSG00000117593	DARS2	protein_coding	-0.762344	5.89277	5.15011e-08	3.16127e-07	17.9801	17.9141	16.9972	9.70633	9.88924	10.9293
ENSG00000071626	DAZAP1	protein_coding	-0.652052	7.80686	7.74611e-07	3.928e-06	27.1739	29.7805	29.0224	15.7843	18.1706	19.6126
ENSG00000123454	DBH	protein_coding	-0.918065	2.62033	0.016132	0.0325253	0.347787	0.247972	0.219673	0.167769	0.118375	0.134624
ENSG00000225756	DBH-AS1	antisense	-2.76903	3.79582	4.05337e-20	1.17472e-18	3.05223	2.25333	2.13986	0.235641	0.295	0.542348
ENSG00000003249	DBNDD1	protein_coding	-1.24045	4.44149	9.50243e-09	6.58369e-08	5.73736	5.23546	6.51786	1.48835	2.89975	2.87121
ENSG00000105516	DBP	protein_coding	0.875669	1.56279	0.000342081	0.00104232	0.254007	0.344616	0.392546	0.569966	0.614262	0.588684
ENSG00000137992	DBT	protein_coding	-1.0279	5.2316	2.04791e-11	2.0642e-10	3.33809	3.14145	4.02886	1.66243	1.55073	1.81838
ENSG00000163257	DCAF16	protein_coding	-1.43102	6.02255	3.20024e-29	2.33567e-27	15.3527	15.2599	16.1424	5.59713	5.39619	5.95839
ENSG00000115827	DCAF17	protein_coding	-0.852547	5.03752	7.99394e-10	6.40803e-09	4.45533	4.67028	5.15564	2.47836	2.65304	2.59629
ENSG00000172992	DCAKD	protein_coding	-0.891198	4.7307	5.27143e-09	3.76454e-08	9.09341	10.1641	11.2391	4.9228	5.21914	5.93228
ENSG00000164465	DCBLD1	protein_coding	1.36974	5.16958	1.0015e-19	2.80903e-18	3.23059	3.0867	3.31852	8.71621	8.28713	7.30895
ENSG00000057019	DCBLD2	protein_coding	1.2693	9.33538	1.84802e-08	1.2215e-07	38.6431	36.8785	37.0262	85.8961	94.9602	84.4101
ENSG00000133083	DCLK1	protein_coding	4.97418	0.169687	1.15536e-26	6.4166e-25	0.00862552	0.00571353	0.00603486	0.204931	0.185209	0.263965
ENSG00000162290	DCP1A	protein_coding	-1.54802	5.12081	5.65168e-17	1.1535e-15	6.6029	7.17462	6.91404	2.30641	2.233	2.37948
ENSG00000151065	DCP1B	protein_coding	-0.655843	4.31179	0.000184813	0.000599137	5.23802	5.3246	5.69599	2.6705	3.39007	4.05158
ENSG00000172795	DCP2	protein_coding	-0.839747	5.34654	1.04496e-07	6.10507e-07	4.29676	3.31053	4.03178	2.33403	1.86241	2.15342
ENSG00000169738	DCXR	protein_coding	-0.735288	5.71686	2.91773e-06	1.34194e-05	32.8936	31.2927	27.024	14.9462	18.1116	20.703
ENSG00000130311	DDA1	protein_coding	0.713674	5.64462	1.55676e-07	8.82164e-07	7.97845	8.05774	8.58712	13.5945	13.8972	11.9395
ENSG00000153904	DDAH1	protein_coding	-0.860738	5.5151	0.000882682	0.00245846	8.30598	7.5768	7.35097	6.28906	3.90681	2.23933
ENSG00000134574	DDB2	protein_coding	0.831886	5.10787	2.64941e-06	1.22375e-05	15.0472	16.0252	13.1186	23.4707	26.2064	27.4256
ENSG00000132437	DDC	protein_coding	-2.37888	0.642888	5.83921e-08	3.54833e-07	0.487987	0.318989	0.576522	0.0904968	0.0749296	0.0912307
ENSG00000100523	DDHD1	protein_coding	0.763538	4.79168	2.76665e-07	1.51481e-06	1.74097	1.48276	1.88418	2.95059	2.85347	2.65821
ENSG00000175197	DDIT3	protein_coding	-0.811179	3.78755	0.0169779	0.0340241	6.05222	24.5869	16.5532	7.75307	10.5743	7.97122
ENSG00000168209	DDIT4	protein_coding	-3.18998	6.93583	1.00138e-07	5.86082e-07	28.0647	249.972	133.899	4.17335	21.2583	19.0486
ENSG00000181418	DDN	protein_coding	-1.22509	3.11504	1.63079e-06	7.80139e-06	3.11966	2.83077	3.0398	0.726004	1.54598	1.50632
ENSG00000088205	DDX18	protein_coding	-1.80703	6.97451	2.06024e-41	4.28652e-39	20.7818	21.0112	20.1969	5.15142	5.97138	6.22553
ENSG00000168872	DDX19A	protein_coding	-0.662322	6.98611	4.95867e-07	2.60452e-06	17.5968	16.3317	14.8968	9.63418	10.699	9.86767
ENSG00000165732	DDX21	protein_coding	-0.727466	9.24898	4.50716e-07	2.37722e-06	140.468	163.984	146.15	80.3888	101.846	84.0455
ENSG00000182810	DDX28	protein_coding	-0.999749	5.32096	3.59001e-12	4.08863e-11	17.6779	19.1581	17.2264	7.68498	9.18772	9.61837
ENSG00000107201	DDX58	protein_coding	1.35738	3.57673	2.16696e-12	2.53844e-11	1.05404	1.03671	1.34978	3.12164	2.63897	2.83187
ENSG00000104325	DECR1	protein_coding	-0.709333	5.21697	1.79336e-06	8.51188e-06	8.5886	8.37852	9.82859	4.76584	4.85803	6.40985
ENSG00000164816	DEFA5	protein_coding	-4.56487	1.5663	1.05243e-13	1.46708e-12	5.54795	6.22451	5.62784	0	0.579	0.147894
ENSG00000205744	DENND1C	protein_coding	-1.45512	0.249099	0.000504672	0.00148108	0.24942	0.322835	0.421225	0.0432927	0.105386	0.206804
ENSG00000105339	DENND3	protein_coding	3.15978	4.01062	1.21959e-52	5.86244e-50	0.229345	0.280325	0.297682	2.73217	2.27174	2.0262
ENSG00000198837	DENND4B	protein_coding	-0.76725	5.90507	8.64872e-07	4.35875e-06	8.24677	7.58847	8.35396	4.17637	3.77491	5.97138
ENSG00000121690	DEPDC7	protein_coding	-1.37206	5.54601	5.65105e-16	1.02573e-14	14.6377	16.4259	14.4148	4.57663	5.11538	7.55497
ENSG00000155792	DEPTOR	protein_coding	-2.08828	1.9854	4.118e-11	3.97541e-10	0.86309	1.62743	2.07522	0.361398	0.311964	0.36731
ENSG00000175084	DES	protein_coding	2.87105	1.14597	3.94273e-13	5.15588e-12	0.300726	0.242271	0.208508	1.29282	2.03923	2.10533
ENSG00000169598	DFFB	protein_coding	-0.885395	3.69029	8.51017e-06	3.5949e-05	3.50052	2.96437	3.95473	1.54243	1.81825	2.15705
ENSG00000105928	DFNA5	protein_coding	1.03671	2.5955	4.94847e-06	2.17471e-05	0.310785	0.350061	0.497079	0.653232	0.774362	0.890498
ENSG00000237517	DGCR5	antisense	-0.736378	3.76651	0.00102505	0.00281727	1.44137	2.02479	2.06863	0.80227	1.18874	1.2623
ENSG00000273032	DGCR9	lincRNA	-1.84185	0.288776	5.2878e-07	2.75868e-06	0.422925	0.466908	0.792935	0.0751357	0.193545	0.190333
ENSG00000065357	DGKA	protein_coding	1.59631	3.05556	7.68888e-11	7.14077e-10	0.352894	0.385265	0.530384	1.27501	0.924297	1.54279
ENSG00000153933	DGKE	protein_coding	0.801046	4.43983	3.00736e-06	1.37767e-05	1.46795	1.77695	1.85595	3.24679	3.0118	2.40443
ENSG00000058866	DGKG	protein_coding	1.71192	4.33318	2.55367e-18	6.16952e-17	0.997871	0.849899	1.00831	3.34064	3.4828	2.30089
ENSG00000114956	DGUOK	protein_coding	-1.05541	5.10677	7.33117e-11	6.82219e-10	26.9776	26.9264	28.2321	11.0715	13.5244	14.0958
ENSG00000237883	DGUOK-AS1	antisense	-1.7456	1.35824	1.9663e-12	2.32094e-11	4.42209	3.83401	4.34661	1.07217	1.13475	1.46766
ENSG00000178700	DHFRL1	protein_coding	-0.944928	3.62431	8.9286e-05	0.000307093	2.44585	1.99787	2.99242	0.977995	1.01328	1.78997
ENSG00000102967	DHODH	protein_coding	-0.623583	5.19193	2.4737e-05	9.52054e-05	9.27491	10.7522	10.8153	5.51259	7.11631	6.96447
ENSG00000108272	DHRS11	protein_coding	-1.37625	3.88787	9.94619e-13	1.23135e-11	3.4649	4.01144	3.86507	1.11844	1.43338	1.73119
ENSG00000102796	DHRS12	protein_coding	-1.06478	1.71306	4.58721e-05	0.000168101	0.710168	0.796568	1.07986	0.320295	0.371277	0.515385
ENSG00000167536	DHRS13	protein_coding	-1.30753	3.5585	4.52432e-11	4.33582e-10	5.40123	5.19693	5.23536	1.6162	2.47677	2.17843
ENSG00000162496	DHRS3	protein_coding	1.83641	4.31964	1.42135e-11	1.47204e-10	2.39371	3.50898	4.82129	12.3544	12.297	12.6415
ENSG00000215256	DHRS4-AS1	processed_transcript	-0.789291	4.34827	6.55823e-07	3.37225e-06	5.23382	5.61813	6.11608	2.75515	3.33029	3.52114
ENSG00000181192	DHTKD1	protein_coding	-0.800002	4.9931	4.2509e-06	1.88899e-05	5.77177	5.40491	6.91168	2.88238	3.49164	3.78414
ENSG00000089876	DHX32	protein_coding	0.69878	5.38944	7.14907e-07	3.6478e-06	5.09799	6.37299	6.57761	9.67727	9.56014	9.36409
ENSG00000067596	DHX8	protein_coding	-0.731071	6.32892	3.74336e-09	2.72493e-08	8.30393	8.8918	9.34417	5.10646	5.43185	5.085
ENSG00000236256	DIAPH2-AS1	antisense	1.78743	0.835292	8.44631e-05	0.000292163	0.320914	0.354288	0.293302	0.925556	1.21458	1.14703
ENSG00000139734	DIAPH3	protein_coding	0.71317	5.57189	1.0661e-06	5.2944e-06	8.04353	6.66593	6.81196	12.714	9.8571	11.9309
ENSG00000100697	DICER1	protein_coding	0.677207	6.88296	2.70678e-05	0.000103264	7.43916	5.07949	6.30939	11.3453	8.63181	9.41633
ENSG00000235706	DICER1-AS1	antisense	-1.18296	1.11334	3.47337e-05	0.000130333	0.490561	0.523724	0.653755	0.282205	0.176144	0.253351
ENSG00000117597	DIEXF	protein_coding	0.656789	6.03109	1.52468e-05	6.12157e-05	4.89474	4.89451	4.48783	7.7082	7.95535	6.33488
ENSG00000197406	DIO3	protein_coding	-3.61042	5.4186	2.44267e-30	2.02683e-28	34.2322	18.4912	17.598	1.99504	2.04576	1.5932
ENSG00000258498	DIO3OS	lincRNA	-2.63775	5.0171	3.43127e-37	5.37436e-35	6.91982	6.72399	5.51	0.827614	0.905123	1.28916
ENSG00000066084	DIP2B	protein_coding	0.881895	7.51446	2.5962e-07	1.42765e-06	13.7139	9.71784	12.4597	25.6041	22.0533	16.7992
ENSG00000151240	DIP2C	protein_coding	0.860424	2.75429	3.73581e-05	0.000139356	0.390404	0.481842	0.385207	0.777997	0.759315	0.695841
ENSG00000138463	DIRC2	protein_coding	2.39847	3.80238	1.64866e-30	1.38448e-28	1.34774	1.6908	1.31181	8.32022	7.4479	6.65902
ENSG00000162946	DISC1	protein_coding	-1.79614	3.71966	1.45327e-14	2.24597e-13	0.676523	0.519173	0.634956	0.171099	0.157896	0.185754
ENSG00000105520	DKFZP761J1410	protein_coding	1.63972	3.23526	7.22221e-14	1.02837e-12	1.26659	1.00651	1.12733	3.37563	3.1989	3.80521
ENSG00000107984	DKK1	protein_coding	4.49728	2.9357	1.00578e-50	4.12368e-48	0.381289	0.250561	0.285824	5.89488	6.17635	8.41401
ENSG00000050165	DKK3	protein_coding	3.867	3.73483	5.05207e-35	6.77172e-33	0.530457	0.362737	0.392369	6.9463	6.36118	5.05781
ENSG00000132535	DLG4	protein_coding	1.66502	4.84384	5.4089e-15	8.73697e-14	1.64159	1.77768	2.12558	5.76491	4.37232	7.04724
ENSG00000151208	DLG5	protein_coding	1.04284	7.24811	1.54445e-10	1.3757e-09	8.91494	8.54302	8.98067	18.5178	17.3864	17.3206
ENSG00000233871	DLG5-AS1	antisense	3.49956	-0.454297	1.32181e-15	2.29752e-14	0.246736	0.0907986	0.431573	2.77375	2.9753	2.83155
ENSG00000177337	DLGAP1-AS1	antisense	-0.766513	3.44916	0.000171212	0.000559207	4.11952	5.0626	5.64685	3.20858	2.3204	2.9635
ENSG00000171462	DLK2	protein_coding	1.31371	0.888025	1.18172e-05	4.85077e-05	0.465738	0.375742	0.396874	0.928723	0.951126	1.14532
ENSG00000128917	DLL4	protein_coding	-2.67403	4.18788	3.38551e-38	5.97393e-36	5.571	4.90905	4.28466	0.619365	0.950666	0.700241
ENSG00000144355	DLX1	protein_coding	1.07294	3.61075	8.06916e-07	4.08291e-06	1.21059	1.40301	1.49469	2.22239	3.04277	3.19704
ENSG00000115844	DLX2	protein_coding	1.81015	2.06375	1.67139e-12	2.00165e-11	0.364123	0.513654	0.518953	1.49344	1.96722	1.3192
ENSG00000108813	DLX4	protein_coding	1.05095	1.46909	0.00014832	0.00049018	0.592507	0.44756	0.647277	0.778578	1.19364	1.45877
ENSG00000231764	DLX6-AS1	antisense	-1.43429	1.34163	8.24533e-07	4.16902e-06	0.139668	0.162169	0.219026	0.0436368	0.0618231	0.0829054
ENSG00000104093	DMXL2	protein_coding	0.623651	5.16224	0.00498363	0.0115077	1.68691	1.39315	1.95524	3.03436	2.33587	2.18297
ENSG00000165506	DNAAF2	protein_coding	-0.701952	4.16593	2.6606e-05	0.000101613	6.04925	6.08887	5.93477	3.04156	4.1488	3.69361
ENSG00000197653	DNAH10	protein_coding	2.85731	0.0420285	5.24725e-12	5.84239e-11	0.0134064	0.0148006	0.0113695	0.093249	0.0739574	0.117221
ENSG00000174844	DNAH12	protein_coding	0.606479	1.59541	0.0177362	0.0353557	0.291951	0.194215	0.248783	0.429567	0.301386	0.362044
ENSG00000039139	DNAH5	protein_coding	1.70285	1.6886	8.07044e-12	8.7414e-11	0.0790129	0.0858881	0.0963883	0.307163	0.276616	0.245787
ENSG00000086061	DNAJA1	protein_coding	0.912819	8.22925	5.54594e-08	3.38487e-07	90.1644	54.1317	67.1674	132.179	135.078	121.941
ENSG00000069345	DNAJA2	protein_coding	0.666335	7.5419	2.96232e-07	1.61182e-06	27.3753	26.5937	27.6351	39.9747	45.5677	41.0879
ENSG00000140403	DNAJA4	protein_coding	1.45077	5.22541	8.45145e-22	2.94533e-20	3.38185	2.56283	3.27387	8.61089	7.5597	8.44848
ENSG00000135924	DNAJB2	protein_coding	-0.639725	4.90843	0.00015803	0.00052005	4.77022	3.81262	5.42758	2.60324	2.93422	3.25015
ENSG00000162616	DNAJB4	protein_coding	1.35672	3.53044	6.08743e-07	3.14758e-06	1.94285	1.42604	1.84576	4.66862	4.0032	4.3742
ENSG00000137094	DNAJB5	protein_coding	1.67605	2.7294	1.62635e-10	1.44219e-09	0.465738	0.360297	0.491557	1.03357	1.40437	1.69058
ENSG00000105993	DNAJB6	protein_coding	1.59033	7.73732	2.2967e-27	1.35661e-25	7.52223	7.13861	7.25949	22.8786	22.7777	18.8084
ENSG00000108176	DNAJC12	protein_coding	-1.28117	4.53549	5.91114e-12	6.5346e-11	8.59911	11.7284	12.8954	3.78086	4.8132	4.76643
ENSG00000205981	DNAJC19	protein_coding	-0.685679	4.68384	4.42622e-05	0.000162715	6.84126	8.64402	8.11425	4.10425	5.39621	4.85865
ENSG00000176410	DNAJC30	protein_coding	-0.904195	3.62782	7.50429e-07	3.81509e-06	4.70649	5.6675	4.86793	2.49888	2.44521	3.03002
ENSG00000247400	DNAJC3-AS1	lincRNA	-1.893	2.2975	3.80125e-10	3.18637e-09	1.36395	1.30012	2.14909	0.267926	0.388215	0.610837
ENSG00000163879	DNALI1	protein_coding	-1.68968	1.72806	1.42876e-05	5.76497e-05	0.233705	0.302665	0.262039	0.0271473	0.0891605	0.127715
ENSG00000013563	DNASE1L1	protein_coding	-0.722402	3.7856	7.21938e-05	0.00025286	3.12766	3.06749	2.90074	1.61584	1.70328	2.08284
ENSG00000105612	DNASE2	protein_coding	-1.43211	5.09356	2.99348e-10	2.54912e-09	13.3204	25.7651	23.6755	5.35049	8.38365	9.05219
ENSG00000106976	DNM1	protein_coding	1.01603	6.40474	4.56611e-14	6.64422e-13	9.44861	9.98786	10.4032	20.3455	20.1359	18.4552
ENSG00000197959	DNM3	protein_coding	1.11807	4.02357	7.26395e-06	3.10898e-05	0.610722	0.545624	0.543378	0.993321	1.26678	1.35813
ENSG00000107554	DNMBP	protein_coding	1.50139	6.03012	3.54117e-17	7.42314e-16	4.51379	3.74637	4.07337	12.5933	11.1087	10.4017
ENSG00000119772	DNMT3A	protein_coding	-0.625823	5.7509	7.33831e-06	3.13984e-05	6.51689	7.07285	7.386	3.8283	4.18698	5.29521
ENSG00000088305	DNMT3B	protein_coding	-0.621452	5.2709	0.00196635	0.00502583	7.47002	6.36065	6.50149	4.08018	3.9422	4.92133
ENSG00000112667	DNPH1	protein_coding	-1.20743	4.20232	6.46222e-11	6.03371e-10	17.0948	18.8726	17.9724	5.70971	7.88989	9.31568
ENSG00000088538	DOCK3	protein_coding	3.05936	0.309892	1.24544e-17	2.78674e-16	0.0503242	0.0328296	0.0266738	0.361547	0.314988	0.232509
ENSG00000128512	DOCK4	protein_coding	1.6081	5.91408	7.2662e-28	4.52191e-26	2.78409	2.32567	2.77124	8.74235	7.9144	6.7819
ENSG00000147459	DOCK5	protein_coding	1.39925	6.4501	1.00035e-21	3.46886e-20	3.35034	3.16958	3.6434	9.92911	8.69806	7.5128
ENSG00000130158	DOCK6	protein_coding	-0.913597	6.33322	9.27013e-10	7.35909e-09	6.30677	5.83896	7.79369	3.14703	3.11983	4.07843
ENSG00000116641	DOCK7	protein_coding	0.730301	6.20681	1.46986e-07	8.3803e-07	5.40591	4.59351	5.7303	8.98576	8.39775	8.08458
ENSG00000088387	DOCK9	protein_coding	1.27623	6.97341	9.91418e-11	9.10432e-10	8.83398	6.07181	7.98469	22.1894	17.0523	14.7851
ENSG00000115325	DOK1	protein_coding	0.610332	4.22859	0.00074616	0.00211283	4.5584	4.90193	5.11634	5.66027	7.75696	8.38491
ENSG00000175920	DOK7	protein_coding	-0.858354	4.73192	4.27617e-06	1.89901e-05	9.23929	8.46909	6.46891	4.21112	4.74823	4.11084
ENSG00000142197	DOPEY2	protein_coding	-0.725083	4.90172	2.50721e-05	9.64151e-05	2.63031	2.49252	3.7706	1.57183	1.95143	1.72343
ENSG00000104885	DOT1L	protein_coding	-1.11347	6.35188	2.90618e-16	5.43787e-15	8.07657	6.7986	7.03794	3.03188	3.07695	3.81241
ENSG00000166171	DPCD	protein_coding	-1.34322	3.20289	1.37965e-08	9.32251e-08	3.94534	3.56898	4.26825	1.04205	1.83813	1.67237
ENSG00000015413	DPEP1	protein_coding	-2.64486	5.94348	7.50394e-33	8.17226e-31	18.2028	14.0304	17.7816	1.73959	2.4215	3.68841
ENSG00000011332	DPF1	protein_coding	0.888333	2.6818	1.21402e-05	4.9731e-05	0.930409	0.925834	0.904925	1.81873	1.61159	1.5641
ENSG00000132768	DPH2	protein_coding	-1.45955	5.44614	1.31079e-25	6.54925e-24	19.726	18.8798	17.1201	6.49569	6.74794	6.58891
ENSG00000117543	DPH5	protein_coding	-0.660527	4.19952	1.81371e-05	7.18068e-05	6.49352	6.20852	7.06091	3.75396	4.23345	4.23764
ENSG00000134146	DPH6	protein_coding	-0.740438	3.2026	0.000522852	0.00153089	1.0726	1.28008	1.20152	0.547402	0.643226	0.895506
ENSG00000179085	DPM3	protein_coding	-0.724843	1.84252	0.00171861	0.00447385	5.92431	5.65178	5.48155	2.98207	3.11858	4.01169
ENSG00000176978	DPP7	protein_coding	-0.840488	5.45645	3.9002e-06	1.74483e-05	13.7133	15.2336	14.2519	6.19856	7.12718	10.3465
ENSG00000142002	DPP9	protein_coding	0.951309	7.31678	5.63215e-11	5.31205e-10	15.3304	11.8569	13.2307	27.5778	26.5319	22.2118
ENSG00000092964	DPYSL2	protein_coding	1.08468	7.8002	6.06609e-11	5.68606e-10	25.6326	16.7389	19.8791	49.1141	39.321	40.5301
ENSG00000113657	DPYSL3	protein_coding	-0.62626	6.33012	0.000130865	0.000436946	16.9433	13.4867	13.2705	8.68201	9.12769	9.92369
ENSG00000157851	DPYSL5	protein_coding	2.44047	0.170008	1.19395e-11	1.25234e-10	0.0509226	0.0687114	0.0230923	0.250629	0.241001	0.278281
ENSG00000175550	DRAP1	protein_coding	1.49127	7.024	1.02209e-27	6.2766e-26	47.2364	45.8482	40.8709	121.932	129.877	116.713
ENSG00000177103	DSCAML1	protein_coding	2.81149	0.482825	2.68649e-09	2.00158e-08	0.0569346	0.0314278	0.0896273	0.544516	0.35878	0.311135
ENSG00000111817	DSE	protein_coding	0.797493	2.17561	0.000477806	0.00140995	0.224687	0.223056	0.251849	0.431354	0.353668	0.401673
ENSG00000171451	DSEL	protein_coding	-0.973686	1.43232	0.00537587	0.0122973	0.531609	0.222695	0.274423	0.133267	0.19126	0.190613
ENSG00000151914	DST	protein_coding	1.50754	8.4265	1.33062e-08	9.01301e-08	5.08338	4.08982	5.5181	20.5563	12.525	7.43939
ENSG00000129480	DTD2	protein_coding	-0.764133	4.21657	9.12312e-07	4.57815e-06	6.1543	6.06503	7.04281	3.49482	3.71286	3.87522
ENSG00000143476	DTL	protein_coding	-0.93264	5.82912	8.35384e-09	5.82845e-08	17.6933	15.2443	12.1729	7.24525	7.48602	8.45198
ENSG00000138101	DTNB	protein_coding	-1.21998	4.24697	2.19314e-14	3.31588e-13	2.73703	2.87646	3.16224	1.18331	1.23123	1.26632
ENSG00000091073	DTX2	protein_coding	0.746909	4.70217	6.5688e-06	2.82882e-05	4.49231	3.35895	3.83503	6.77378	6.3131	6.08202
ENSG00000178498	DTX3	protein_coding	-0.751347	4.63646	3.95743e-05	0.000147032	4.562	5.65314	5.27397	2.45666	2.67615	3.88817
ENSG00000163840	DTX3L	protein_coding	-0.801336	5.35122	9.49953e-08	5.58042e-07	6.97591	5.89661	8.36534	4.01304	3.83137	4.04345
ENSG00000168393	DTYMK	protein_coding	-1.17451	4.90646	1.75496e-13	2.39142e-12	16.8074	16.0927	13.987	5.52773	7.24668	7.60868
ENSG00000120129	DUSP1	protein_coding	1.07049	2.8731	6.51232e-06	2.80537e-05	2.0235	2.65007	2.77598	5.73187	5.74135	3.76189
ENSG00000079393	DUSP13	protein_coding	2.93637	-0.0344466	1.67957e-11	1.714e-10	0.0255769	0.0376492	0.0994163	0.420566	0.507406	0.279545
ENSG00000161326	DUSP14	protein_coding	1.33176	4.67747	6.51019e-10	5.2855e-09	6.01844	6.49394	6.27043	18.3139	16.5156	11.2639
ENSG00000111266	DUSP16	protein_coding	-1.43902	4.54289	9.38339e-14	1.31594e-12	5.64259	6.76038	7.90957	1.82196	2.42443	3.08897
ENSG00000167065	DUSP18	protein_coding	0.707142	3.76245	0.000313578	0.000964535	1.52563	1.0384	1.27523	2.04332	2.13223	1.95765
ENSG00000162999	DUSP19	protein_coding	-1.66142	1.85969	3.33514e-10	2.81598e-09	0.536431	0.514078	0.72109	0.198764	0.173888	0.171003
ENSG00000158050	DUSP2	protein_coding	0.947053	3.97447	2.97175e-06	1.3627e-05	4.4884	5.21838	4.48443	7.87881	9.56837	9.35806
ENSG00000112679	DUSP22	protein_coding	-0.663242	4.66378	2.68701e-05	0.000102565	4.26176	4.23447	4.1153	2.37568	2.43323	2.99107
ENSG00000188542	DUSP28	protein_coding	-0.710697	2.79048	0.000513121	0.00150398	1.83043	2.15789	2.14073	1.29916	1.04597	1.31011
ENSG00000108861	DUSP3	protein_coding	0.799331	6.01923	1.02572e-08	7.06801e-08	9.83356	10.1151	10.903	17.599	18.3672	16.473
ENSG00000138166	DUSP5	protein_coding	3.66087	5.19506	3.85418e-23	1.57097e-21	1.25598	2.75629	1.23239	25.5352	23.5761	15.8282
ENSG00000164086	DUSP7	protein_coding	0.669999	5.35789	4.52242e-05	0.000166033	5.33645	5.32772	5.44956	7.88537	9.50462	7.67332
ENSG00000184545	DUSP8	protein_coding	-1.62972	2.58195	7.66396e-08	4.56953e-07	0.984851	2.45235	1.70492	0.572172	0.486042	0.564279
ENSG00000130829	DUSP9	protein_coding	2.11861	0.566928	5.33459e-11	5.05191e-10	0.28857	0.191148	0.210311	0.915107	0.867134	1.17484
ENSG00000004975	DVL2	protein_coding	-1.19365	5.62006	3.71807e-17	7.74737e-16	10.9155	10.41	10.3844	4.01344	4.30717	5.26138
ENSG00000197102	DYNC1H1	protein_coding	0.827121	9.43474	0.00204121	0.00518675	37.2176	22.0592	36.6599	78.6952	53.3701	33.1326
ENSG00000158560	DYNC1I1	protein_coding	1.91861	1.43255	6.69144e-07	3.43315e-06	0.221535	0.210333	0.108498	0.883177	0.822105	0.300238
ENSG00000077380	DYNC1I2	protein_coding	0.740758	6.64469	2.84904e-09	2.11478e-08	15.3688	13.52	15.1657	23.687	24.62	23.6459
ENSG00000146425	DYNLT1	protein_coding	0.997665	5.53703	2.94075e-11	2.89711e-10	11.1712	10.6986	10.3817	20.1341	21.6825	21.2055
ENSG00000165169	DYNLT3	protein_coding	0.857302	6.17928	2.99104e-09	2.21547e-08	14.4512	14.4829	14.7257	25.5403	27.3463	24.4234
ENSG00000105204	DYRK1B	protein_coding	-0.769061	5.04245	3.07843e-06	1.40617e-05	6.42462	7.06505	7.11122	3.87185	4.21724	3.72349
ENSG00000135636	DYSF	protein_coding	3.26103	1.21426	1.53071e-16	2.98019e-15	0.040598	0.0263647	0.0946814	0.651531	0.381799	0.464599
ENSG00000158163	DZIP1L	protein_coding	0.768515	0.709634	0.00351369	0.00846547	0.281843	0.254182	0.249962	0.507532	0.389123	0.412169
ENSG00000007968	E2F2	protein_coding	-1.02595	3.15128	8.29522e-06	3.51155e-05	1.98543	2.32155	1.80164	0.77956	0.899361	1.26749
ENSG00000133740	E2F5	protein_coding	0.791587	4.15188	1.87123e-06	8.85437e-06	1.82953	2.1878	2.12156	3.14235	3.39784	3.85874
ENSG00000165891	E2F7	protein_coding	0.99996	5.43493	4.66328e-11	4.46164e-10	5.38241	4.97051	4.1867	10.7444	8.52062	9.18526
ENSG00000129173	E2F8	protein_coding	0.635014	3.8857	0.00124438	0.0033559	3.05239	2.74499	1.91223	4.06637	3.57897	4.10274
ENSG00000123179	EBPL	protein_coding	-0.706699	3.47377	5.03588e-05	0.000182956	8.0107	7.3993	8.23579	4.46239	4.64295	5.0635
ENSG00000171551	ECEL1	protein_coding	0.82834	2.54185	0.0118085	0.0247125	0.512124	0.743926	0.542177	0.678378	0.904311	1.56135
ENSG00000167969	ECI1	protein_coding	-0.783088	4.83172	3.25231e-06	1.47678e-05	9.21453	12.5588	11.2432	5.00606	7.15425	6.63283
ENSG00000198721	ECI2	protein_coding	0.75617	6.38756	9.27805e-08	5.46183e-07	13.8512	12.0808	12.9795	20.4872	22.5845	21.2048
ENSG00000143369	ECM1	protein_coding	2.32926	2.33548	6.38128e-10	5.19901e-09	0.375501	0.401392	0.500419	3.12022	1.88495	1.2247
ENSG00000135960	EDAR	protein_coding	0.996279	3.12061	0.000869461	0.00242648	0.972831	2.19296	1.60399	2.94723	2.53454	3.83763
ENSG00000186197	EDARADD	protein_coding	1.10893	0.492489	0.00233433	0.00584632	0.123622	0.290758	0.244435	0.422058	0.482966	0.481708
ENSG00000078401	EDN1	protein_coding	3.56001	1.70888	3.29569e-10	2.78774e-09	0.512243	0.195755	0.264199	6.22792	3.96598	1.01205
ENSG00000250182	EEF1A1P13	pseudogene	-0.821131	0.91595	0.00306697	0.00748355	1.29483	1.44537	1.96285	0.782123	1.05772	0.75477
ENSG00000101210	EEF1A2	protein_coding	1.33539	7.98437	9.24191e-05	0.000316774	50.2353	68.9796	80.0942	133.593	171.38	186.722
ENSG00000232472	EEF1B2P3	pseudogene	-0.752493	0.535468	0.00654785	0.0146748	2.80611	2.02181	2.41107	1.2192	1.37879	1.61418
ENSG00000167658	EEF2	protein_coding	-0.81953	11.7756	5.40296e-10	4.45401e-09	910.135	917.82	1062.6	494.983	582.696	522.374
ENSG00000103319	EEF2K	protein_coding	-0.924412	5.64324	7.50903e-12	8.17142e-11	8.62249	7.55415	8.86066	3.93904	4.18001	4.78603
ENSG00000122547	EEPD1	protein_coding	-0.738899	7.09591	8.24589e-08	4.89139e-07	26.0178	26.8716	27.0772	12.957	15.7379	18.2531
ENSG00000172638	EFEMP2	protein_coding	1.74887	1.47521	4.80271e-07	2.52668e-06	0.159561	0.192541	0.28991	0.50058	0.519634	1.09097
ENSG00000243364	EFNA4	protein_coding	1.86817	0.050282	5.14248e-06	2.24862e-05	0.364699	0.262583	0.22188	0.830082	0.777167	1.47309
ENSG00000184349	EFNA5	protein_coding	6.36378	1.00024	8.40048e-32	8.4857e-30	0.0105441	0.00776043	0.0122953	1.32687	0.730073	0.499383
ENSG00000090776	EFNB1	protein_coding	1.89309	6.01285	1.54065e-27	9.21745e-26	8.48447	9.78047	10.9647	34.6345	40.7257	30.5605
ENSG00000125266	EFNB2	protein_coding	0.940539	8.87537	8.55288e-09	5.95243e-08	85.8218	89.8355	82.2822	162.855	185.676	135.236
ENSG00000084710	EFR3B	protein_coding	0.86946	2.7781	0.00272317	0.00671875	0.656999	0.459804	0.407	0.918307	0.814614	1.00017
ENSG00000172889	EGFL7	protein_coding	1.74258	2.38419	1.02766e-10	9.42164e-10	0.713281	1.22013	1.26133	2.67504	3.20144	4.58327
ENSG00000146648	EGFR	protein_coding	7.62836	3.46836	1.16914e-52	5.82065e-50	0.0154515	0.00682338	0.0108107	3.52175	1.93477	1.07576
ENSG00000129521	EGLN3	protein_coding	-0.780376	3.7958	0.0186536	0.0369941	2.70507	1.82067	3.37648	1.02191	1.45768	2.02257
ENSG00000122877	EGR2	protein_coding	-1.80298	3.24404	1.36432e-05	5.53511e-05	0.423444	0.815096	0.531755	0.109306	0.234402	0.154269
ENSG00000110047	EHD1	protein_coding	1.4801	7.30802	2.59149e-20	7.68625e-19	14.1329	12.0654	11.4129	36.8469	38.4882	27.1751
ENSG00000024422	EHD2	protein_coding	4.73584	2.32996	2.19535e-29	1.62783e-27	0.107204	0.0958096	0.160726	4.85662	2.91313	1.64037
ENSG00000103966	EHD4	protein_coding	0.958977	7.03334	1.06791e-09	8.3963e-09	19.8449	19.3381	18.6556	33.215	40.3979	36.4316
ENSG00000255302	EID1	protein_coding	-0.786969	5.00138	5.86731e-06	2.54165e-05	13.447	13.0752	13.1805	6.08001	6.90539	9.5821
ENSG00000176396	EID2	protein_coding	-0.689335	3.2586	0.000358639	0.0010866	4.34705	4.4643	4.77432	2.23903	2.83136	3.18215
ENSG00000176401	EID2B	protein_coding	-0.710392	0.900502	0.0214203	0.041844	0.687245	1.10251	0.82643	0.551331	0.325809	0.68071
ENSG00000173812	EIF1	protein_coding	-0.707457	7.43683	0.000103223	0.000351042	42.2203	77.5082	61.1829	32.6211	41.4	34.358
ENSG00000175376	EIF1AD	protein_coding	0.853792	5.994	1.08406e-10	9.91587e-10	13.8267	12.7327	12.3678	22.24	24.8878	21.6976
ENSG00000119718	EIF2B2	protein_coding	0.921312	5.97125	2.65238e-09	1.97935e-08	16.6802	15.441	13.387	28.0552	32.5209	23.7418
ENSG00000143486	EIF2D	protein_coding	-0.902997	5.26765	1.59928e-11	1.6416e-10	15.1417	15.3738	15.0716	7.29644	7.88208	8.6885
ENSG00000130741	EIF2S3	protein_coding	-0.656702	8.93057	4.49995e-07	2.37431e-06	152.94	165.878	175.073	97.5087	103.552	105.199
ENSG00000180574	EIF2S3L	protein_coding	-0.806909	0.0527966	0.0190449	0.0376843	0.562038	0.410617	0.424072	0.216342	0.260423	0.307141
ENSG00000179523	EIF3J-AS1	lincRNA	-0.903162	3.32827	6.87778e-06	2.95186e-05	2.95289	2.65579	3.32411	1.50151	1.3896	1.77473
ENSG00000161960	EIF4A1	protein_coding	-0.600171	3.71434	0.0220895	0.0429827	2.14357	2.39977	2.32826	1.37292	0.848479	2.22342
ENSG00000063046	EIF4B	protein_coding	-0.788835	9.80327	2.34642e-09	1.76902e-08	173.212	142.96	166.187	83.8932	96.5432	92.5856
ENSG00000225031	EIF4BP7	pseudogene	-0.848837	1.84971	0.000194065	0.000627234	2.30865	1.78046	2.24126	1.08981	1.21171	1.13486
ENSG00000187840	EIF4EBP1	protein_coding	-0.688388	6.62713	0.00203619	0.00517586	79.2484	160.968	147.626	55.5425	91.8268	88.2877
ENSG00000148730	EIF4EBP2	protein_coding	0.761489	8.76399	1.55741e-06	7.47343e-06	41.6651	36.8979	38.2264	66.199	57.7613	69.7248
ENSG00000110321	EIF4G2	protein_coding	0.968283	10.854	4.80896e-11	4.59156e-10	150.935	139.799	125.712	285.831	276.499	234.186
ENSG00000233830	EIF4HP1	pseudogene	0.651575	1.0397	0.010424	0.0220905	2.7985	2.47806	2.20952	4.25532	3.94612	3.31352
ENSG00000100664	EIF5	protein_coding	-0.702479	8.11028	1.50991e-07	8.57705e-07	30.9078	35.9549	33.5727	20.1187	20.4743	19.7497
ENSG00000107105	ELAVL2	protein_coding	-0.644378	3.57873	0.00246666	0.0061479	2.00657	2.60668	2.34892	1.42385	1.31857	1.61395
ENSG00000163435	ELF3	protein_coding	-1.61392	4.99557	4.67811e-27	2.7172e-25	6.05732	6.02622	7.40434	2.03549	2.11248	2.06678
ENSG00000225968	ELFN1	protein_coding	-0.879254	1.52907	0.00878722	0.0189825	0.63023	0.776275	1.03858	0.372291	0.474097	0.449721
ENSG00000166897	ELFN2	protein_coding	1.3956	2.24748	2.07863e-08	1.36038e-07	0.303297	0.317216	0.446742	0.929785	0.92077	0.884805
ENSG00000111145	ELK3	protein_coding	3.39823	5.97617	1.63426e-63	1.89846e-60	3.02038	2.44022	2.75833	31.5564	29.3087	23.7296
ENSG00000158711	ELK4	protein_coding	0.761762	6.45899	1.83135e-08	1.2122e-07	5.39132	4.2474	4.77146	8.01091	7.39474	8.49562
ENSG00000102890	ELMO3	protein_coding	-0.995213	2.6784	0.000176805	0.000575991	2.7843	2.49858	2.43052	1.01003	0.952973	1.83607
ENSG00000066322	ELOVL1	protein_coding	0.680863	5.75999	3.67112e-06	1.65349e-05	17.1344	14.9495	15.5148	24.2052	28.7901	21.5945
ENSG00000164181	ELOVL7	protein_coding	-0.73945	3.2774	9.15618e-05	0.000314145	2.25334	2.63231	2.78544	1.33647	1.66132	1.49391
ENSG00000128463	EMC4	protein_coding	0.617715	5.77251	4.64759e-05	0.000170135	9.99316	10.6308	9.33802	14.2156	16.9291	13.8428
ENSG00000134153	EMC7	protein_coding	0.761515	5.87901	2.49129e-08	1.60631e-07	24.9358	26.7671	25.7216	43.1412	47.4097	37.6998
ENSG00000186998	EMID1	protein_coding	-2.12807	2.06728	1.82014e-14	2.77601e-13	0.821673	0.785272	0.981975	0.15227	0.171737	0.254671
ENSG00000132205	EMILIN2	protein_coding	0.908472	2.67899	7.14455e-05	0.000250428	0.513506	0.625318	0.685889	1.01199	1.3256	1.00683
ENSG00000214595	EML6	protein_coding	1.5318	2.04958	9.38958e-07	4.70153e-06	0.14164	0.142572	0.142494	0.437562	0.450493	0.3172
ENSG00000134531	EMP1	protein_coding	5.1663	7.98761	2.88651e-57	2.01189e-54	2.70852	4.88272	4.11787	142.588	152.966	114.866
ENSG00000142227	EMP3	protein_coding	1.08651	3.9449	0.000246115	0.000774107	5.77856	5.92857	5.1693	11.4534	12.9681	10.6487
ENSG00000127507	EMR2	protein_coding	-1.5232	5.58116	9.98553e-12	1.06096e-10	5.40504	6.01843	6.89861	1.83562	1.85945	2.5412
ENSG00000154380	ENAH	protein_coding	-1.0999	6.57663	2.94143e-18	7.04529e-17	7.39012	6.88494	7.86405	3.2431	3.5572	3.29228
ENSG00000171617	ENC1	protein_coding	4.04081	5.61421	1.53471e-60	1.25846e-57	1.06376	1.03467	1.34414	23.4809	18.5447	13.0657
ENSG00000173818	ENDOV	protein_coding	0.617628	3.92174	0.00243312	0.00607625	1.25081	1.3626	1.60988	2.07368	1.7142	2.54403
ENSG00000106991	ENG	protein_coding	6.48412	-0.398908	4.28964e-28	2.76841e-26	0	0	0.0125892	0.353232	0.327565	0.542784
ENSG00000108515	ENO3	protein_coding	-0.65786	5.62778	0.000143426	0.000474906	10.7646	10.2099	11.1868	5.63223	5.38524	8.96545
ENSG00000132199	ENOSF1	protein_coding	-1.05803	5.07517	4.66959e-09	3.36578e-08	2.77311	4.02994	3.85402	1.66176	1.31646	2.02677
ENSG00000197594	ENPP1	protein_coding	1.12524	2.58533	0.00017106	0.000559104	0.509482	0.421183	0.537787	1.23244	0.904502	0.987007
ENSG00000154269	ENPP3	protein_coding	-1.6294	-0.19746	0.0188079	0.0372683	0.0528791	0.0477641	0.0168168	0.0145185	0.00560983	0.0157621
ENSG00000001561	ENPP4	protein_coding	1.16106	5.19969	2.16511e-17	4.71589e-16	4.8183	4.50176	4.82523	10.499	10.4466	9.96764
ENSG00000112796	ENPP5	protein_coding	1.99452	2.20702	3.09228e-09	2.28318e-08	0.418007	0.269628	0.525769	1.76365	1.18935	1.76072
ENSG00000143420	ENSA	protein_coding	-0.812907	6.71448	1.41266e-10	1.26738e-09	20.4351	22.4959	19.718	10.7138	11.8959	12.3169
ENSG00000197217	ENTPD4	protein_coding	0.725913	6.17924	2.16741e-05	8.44428e-05	7.16132	6.62908	7.98706	12.9662	10.4612	11.7219
ENSG00000197586	ENTPD6	protein_coding	-0.737034	5.99377	1.23529e-06	6.0655e-06	10.6844	13.5969	12.9061	6.20322	7.19937	8.44799
ENSG00000198018	ENTPD7	protein_coding	1.39829	5.08883	2.45579e-15	4.15458e-14	5.63509	3.7363	5.20443	13.6229	11.9952	11.8869
ENSG00000188833	ENTPD8	protein_coding	-2.48311	4.35371	6.35183e-15	1.01775e-13	7.40763	6.52525	4.91597	0.824656	0.955918	1.53589
ENSG00000116016	EPAS1	protein_coding	2.84577	1.2691	2.21147e-16	4.2346e-15	0.0796019	0.0636374	0.0896219	0.616227	0.544544	0.477007
ENSG00000159023	EPB41	protein_coding	-1.29253	7.95428	2.17143e-19	5.88904e-18	32.2212	27.1496	32.9033	10.4507	12.8958	13.5131
ENSG00000088367	EPB41L1	protein_coding	1.46569	5.29408	9.56478e-21	3.003e-19	3.20316	2.78513	3.79459	7.95271	8.67437	9.77581
ENSG00000129595	EPB41L4A	protein_coding	1.00207	-0.0870857	0.00446139	0.0104366	0.0443534	0.115972	0.0843851	0.166856	0.149829	0.160737
ENSG00000224032	EPB41L4A-AS1	lincRNA	-1.98707	4.93884	5.07435e-21	1.62987e-19	8.71379	11.5572	12.6262	1.92932	2.46705	3.73751
ENSG00000095203	EPB41L4B	protein_coding	1.26219	6.03991	1.7347e-21	5.82692e-20	4.66926	4.31863	4.73045	11.4842	10.7613	9.88434
ENSG00000135999	EPC2	protein_coding	-0.620418	5.33873	4.84179e-06	2.13388e-05	6.58817	6.80932	6.79014	4.46625	4.28425	4.07928
ENSG00000119888	EPCAM	protein_coding	-0.700663	8.86566	1.93133e-07	1.08037e-06	202.342	197.519	190.179	105.849	131.845	117.653
ENSG00000086289	EPDR1	protein_coding	0.899507	6.5521	1.22283e-10	1.10918e-09	24.2782	19.1296	22.1298	37.5774	42.71	39.2676
ENSG00000152223	EPG5	protein_coding	1.04526	4.7368	3.762e-06	1.69114e-05	1.12472	0.890846	1.27395	3.01205	1.93971	1.64543
ENSG00000146904	EPHA1	protein_coding	-1.60259	2.6947	6.04367e-07	3.12611e-06	0.638926	0.710044	0.967075	0.106494	0.286392	0.356096
ENSG00000142627	EPHA2	protein_coding	0.714547	7.93445	0.00044497	0.00132342	40.0342	68.3166	42.9157	76.6172	93.6001	72.9225
ENSG00000044524	EPHA3	protein_coding	-1.37928	0.031998	6.47794e-05	0.000229194	0.180043	0.149075	0.178453	0.0302089	0.0735363	0.0885504
ENSG00000116106	EPHA4	protein_coding	1.23192	4.2794	1.80561e-06	8.56713e-06	0.617717	1.09464	0.995451	2.43944	1.73871	2.02251
ENSG00000196411	EPHB4	protein_coding	1.45207	3.52726	2.79062e-12	3.22118e-11	1.14296	0.954986	1.28545	2.81059	2.71132	3.52917
ENSG00000143819	EPHX1	protein_coding	0.981153	5.83507	3.73227e-14	5.51142e-13	15.236	14.1628	15.4816	30.2663	29.8105	26.4426
ENSG00000120915	EPHX2	protein_coding	-0.606027	3.57427	0.00323085	0.00784635	1.58495	1.91783	2.33894	1.03669	1.21215	1.50229
ENSG00000172031	EPHX4	protein_coding	0.853647	3.72492	0.00100363	0.00276276	3.97688	4.40028	3.65181	6.85183	8.01513	6.408
ENSG00000178567	EPM2AIP1	protein_coding	-1.09847	5.22837	6.74413e-09	4.75775e-08	4.547	4.56515	5.36184	1.90529	1.64935	3.06596
ENSG00000198758	EPS8L3	protein_coding	-0.870424	7.14831	9.26912e-07	4.6479e-06	33.5229	41.4336	36.1554	16.8566	16.0947	26.6869
ENSG00000133106	EPSTI1	protein_coding	0.655875	1.86999	0.00933678	0.0200454	0.483993	0.601679	0.825224	0.97859	0.98722	0.964616
ENSG00000164307	ERAP1	protein_coding	0.775264	5.2008	4.93017e-08	3.03428e-07	2.92656	2.84376	3.52441	5.1229	5.1434	5.2639
ENSG00000065361	ERBB3	protein_coding	-1.92856	8.07626	3.35617e-25	1.59133e-23	33.2058	27.5276	38.1405	6.02442	8.21251	11.2111
ENSG00000012061	ERCC1	protein_coding	0.740901	5.94134	2.04382e-07	1.13872e-06	7.04312	7.79145	8.24639	11.1618	13.3744	13.1895
ENSG00000175595	ERCC4	protein_coding	1.0136	4.71705	9.0261e-09	6.26925e-08	2.27964	1.81371	2.21659	4.56372	4.45863	3.40485
ENSG00000225830	ERCC6	protein_coding	0.658784	4.44311	0.000328039	0.00100392	1.69684	1.35058	1.56919	2.81211	1.94314	2.35968
ENSG00000124882	EREG	protein_coding	3.61254	3.83767	1.49828e-19	4.12767e-18	0.199672	0.742525	0.482008	6.64759	5.5759	4.77049
ENSG00000113719	ERGIC1	protein_coding	0.850701	7.08844	3.23085e-09	2.37417e-08	6.80872	6.55043	7.31027	11.8781	12.6117	11.9311
ENSG00000087502	ERGIC2	protein_coding	1.12498	6.44628	6.20789e-13	7.88142e-12	9.649	8.87642	9.31551	20.7878	20.358	18.1727
ENSG00000104626	ERI1	protein_coding	1.14255	5.18537	4.07556e-14	5.97406e-13	4.11955	3.876	3.45739	8.68302	8.30765	7.74648
ENSG00000107566	ERLIN1	protein_coding	-0.624962	5.19842	7.67918e-06	3.26963e-05	6.34826	5.80221	5.58825	3.79419	3.88164	3.575
ENSG00000178607	ERN1	protein_coding	-0.635094	5.28536	0.0171437	0.0342973	1.69778	4.86799	4.76989	2.18428	2.49968	2.43786
ENSG00000086619	ERO1LB	protein_coding	2.0216	3.04324	2.15473e-21	7.18718e-20	0.411942	0.481993	0.611741	1.96723	1.86126	2.13188
ENSG00000089248	ERP29	protein_coding	-0.882273	7.203	4.27953e-11	4.11709e-10	46.5948	55.1482	53.0534	23.7189	28.1462	30.3583
ENSG00000116285	ERRFI1	protein_coding	0.666437	6.54938	0.0160533	0.0323994	9.22397	29.356	22.7727	27.1644	33.6489	34.4639
ENSG00000226887	ERVMER34-1	protein_coding	-1.7429	5.51797	2.33672e-25	1.13498e-23	14.6676	11.3828	12.3208	3.066	4.33361	3.83328
ENSG00000149564	ESAM	protein_coding	4.68357	0.821584	1.77022e-34	2.1838e-32	0.0415616	0.0327742	0.0623113	1.18948	1.3511	0.921478
ENSG00000139684	ESD	protein_coding	-2.02802	4.87965	2.1049e-39	3.86083e-37	10.6405	11.7211	11.3846	2.32381	2.65933	3.12139
ENSG00000187017	ESPN	protein_coding	-0.777154	5.0883	1.75915e-06	8.36377e-06	7.85668	7.51151	8.07036	3.37087	4.59562	5.44412
ENSG00000268869	ESPNP	pseudogene	-0.968387	2.73207	0.000242875	0.000765125	2.45766	2.27495	2.36615	0.888168	0.89717	1.77696
ENSG00000265992	ESRG	sense_intronic	1.44283	4.01403	3.64751e-07	1.95788e-06	3.62267	2.93619	2.76665	12.7518	6.08081	5.85548
ENSG00000104413	ESRP1	protein_coding	-1.50877	7.09776	5.29343e-20	1.52459e-18	34.5364	38.568	40.7993	10.8975	12.3396	15.9661
ENSG00000103067	ESRP2	protein_coding	-0.785738	6.25625	9.81505e-07	4.90225e-06	16.5024	16.597	16.8671	7.64705	9.64565	11.1114
ENSG00000117868	ESYT2	protein_coding	0.646634	8.03148	4.40094e-07	2.32559e-06	28.6625	30.5556	34.0023	46.257	51.6069	44.6437
ENSG00000139163	ETNK1	protein_coding	-1.15726	7.24616	1.71213e-18	4.22428e-17	20.0585	17.1321	20.5817	7.88143	8.11164	9.33949
ENSG00000143845	ETNK2	protein_coding	2.15444	3.38191	4.28056e-28	2.76841e-26	0.822958	0.989408	0.944566	3.91256	4.45488	3.62608
ENSG00000134954	ETS1	protein_coding	2.26129	7.04893	4.10591e-24	1.78307e-22	6.52626	7.27297	6.99314	34.26	31.1204	32.0415
ENSG00000157557	ETS2	protein_coding	-1.73267	7.9389	1.14047e-20	3.54079e-19	41.7053	39.1475	43.5751	10.7981	13.8494	11.9612
ENSG00000006468	ETV1	protein_coding	0.652303	5.59681	0.00741354	0.0163417	3.20064	3.09752	3.62373	4.43359	4.90284	5.92291
ENSG00000175832	ETV4	protein_coding	0.879306	6.81978	1.08478e-05	4.48053e-05	19.8657	23.4457	22.2458	40.0545	42.5879	35.1597
ENSG00000139083	ETV6	protein_coding	0.916645	5.43717	7.93435e-11	7.34916e-10	3.78456	3.46876	4.13586	7.61431	7.18128	6.17514
ENSG00000115363	EVA1A	protein_coding	1.44186	2.31155	6.56068e-05	0.000231873	0.985281	0.692935	0.723395	3.15206	2.27403	0.925309
ENSG00000142694	EVA1B	protein_coding	2.59921	1.36309	2.39431e-07	1.32342e-06	0.479583	0.346887	0.501383	2.73036	3.10707	2.04243
ENSG00000166979	EVA1C	protein_coding	2.57669	2.97539	6.6602e-22	2.35643e-20	0.713105	0.604417	0.62768	4.23792	4.16622	2.93655
ENSG00000173040	EVC2	protein_coding	4.76133	-0.687069	2.15512e-21	7.18718e-20	0.0145411	0.01204	0	0.208604	0.220597	0.341695
ENSG00000167880	EVPL	protein_coding	-0.699786	6.13868	2.63305e-06	1.217e-05	11.2827	8.86439	10.5446	6.07258	5.53922	6.86962
ENSG00000182944	EWSR1	protein_coding	-0.691379	8.76784	8.57265e-08	5.06797e-07	45.9663	46.4691	43.6145	25.1046	28.1727	29.2198
ENSG00000131558	EXOC4	protein_coding	-1.26121	6.29414	6.81504e-22	2.39903e-20	8.48799	8.7214	9.82371	3.40141	3.8095	3.813
ENSG00000070367	EXOC5	protein_coding	0.671934	6.48722	6.6312e-07	3.40601e-06	7.14732	6.99612	6.69169	11.4043	11.0814	9.95826
ENSG00000223496	EXOSC6	protein_coding	-1.23474	5.96547	3.55858e-17	7.44554e-16	42.386	44.5311	40.1395	15.2989	16.3044	21.3347
ENSG00000182197	EXT1	protein_coding	1.30622	4.84633	1.55941e-11	1.60311e-10	2.07845	1.92014	2.23571	6.10291	5.00256	3.91229
ENSG00000151348	EXT2	protein_coding	0.701289	6.22452	2.81157e-07	1.53639e-06	10.8544	10.0634	10.8326	18.098	17.7379	14.5591
ENSG00000112319	EYA4	protein_coding	-1.37167	2.48102	2.52419e-08	1.62568e-07	0.44886	0.401856	0.671838	0.179852	0.190237	0.202579
ENSG00000092820	EZR	protein_coding	1.09155	9.44347	2.68029e-12	3.10631e-11	143.777	165.748	159.466	345.862	368.177	261.374
ENSG00000180210	F2	protein_coding	-2.76877	1.46582	1.86268e-17	4.08909e-16	0.785362	0.624267	0.68685	0.102784	0.109979	0.0858366
ENSG00000181104	F2R	protein_coding	1.50807	0.618734	8.18933e-06	3.46883e-05	0.142837	0.135941	0.258456	0.446268	0.465571	0.576009
ENSG00000164251	F2RL1	protein_coding	1.44374	4.58081	3.17396e-15	5.24852e-14	5.16579	5.71049	5.26585	14.4633	16.884	11.5509
ENSG00000127533	F2RL3	protein_coding	1.57356	4.5648	2.51281e-14	3.77057e-13	1.90868	3.38677	2.89138	7.41903	6.70229	9.72465
ENSG00000117525	F3	protein_coding	1.89067	3.53444	4.77942e-12	5.34284e-11	1.98526	2.16865	1.95758	9.97902	7.27535	4.81924
ENSG00000198734	F5	protein_coding	-1.08002	5.81865	3.97676e-07	2.1183e-06	7.22675	4.86482	8.21821	3.00252	3.28454	3.08235
ENSG00000057593	F7	protein_coding	-3.10429	-0.0970264	2.45584e-09	1.84353e-08	0.12147	0.326511	0.585054	0.031901	0.0246525	0.0577224
ENSG00000185010	F8	protein_coding	0.63983	1.1319	0.016486	0.0331289	0.150154	0.170374	0.14591	0.203651	0.270137	0.239329
ENSG00000103089	FA2H	protein_coding	0.951645	3.77396	8.91133e-07	4.483e-06	2.94746	3.01159	3.82491	5.89436	6.79376	5.77387
ENSG00000165591	FAAH2	protein_coding	-0.630556	2.78981	0.00259721	0.00643417	2.5889	2.97859	3.6666	1.72755	2.0141	2.08151
ENSG00000163586	FABP1	protein_coding	-1.26126	0.998502	0.00294564	0.00720644	0.463846	0.539036	0.711689	0.204809	0.170934	0.320187
ENSG00000168040	FADD	protein_coding	0.891016	5.85385	6.23295e-09	4.4195e-08	21.5062	20.26	20.169	35.1428	41.1174	36.108
ENSG00000134824	FADS2	protein_coding	0.674197	4.45803	0.00131602	0.00352388	1.39675	1.62021	1.37457	2.19607	2.11535	2.55291
ENSG00000185104	FAF1	protein_coding	-1.07303	5.52351	8.34357e-13	1.04595e-11	10.0685	10.9686	10.4984	3.80397	5.55955	5.32756
ENSG00000180185	FAHD1	protein_coding	-0.713776	4.19468	5.398e-05	0.000194389	6.40243	5.42072	5.13515	3.15232	2.89994	4.08495
ENSG00000169612	FAM103A1	protein_coding	0.827913	4.36169	1.77182e-06	8.41825e-06	9.74516	7.23352	8.47436	15.0825	15.1432	13.9454
ENSG00000133193	FAM104A	protein_coding	0.693979	6.44692	1.48708e-08	9.99033e-08	20.0711	19.6902	19.963	31.6576	33.1341	29.6413
ENSG00000145569	FAM105A	protein_coding	1.40761	0.820165	9.25202e-06	3.87656e-05	0.181883	0.260494	0.189162	0.475085	0.418765	0.752177
ENSG00000065809	FAM107B	protein_coding	1.15133	3.40343	0.000469014	0.00138606	0.482194	1.52457	1.42732	1.96472	3.04659	2.4355
ENSG00000198324	FAM109A	protein_coding	0.789359	4.31669	2.03275e-06	9.5313e-06	3.53939	2.97994	3.49494	5.17682	6.04255	5.71142
ENSG00000197712	FAM114A1	protein_coding	2.55546	3.07682	6.89127e-23	2.7291e-21	0.472814	0.49929	0.834203	4.26324	3.20499	2.83097
ENSG00000055147	FAM114A2	protein_coding	-0.745703	4.13174	1.60835e-05	6.43155e-05	2.62922	2.59177	3.10872	1.33115	1.87164	1.65593
ENSG00000121104	FAM117A	protein_coding	-0.60479	3.36169	0.00406119	0.00962807	2.16661	1.75216	2.70299	1.14577	1.45	1.66046
ENSG00000188938	FAM120AOS	protein_coding	-0.689586	5.56486	2.26689e-07	1.25698e-06	11.9665	13.9069	14.3812	8.26634	8.13599	7.97332
ENSG00000156504	FAM122B	protein_coding	0.632557	7.21926	3.87883e-06	1.73638e-05	29.3216	26.1809	22.881	39.7185	39.1101	40.1734
ENSG00000156500	FAM122C	protein_coding	0.671208	2.7294	0.000921262	0.00255468	0.742076	0.860384	0.767568	1.25657	1.10512	1.33027
ENSG00000122591	FAM126A	protein_coding	1.03914	3.4445	1.09437e-05	4.51748e-05	0.787975	0.607667	0.760076	1.45239	1.12238	1.76044
ENSG00000155744	FAM126B	protein_coding	0.838732	4.91187	2.60351e-05	9.97606e-05	1.49614	1.25649	1.5678	2.99352	2.5651	1.96841
ENSG00000167483	FAM129C	protein_coding	0.874995	0.586911	0.00244411	0.00610042	0.142012	0.140102	0.130365	0.288976	0.176302	0.2741
ENSG00000178752	FAM132B	protein_coding	1.24275	1.73932	1.10998e-06	5.49668e-06	0.465347	0.73038	0.55571	1.15144	1.27583	1.63611
ENSG00000154153	FAM134B	protein_coding	-1.007	0.0639903	0.00742046	0.0163517	0.12714	0.324285	0.235165	0.136822	0.107439	0.08625
ENSG00000141699	FAM134C	protein_coding	-1.0019	5.34341	8.55028e-14	1.20395e-12	7.32562	6.4545	7.0853	3.26031	3.58394	3.34388
ENSG00000082269	FAM135A	protein_coding	0.631831	5.11646	7.45281e-06	3.18297e-05	2.34897	2.08588	2.52517	3.49954	3.47391	3.56158
ENSG00000148541	FAM13C	protein_coding	-0.732195	3.22908	0.000330688	0.00101048	1.36182	1.33312	1.39425	0.803469	0.820565	0.781495
ENSG00000164142	FAM160A1	protein_coding	1.22834	2.97285	2.03165e-09	1.551e-08	1.17351	0.968298	1.06063	2.47317	2.61094	2.25452
ENSG00000151553	FAM160B1	protein_coding	1.64583	4.63809	1.55149e-26	8.41548e-25	1.74734	1.88991	2.18792	6.34507	5.82006	5.61303
ENSG00000154319	FAM167A	protein_coding	2.34229	3.4796	2.3729e-08	1.53424e-07	0.318327	0.900545	1.03935	4.48654	3.93301	2.69201
ENSG00000198780	FAM169A	protein_coding	-0.748932	6.0092	4.66904e-07	2.45981e-06	8.59749	9.91381	9.23222	5.32543	5.41338	5.40508
ENSG00000148468	FAM171A1	protein_coding	1.03567	2.58769	8.16017e-05	0.000283178	0.435474	0.760275	0.838461	1.20816	1.28819	1.57175
ENSG00000161682	FAM171A2	protein_coding	0.99304	3.24998	5.92469e-06	2.56412e-05	1.71722	1.4157	1.97641	2.52018	3.33121	4.10711
ENSG00000144369	FAM171B	protein_coding	0.783849	0.813979	0.00268464	0.0066284	0.203055	0.220373	0.180595	0.315293	0.329332	0.376153
ENSG00000113391	FAM172A	protein_coding	-0.694585	2.20552	0.00881848	0.0190323	0.604238	1.1336	1.17432	0.508906	0.608344	0.638824
ENSG00000151327	FAM177A1	protein_coding	0.831957	4.85808	7.77791e-08	4.63153e-07	2.43197	2.61368	2.83867	4.74994	4.97352	3.97139
ENSG00000119906	FAM178A	protein_coding	0.763504	5.77766	5.70636e-07	2.96263e-06	4.78791	3.82575	3.68286	7.80092	6.29886	6.30689
ENSG00000168754	FAM178B	protein_coding	-3.71364	1.0375	4.99575e-19	1.30904e-17	0.590357	0.545913	0.423635	0.0406378	0.0294413	0.0441186
ENSG00000189350	FAM179A	protein_coding	2.09951	-0.306626	1.58374e-08	1.05734e-07	0.011117	0.0122731	0.0188558	0.0610458	0.0636864	0.0519152
ENSG00000172366	FAM195A	protein_coding	-0.756257	3.93448	1.88889e-05	7.44658e-05	8.86179	7.2109	7.45908	3.82215	4.7245	5.11318
ENSG00000225663	FAM195B	protein_coding	0.702437	3.05952	0.000730516	0.00207317	1.49274	1.50965	1.21339	1.91961	2.64476	2.1674
ENSG00000164125	FAM198B	protein_coding	-1.60332	3.50749	3.33425e-10	2.81598e-09	1.63162	1.51231	1.57958	0.457981	0.631716	0.430545
ENSG00000204860	FAM201A	antisense	-0.975353	2.9654	1.22218e-05	5.00359e-05	2.35823	2.36785	1.7847	0.943346	1.12388	1.18346
ENSG00000124098	FAM210B	protein_coding	-1.21739	4.87083	1.69114e-12	2.02009e-11	9.82021	8.57924	10.4654	3.51711	3.7372	4.89535
ENSG00000181350	FAM211A	protein_coding	1.69892	3.58608	2.53313e-11	2.52407e-10	1.46339	1.95066	1.99716	6.26941	5.69242	5.17145
ENSG00000175061	FAM211A-AS1	processed_transcript	-1.77428	8.52843	2.15194e-36	3.15768e-34	117.928	127.916	135.489	30.1536	37.9313	41.0516
ENSG00000047346	FAM214A	protein_coding	0.766253	4.4556	9.41894e-06	3.93703e-05	1.58045	1.40269	1.92123	3.11195	2.63992	2.37088
ENSG00000005238	FAM214B	protein_coding	1.11795	2.74329	1.25447e-06	6.14884e-06	0.487466	0.396722	0.710534	1.07901	1.18512	1.10654
ENSG00000164970	FAM219A	protein_coding	1.51859	3.94845	3.56253e-17	7.44554e-16	1.93807	1.88825	1.90182	5.91728	5.54293	4.56634
ENSG00000139438	FAM222A	protein_coding	-0.740766	5.41976	0.000158797	0.00052211	10.772	6.02337	7.03975	4.20345	5.45019	4.31651
ENSG00000255650	FAM222A-AS1	antisense	-1.18676	1.05592	2.1729e-06	1.01407e-05	2.40021	2.69123	2.90818	0.981641	1.20354	1.25018
ENSG00000232833	FAM27E3	protein_coding	-1.26482	0.893246	5.48682e-05	0.000197079	1.22341	1.76171	1.4111	0.455171	0.45003	0.88658
ENSG00000183844	FAM3B	protein_coding	-2.60415	2.78444	3.9374e-26	2.0557e-24	2.97702	2.73374	2.45922	0.40334	0.480528	0.431807
ENSG00000183114	FAM43B	protein_coding	1.48983	1.03774	5.56832e-06	2.41814e-05	0.465558	0.248421	0.370968	0.999868	0.923593	1.06855
ENSG00000119979	FAM45A	protein_coding	0.662975	4.07339	0.000112719	0.000381107	1.68379	1.57899	2.11127	2.86664	2.90188	2.52599
ENSG00000158246	FAM46B	protein_coding	1.02025	0.922903	0.00341398	0.00825801	0.930296	0.494849	0.414198	1.52403	1.34223	0.794931
ENSG00000183508	FAM46C	protein_coding	-2.51743	5.42462	2.00463e-18	4.88542e-17	6.0035	3.01405	5.00274	0.736202	0.800556	0.856351
ENSG00000071859	FAM50A	protein_coding	0.644146	6.53185	8.19465e-06	3.47003e-05	28.4993	29.2496	23.1982	41.7208	45.8307	36.256
ENSG00000145945	FAM50B	protein_coding	-1.61799	1.40725	1.45594e-07	8.31115e-07	1.2439	1.46481	1.87355	0.313065	0.604828	0.54381
ENSG00000189319	FAM53B	protein_coding	-0.861383	5.24479	3.38576e-08	2.14145e-07	6.74624	6.61838	6.07815	2.88737	3.8963	3.70712
ENSG00000120709	FAM53C	protein_coding	-1.24499	6.13694	3.41778e-20	1.00092e-18	10.8217	11.0187	11.1547	4.07862	4.36312	5.18874
ENSG00000139146	FAM60A	protein_coding	-0.727883	7.29518	3.8087e-05	0.000141771	24.4969	38.1761	32.6201	15.6226	21.6629	19.0362
ENSG00000128923	FAM63B	protein_coding	-0.626863	4.69424	0.00891513	0.019223	3.20716	2.47662	3.05065	1.96624	1.90346	1.65077
ENSG00000039523	FAM65A	protein_coding	0.650799	7.69725	2.53256e-05	9.73633e-05	22.2972	23.0392	25.5529	36.6021	35.5941	36.5239
ENSG00000172717	FAM71D	protein_coding	3.23472	0.674472	5.34215e-15	8.63916e-14	0.0819462	0.0954944	0.0690129	1.13205	0.743777	0.39806
ENSG00000180488	FAM73A	protein_coding	1.21505	4.80626	2.10461e-12	2.47371e-11	1.85004	1.66421	1.7578	4.16025	4.02836	3.77287
ENSG00000009780	FAM76A	protein_coding	-0.714939	3.15408	0.000139707	0.000463254	2.21913	1.97856	2.33876	1.23447	1.34986	1.30766
ENSG00000126882	FAM78A	protein_coding	2.17011	0.734907	9.63197e-10	7.63329e-09	0.065554	0.076392	0.14439	0.285977	0.378247	0.593083
ENSG00000157470	FAM81A	protein_coding	-0.684955	3.16398	0.000457775	0.00135774	1.89568	1.65286	1.46113	1.01205	0.988786	1.05165
ENSG00000101447	FAM83D	protein_coding	1.63754	5.75429	9.74087e-20	2.74874e-18	15.7889	9.71214	10.7006	35.6912	34.8008	39.8838
ENSG00000133477	FAM83F	protein_coding	-0.77899	6.14981	4.5394e-08	2.80867e-07	4.92451	3.88794	5.04704	2.43083	2.79922	2.66309
ENSG00000203499	FAM83H-AS1	lincRNA	-1.28644	4.4213	6.3319e-12	6.98312e-11	4.18965	4.25865	4.81885	1.73315	1.83396	1.74498
ENSG00000168672	FAM84B	protein_coding	-2.84186	4.08923	6.4664e-09	4.57572e-08	1.77513	6.86114	5.04741	0.365621	0.709246	0.797928
ENSG00000118894	FAM86A	protein_coding	-0.769469	3.80254	2.24757e-05	8.72978e-05	4.87864	5.63339	5.17377	2.72643	2.96615	3.31684
ENSG00000186523	FAM86B1	protein_coding	-0.697256	3.04812	0.00426748	0.0100553	1.50484	2.29872	2.69287	1.0338	1.24805	1.63438
ENSG00000160172	FAM86C2P	pseudogene	-0.623487	3.43144	0.00187795	0.00483357	2.96692	3.93187	4.14613	1.93199	2.41125	2.67009
ENSG00000182118	FAM89A	protein_coding	1.09507	1.9642	6.3629e-06	2.74694e-05	0.819808	0.831183	1.02425	1.49063	1.8548	2.24918
ENSG00000176853	FAM91A1	protein_coding	0.735951	6.38523	1.82065e-08	1.20684e-07	7.37944	8.46421	7.87991	13.1441	13.4753	11.9954
ENSG00000188343	FAM92A1	protein_coding	0.772195	3.93433	0.00018886	0.000611405	1.52765	1.6746	1.60512	2.38024	2.57643	3.08561
ENSG00000119812	FAM98A	protein_coding	1.08376	6.30704	2.96543e-15	4.92707e-14	9.92587	8.54097	8.78403	19.5755	19.3575	17.5294
ENSG00000183161	FANCF	protein_coding	-1.17146	4.62376	9.58263e-11	8.80566e-10	7.23844	7.89767	9.03346	2.68088	3.41129	4.41868
ENSG00000187790	FANCM	protein_coding	0.991289	4.2978	4.30125e-09	3.10832e-08	1.72881	1.59268	1.53884	3.55705	3.18764	2.69339
ENSG00000203780	FANK1	protein_coding	1.09644	-0.458448	0.0176939	0.0352815	0.0335537	0.0529188	0.0447159	0.0965122	0.078312	0.0995401
ENSG00000180178	FAR2P1	pseudogene	-0.983519	1.02744	0.00290223	0.00711397	0.26041	0.216303	0.30366	0.202238	0.078143	0.100293
ENSG00000178162	FAR2P2	pseudogene	-1.60255	2.14456	2.02094e-12	2.3814e-11	1.00059	0.939776	1.09276	0.319485	0.291914	0.363173
ENSG00000026103	FAS	protein_coding	2.21585	1.02802	2.13768e-13	2.87637e-12	0.163048	0.192418	0.288469	1.05845	0.866061	0.983193
ENSG00000169710	FASN	protein_coding	-0.717403	9.68293	2.55576e-05	9.81739e-05	123.778	75.7863	86.5376	53.2136	62.2069	54.8854
ENSG00000083857	FAT1	protein_coding	1.67087	8.42916	4.35896e-12	4.90032e-11	12.814	8.4825	13.2739	50.1903	34.109	22.5734
ENSG00000170271	FAXDC2	protein_coding	2.3969	1.42506	8.74542e-10	6.97432e-09	0.14697	0.097965	0.106708	0.904499	0.627788	0.275802
ENSG00000188878	FBF1	protein_coding	-1.09941	1.99793	4.86758e-05	0.000177443	0.708121	0.656944	0.603685	0.233634	0.236101	0.432499
ENSG00000105202	FBL	protein_coding	-0.633084	7.88551	1.46843e-06	7.0781e-06	132.307	133.969	120.752	71.6551	84.0393	88.8427
ENSG00000077942	FBLN1	protein_coding	1.23951	5.81952	2.53416e-20	7.54833e-19	4.98704	5.09051	5.02663	11.16	10.3851	13.3704
ENSG00000112787	FBRSL1	protein_coding	-0.668605	6.62458	6.17069e-07	3.18697e-06	11.3762	11.9371	11.4243	6.5537	7.23535	7.60414
ENSG00000107872	FBXL15	protein_coding	-1.02434	3.08096	3.85085e-07	2.05516e-06	3.19748	3.42769	3.21519	1.41511	1.66739	1.6545
ENSG00000127585	FBXL16	protein_coding	0.72064	4.30821	0.000267606	0.000834173	3.13938	3.87623	4.8381	4.93542	6.30717	7.86158
ENSG00000153558	FBXL2	protein_coding	-1.03044	2.84596	4.00127e-05	0.000148542	0.877999	0.93469	1.18227	0.539286	0.362878	0.525503
ENSG00000108306	FBXL20	protein_coding	-1.57334	3.01371	8.91916e-14	1.25336e-12	2.21701	2.72555	2.80722	0.710997	0.917335	0.919565
ENSG00000112234	FBXL4	protein_coding	-1.4917	4.92984	4.04963e-23	1.63628e-21	3.9379	3.37829	4.08011	1.22826	1.23856	1.49608
ENSG00000135722	FBXL8	protein_coding	-0.729123	3.05653	0.00812723	0.017716	1.69102	1.82831	2.66448	1.04113	0.815441	1.78712
ENSG00000116661	FBXO2	protein_coding	1.56398	4.84674	8.60884e-24	3.66995e-22	7.00464	6.77594	7.53739	22.2959	20.9463	18.2669
ENSG00000156804	FBXO32	protein_coding	2.0293	1.51599	4.12767e-05	0.000152787	0.0947851	0.13753	0.132633	0.894245	0.414001	0.133195
ENSG00000165355	FBXO33	protein_coding	-0.897295	4.25927	1.16593e-07	6.75244e-07	4.86505	4.07989	4.5033	2.49074	2.41409	2.14736
ENSG00000178974	FBXO34	protein_coding	-1.1003	4.78347	5.70245e-13	7.27284e-12	7.50094	6.90085	7.08554	2.91226	3.14962	3.75486
ENSG00000163013	FBXO41	protein_coding	-0.794665	5.52049	3.08165e-05	0.000116576	5.1599	4.92443	6.32234	2.42564	2.83769	3.99738
ENSG00000132879	FBXO44	protein_coding	1.31288	3.97765	3.70601e-13	4.86e-12	2.7255	2.53253	2.82724	6.73381	6.25511	6.64035
ENSG00000177051	FBXO46	protein_coding	-0.713451	4.7446	7.6688e-06	3.26621e-05	6.57172	7.47406	6.66565	3.70719	4.05927	4.60677
ENSG00000204923	FBXO48	protein_coding	1.20789	2.13324	1.17236e-06	5.78297e-06	0.417077	0.624341	0.457496	1.23473	1.02292	1.12803
ENSG00000107829	FBXW4	protein_coding	-1.02821	4.82072	5.21653e-08	3.19642e-07	4.02046	5.8742	6.32977	2.02975	2.77514	2.97727
ENSG00000109670	FBXW7	protein_coding	0.600392	4.97515	2.78344e-05	0.000106014	2.1257	2.17054	2.19047	3.40792	3.06897	3.13177
ENSG00000104870	FCGRT	protein_coding	-1.19919	4.73764	8.42489e-10	6.73411e-09	6.14288	5.9605	7.58284	2.10649	2.6658	3.62445
ENSG00000157107	FCHO2	protein_coding	1.18422	5.03518	5.21716e-14	7.5287e-13	3.09709	2.72454	3.27313	7.13838	6.34957	6.69157
ENSG00000066926	FECH	protein_coding	-0.62137	4.1594	0.000232406	0.000736807	3.71612	4.9231	4.90761	2.6954	2.79527	3.11712
ENSG00000141965	FEM1A	protein_coding	-0.74101	5.75272	6.31944e-08	3.81851e-07	12.8319	15.1154	12.8733	7.2065	8.54204	8.17112
ENSG00000145780	FEM1C	protein_coding	0.956952	5.49891	1.49792e-05	6.01757e-05	4.67509	5.72039	5.62028	11.0813	10.8149	8.43452
ENSG00000088340	FER1L4	pseudogene	0.942331	1.19645	0.0125447	0.0260731	0.128265	0.151205	0.238295	0.231992	0.223253	0.517983
ENSG00000101311	FERMT1	protein_coding	0.746303	7.25506	0.000548867	0.001597	18.7449	20.6531	22.111	30.4359	35.2455	35.2117
ENSG00000073712	FERMT2	protein_coding	1.63027	4.99276	5.2144e-25	2.37545e-23	1.94619	2.07065	1.88799	6.47724	6.31087	5.06956
ENSG00000171055	FEZ2	protein_coding	1.29814	4.6904	1.87618e-16	3.61741e-15	1.97393	1.89426	2.53776	4.88386	5.14439	5.34706
ENSG00000171560	FGA	protein_coding	-2.06321	0.303988	1.59599e-07	9.02927e-07	0.566986	0.340919	0.318771	0.0917354	0.118152	0.0774613
ENSG00000102302	FGD1	protein_coding	1.32131	2.66413	8.06392e-07	4.08174e-06	0.698008	0.724053	0.90134	1.83929	1.72204	2.10947
ENSG00000139132	FGD4	protein_coding	-0.679974	4.81619	0.000157036	0.000517147	2.45883	2.27148	2.54204	1.61041	1.44018	1.37973
ENSG00000154783	FGD5	protein_coding	-0.775156	6.0465	5.56658e-06	2.41814e-05	7.41873	6.63087	9.09306	3.36664	4.14011	5.73286
ENSG00000180263	FGD6	protein_coding	1.09031	4.62559	5.52359e-09	3.93052e-08	1.8643	1.47044	1.53919	3.94436	3.65775	2.52575
ENSG00000113578	FGF1	protein_coding	3.08247	0.763557	2.89262e-14	4.32651e-13	0.083263	0.100677	0.0647279	0.997892	0.647768	0.420346
ENSG00000114279	FGF12	protein_coding	-1.40617	-0.138836	0.000549138	0.00159745	0.0544575	0.0781572	0.127004	0.0438589	0.0222425	0.0267838
ENSG00000102466	FGF14	protein_coding	-2.77618	-0.107827	3.91375e-08	2.44873e-07	0.324174	0.164032	0.0997538	0.0135981	0.0262708	0.0442885
ENSG00000162344	FGF19	protein_coding	-1.52799	7.28607	1.58573e-08	1.05817e-07	58.6316	107.737	71.872	15.5145	35.0701	30.6097
ENSG00000186895	FGF3	protein_coding	-0.6438	6.32808	0.00127483	0.00342544	82.0602	82.2908	57.4136	37.4297	53.9723	47.9728
ENSG00000102678	FGF9	protein_coding	1.21104	2.40687	3.72712e-07	1.99447e-06	0.741241	0.686811	0.900365	1.50133	1.80724	1.96267
ENSG00000137440	FGFBP1	protein_coding	1.60127	2.29707	4.11794e-10	3.43737e-09	2.69676	1.72451	1.5981	5.99353	6.08769	5.86266
ENSG00000174721	FGFBP3	protein_coding	-2.67636	1.68552	8.0818e-16	1.44251e-14	1.54233	1.4508	1.12865	0.190127	0.146927	0.292418
ENSG00000077782	FGFR1	protein_coding	1.289	7.02814	1.24717e-15	2.17863e-14	7.69653	6.13765	5.95133	17.9687	15.5172	13.7574
ENSG00000160867	FGFR4	protein_coding	-1.95703	6.88383	4.39197e-23	1.76438e-21	34.4465	29.8562	26.1287	5.15621	8.75488	8.97472
ENSG00000127418	FGFRL1	protein_coding	-0.725406	8.21101	1.44372e-05	5.81996e-05	79.6963	102.397	91.2876	45.1479	60.3744	56.3922
ENSG00000171557	FGG	protein_coding	-2.63569	-0.297666	5.24933e-05	0.000189673	0.0667558	0.294793	0.311372	0.0168012	0.0389509	0.0486408
ENSG00000172456	FGGY	protein_coding	-1.5077	4.25972	2.03313e-13	2.74631e-12	3.45621	3.42876	3.48288	1.11666	1.18185	1.26853
ENSG00000137460	FHDC1	protein_coding	-1.87262	6.60211	2.92373e-21	9.65802e-20	22.2502	20.6406	18.0185	4.5289	5.91619	5.86633
ENSG00000022267	FHL1	protein_coding	2.34597	3.905	1.1325e-09	8.87412e-09	0.469788	1.12224	1.82762	4.46038	5.5059	6.95824
ENSG00000134775	FHOD3	protein_coding	0.799187	4.3842	0.000121241	0.000407744	2.11456	1.97084	2.34848	3.23494	3.74105	3.9737
ENSG00000130720	FIBCD1	protein_coding	0.806229	7.00624	6.22753e-07	3.21168e-06	23.6423	23.5515	24.1571	37.5298	46.6313	37.8206
ENSG00000172500	FIBP	protein_coding	-1.18587	6.30905	4.43821e-14	6.4784e-13	25.4202	27.6682	26.5637	8.4542	12.4485	13.4346
ENSG00000198855	FICD	protein_coding	0.868672	2.81272	0.000454201	0.001348	1.05132	1.02594	1.20951	2.06008	2.02103	1.77487
ENSG00000141756	FKBP10	protein_coding	-0.643716	7.46601	0.000125385	0.000420666	35.8033	34.4978	37.1053	17.375	20.6442	29.4049
ENSG00000134285	FKBP11	protein_coding	-1.05122	5.13025	4.42888e-15	7.21245e-14	8.56096	8.35405	8.46584	3.8639	3.8613	4.25668
ENSG00000106080	FKBP14	protein_coding	1.16098	4.42889	7.51494e-12	8.17147e-11	2.40276	2.25827	3.02544	5.55707	5.78778	5.42071
ENSG00000119782	FKBP1B	protein_coding	1.33775	0.852808	0.000224224	0.000713139	0.489622	0.36915	0.459538	1.00987	1.07307	1.18774
ENSG00000173486	FKBP2	protein_coding	-1.06024	5.65754	5.61966e-13	7.17381e-12	29.9529	30.6343	34.3468	11.7984	15.7112	17.0696
ENSG00000100442	FKBP3	protein_coding	-0.628608	6.16844	1.66811e-06	7.97168e-06	37.0256	36.2529	35.2152	19.7603	23.7425	25.2461
ENSG00000096060	FKBP5	protein_coding	-0.934953	6.85732	3.2349e-12	3.69627e-11	11.6565	12.4423	12.6586	5.37422	6.25604	7.19794
ENSG00000079150	FKBP7	protein_coding	0.631951	3.39647	0.000774703	0.00218434	2.32128	2.56987	3.01768	3.40387	4.24919	4.32792
ENSG00000122642	FKBP9	protein_coding	-1.21565	6.91104	1.89295e-07	1.06017e-06	21.3944	31.7463	44.5237	9.99684	13.0168	18.09
ENSG00000176826	FKBP9L	pseudogene	-1.99222	4.49931	6.15775e-30	4.87722e-28	8.09144	10.4019	10.9802	2.10659	2.34236	2.79664
ENSG00000197182	FLJ27365	protein_coding	0.817411	2.2723	0.00305326	0.00745141	0.604858	0.671621	0.448467	1.29177	0.82417	0.855969
ENSG00000196924	FLNA	protein_coding	0.655193	10.5933	0.000388286	0.00116664	135.9	130.221	122.505	202.643	218.009	177.642
ENSG00000136068	FLNB	protein_coding	2.56686	9.63241	3.28064e-40	6.26468e-38	17.4323	19.0757	26.1925	146.339	123.37	91.399
ENSG00000128591	FLNC	protein_coding	6.64277	5.25672	2.82756e-81	1.31387e-77	0.0992705	0.126272	0.0981426	15.8858	8.76647	6.90379
ENSG00000198468	FLVCR1-AS1	lincRNA	-0.784598	2.43945	0.000658773	0.00188724	2.12307	1.59354	1.49446	0.964411	0.876206	1.12484
ENSG00000119686	FLVCR2	protein_coding	1.80877	1.04356	8.40122e-10	6.71905e-09	0.269199	0.180118	0.147442	0.710371	0.713967	0.637481
ENSG00000248905	FMN1	protein_coding	0.724747	6.28738	0.000693627	0.00197768	2.85625	3.06506	3.81992	6.2025	5.37804	4.08591
ENSG00000184922	FMNL1	protein_coding	0.953546	5.86828	2.0293e-05	7.96856e-05	4.8061	6.28525	7.13587	11.4016	11.5539	11.4926
ENSG00000161791	FMNL3	protein_coding	1.51922	6.18988	2.47338e-25	1.18893e-23	2.67592	2.58147	3.43608	8.80863	7.12897	8.36112
ENSG00000007933	FMO3	protein_coding	-3.37493	0.524812	2.4918e-16	4.73883e-15	0.364333	0.504374	0.559714	0.0407536	0.0539891	0.0379238
ENSG00000102081	FMR1	protein_coding	0.734835	6.1839	4.96073e-06	2.17803e-05	9.86397	8.33719	7.9516	15.2052	14.4748	12.8764
ENSG00000167363	FN3K	protein_coding	1.01168	3.23527	1.21088e-06	5.95613e-06	1.45339	1.34187	1.71287	2.41083	2.89114	3.5953
ENSG00000187239	FNBP1	protein_coding	1.35681	4.79385	1.41984e-10	1.2712e-09	1.6654	2.0337	2.59515	5.88619	5.23967	4.56362
ENSG00000257800	FNBP1P1	pseudogene	-0.764001	2.51301	0.00190171	0.0048875	1.92835	2.91614	3.20897	1.39532	1.31269	1.92099
ENSG00000102531	FNDC3A	protein_coding	0.640691	7.51135	6.58248e-06	2.83297e-05	15.546	15.0978	18.7429	25.8924	22.8532	26.4243
ENSG00000075420	FNDC3B	protein_coding	1.074	6.0493	3.62453e-10	3.05108e-09	2.76781	3.12715	3.92639	7.27836	6.76566	6.10122
ENSG00000052795	FNIP2	protein_coding	1.52512	5.62441	2.0805e-21	6.97167e-20	2.4324	1.88992	2.12299	6.89732	5.93725	5.27673
ENSG00000110195	FOLR1	protein_coding	-1.29726	4.88075	1.19671e-15	2.09838e-14	31.3164	25.6705	27.366	10.0999	12.078	11.423
ENSG00000170345	FOS	protein_coding	1.13175	2.69897	0.000410807	0.00122995	0.618491	1.67289	1.13952	1.73097	2.49728	3.15008
ENSG00000125740	FOSB	protein_coding	0.920339	1.64232	8.12714e-05	0.000282103	0.382286	0.378246	0.357464	0.726145	0.627086	0.717392
ENSG00000175592	FOSL1	protein_coding	2.9699	7.83235	6.02428e-25	2.72657e-23	32.1256	46.0702	25.8404	278.99	296.027	223.5
ENSG00000075426	FOSL2	protein_coding	1.31086	6.05129	5.85127e-12	6.47355e-11	6.00774	8.01341	6.49979	18.4768	17.6789	13.5636
ENSG00000170608	FOXA3	protein_coding	-1.25665	4.66954	2.7913e-11	2.76354e-10	10.9635	12.5778	10.153	3.82625	4.89374	5.11261
ENSG00000054598	FOXC1	protein_coding	1.41086	3.23168	7.55337e-10	6.07231e-09	1.406	1.49449	1.82243	3.77844	4.0951	4.39418
ENSG00000065970	FOXJ2	protein_coding	0.883268	5.35254	1.69217e-09	1.30397e-08	5.00987	4.36149	5.25589	9.87256	8.71941	7.72141
ENSG00000141568	FOXK2	protein_coding	-0.658119	7.26433	4.69028e-06	2.07103e-05	20.454	20.2651	20.8345	10.7493	15.1638	12.2524
ENSG00000111206	FOXM1	protein_coding	0.765598	7.85659	7.97365e-07	4.03898e-06	44.7755	36.2052	29.5816	65.4782	58.4801	60.138
ENSG00000184481	FOXO4	protein_coding	-1.40668	3.76765	1.29114e-11	1.34922e-10	3.42784	2.95049	4.43752	1.27508	1.17971	1.52399
ENSG00000114861	FOXP1	protein_coding	1.17962	5.92882	2.10216e-08	1.37513e-07	2.46155	3.75359	3.52592	7.2019	7.10965	7.24532
ENSG00000110074	FOXRED1	protein_coding	-0.658848	5.19472	5.68607e-06	2.46544e-05	6.88209	7.31641	6.53072	4.25182	3.80489	4.79787
ENSG00000181274	FRAT2	protein_coding	-1.03802	3.58234	2.51784e-06	1.16646e-05	5.09755	6.52049	6.54814	2.06737	2.73575	3.87316
ENSG00000164946	FREM1	protein_coding	-2.69668	3.22088	1.00681e-06	5.01963e-06	0.0279054	0.0328613	0.0520641	0.00374573	0.0108549	0.00203329
ENSG00000149531	FRG1B	protein_coding	-0.693183	4.18844	3.85337e-05	0.000143281	8.48591	10.0679	11.1355	5.7067	5.82283	6.40574
ENSG00000171877	FRMD5	protein_coding	0.910171	5.099	1.2182e-09	9.52962e-09	4.08334	4.26299	3.99628	7.01516	8.61643	7.06165
ENSG00000139926	FRMD6	protein_coding	2.73059	4.18915	5.02321e-25	2.29994e-23	0.6487	0.563538	0.622512	4.83266	3.92901	3.11495
ENSG00000126391	FRMD8	protein_coding	-1.35435	6.21634	3.49858e-20	1.02244e-18	19.3218	15.2729	16.2346	5.78082	6.46103	7.23369
ENSG00000166225	FRS2	protein_coding	1.14133	4.81692	4.74318e-14	6.88032e-13	2.18569	1.91092	2.30444	5.05561	4.35825	4.36502
ENSG00000073910	FRY	protein_coding	-0.703838	4.17544	0.0084188	0.0182886	0.778173	0.839827	1.43674	0.586299	0.618499	0.620163
ENSG00000075618	FSCN1	protein_coding	1.36914	7.83344	2.23389e-08	1.45312e-07	35.4074	31.8073	41.055	88.8364	97.6494	86.4728
ENSG00000105255	FSD1	protein_coding	1.71983	2.28098	1.06427e-14	1.67259e-13	0.630865	0.70358	0.683097	1.98957	2.13347	2.38513
ENSG00000106701	FSD1L	protein_coding	-0.802712	4.03021	1.01491e-06	5.05643e-06	1.52477	1.36995	1.51083	0.879778	0.795029	0.791145
ENSG00000150667	FSIP1	protein_coding	1.16337	-0.00471871	0.000257022	0.000804182	0.196806	0.202289	0.150358	0.409924	0.348459	0.452453
ENSG00000070404	FSTL3	protein_coding	0.80104	3.13175	9.48205e-05	0.000324447	2.0893	2.66523	2.45116	4.09769	3.89509	4.28159
ENSG00000167996	FTH1	protein_coding	1.28322	11.6946	2.79834e-17	5.93743e-16	1066.68	1121.04	1182.7	3007.79	2739.35	2254
ENSG00000223361	FTH1P10	pseudogene	1.0365	3.11323	6.83249e-08	4.10715e-07	6.89092	7.67888	6.85521	15.5221	12.7407	14.7099
ENSG00000234975	FTH1P2	pseudogene	1.65093	-0.243754	1.69956e-06	8.10533e-06	1.0668	0.749473	1.41361	3.22192	3.62158	3.07391
ENSG00000226564	FTH1P20	pseudogene	1.4225	0.764895	2.96441e-06	1.35978e-05	1.31563	2.21902	2.21597	5.51863	4.69117	4.79307
ENSG00000001036	FUCA2	protein_coding	0.849992	7.22177	5.94123e-11	5.57715e-10	36.9201	33.7632	33.4907	60.2127	64.1622	59.2859
ENSG00000157353	FUK	protein_coding	-0.679651	4.65354	6.56e-05	0.000231873	3.18318	3.13205	3.85378	1.98211	1.66955	2.55389
ENSG00000069509	FUNDC1	protein_coding	-1.24329	3.71278	5.08531e-11	4.83226e-10	9.49087	10.6359	8.7469	3.41548	4.22641	4.31821
ENSG00000140564	FURIN	protein_coding	0.837559	6.24027	3.26172e-10	2.76068e-09	9.47414	9.51547	10.1959	17.7304	18.1208	15.065
ENSG00000174951	FUT1	protein_coding	-2.56925	2.94061	6.11128e-10	4.99764e-09	0.977589	4.96356	3.5274	0.450301	0.559644	0.549351
ENSG00000176920	FUT2	protein_coding	-1.67909	1.21563	1.25071e-08	8.50066e-08	0.651758	0.51676	0.822188	0.238597	0.22126	0.142469
ENSG00000033170	FUT8	protein_coding	1.11996	6.35389	2.43053e-17	5.20953e-16	8.68339	8.23529	8.5764	18.6513	19.5473	15.9246
ENSG00000165060	FXN	protein_coding	-0.605142	4.27732	0.000297337	0.00091945	8.07475	7.47013	7.15128	4.49327	5.31185	4.80367
ENSG00000137731	FXYD2	protein_coding	-1.89659	1.17165	5.38646e-07	2.80386e-06	0.229082	0.225244	0.15026	0.0792763	0.0459474	0.031297
ENSG00000089356	FXYD3	protein_coding	-1.00146	2.18839	1.32415e-05	5.3894e-05	1.485	1.31938	1.33149	0.655171	0.738744	0.627229
ENSG00000089327	FXYD5	protein_coding	3.60023	6.37022	3.28064e-35	4.44001e-33	3.96119	5.32607	5.43835	62.2558	58.6411	53.3496
ENSG00000137726	FXYD6	protein_coding	-0.918235	5.32253	0.000362311	0.00109605	11.8249	9.89436	8.70902	4.29927	5.59345	5.90793
ENSG00000157240	FZD1	protein_coding	1.34971	1.04934	2.02908e-06	9.51727e-06	0.304484	0.152795	0.322777	0.678085	0.613739	0.650448
ENSG00000111432	FZD10	protein_coding	-1.24412	6.38657	1.75326e-12	2.09071e-11	13.9247	12.3751	13.4197	3.95611	5.98149	6.50915
ENSG00000250208	FZD10-AS1	processed_transcript	-0.845741	3.22615	0.000186886	0.000605436	1.01526	0.833556	1.03002	0.416954	0.487599	0.664983
ENSG00000164930	FZD6	protein_coding	0.755567	4.43467	1.97967e-06	9.31372e-06	3.81321	4.19346	4.11333	5.91203	6.68633	7.43611
ENSG00000188763	FZD9	protein_coding	1.16464	1.48832	6.39116e-06	2.75829e-05	0.590028	0.500342	0.558396	1.04164	1.28728	1.29909
ENSG00000123689	G0S2	protein_coding	-3.9343	3.57672	4.12031e-13	5.38305e-12	6.45203	38.0405	28.9619	1.37358	1.99702	1.31431
ENSG00000109458	GAB1	protein_coding	1.38348	0.821861	1.65812e-06	7.92669e-06	0.0930188	0.0633634	0.0784661	0.219167	0.154741	0.227125
ENSG00000139112	GABARAPL1	protein_coding	3.09395	3.91495	9.76688e-20	2.75051e-18	0.524697	0.687537	1.10932	8.56514	7.17025	3.44082
ENSG00000136928	GABBR2	protein_coding	-2.07272	0.531328	7.30425e-08	4.37377e-07	0.260044	0.364381	0.213819	0.0973332	0.0622488	0.0327943
ENSG00000244879	GABPB1-AS1	processed_transcript	-0.64135	3.68025	0.0122782	0.0255881	3.84624	3.52071	4.59798	3.33586	1.43694	2.69162
ENSG00000143458	GABPB2	protein_coding	-1.22361	4.18197	6.80977e-05	0.000240142	2.39301	2.24247	2.4804	0.976366	0.897791	1.10526
ENSG00000145864	GABRB2	protein_coding	-3.46669	-0.47973	2.47184e-08	1.59451e-07	0.0421468	0.0336049	0.0491468	0.00235723	0.00273244	0.00511828
ENSG00000102287	GABRE	protein_coding	0.740627	3.83946	0.017763	0.035404	1.18526	1.14553	0.851092	2.12897	0.960932	2.12043
ENSG00000146276	GABRR1	protein_coding	-0.739889	1.31797	0.014368	0.029424	0.376961	0.697515	0.780081	0.358116	0.396531	0.324959
ENSG00000128683	GAD1	protein_coding	-0.722836	5.19367	6.15725e-06	2.66146e-05	4.40773	3.61069	3.89309	2.25782	2.04443	2.76459
ENSG00000099860	GADD45B	protein_coding	1.59388	4.76181	3.87218e-14	5.71197e-13	6.31339	9.93788	8.1047	27.3565	25.2725	19.1037
ENSG00000069482	GAL	protein_coding	-0.61487	6.2606	0.00229905	0.0057704	63.531	61.8045	45.6998	33.2663	41.1142	35.1224
ENSG00000154252	GAL3ST2	protein_coding	-0.976683	2.62988	1.87606e-05	7.40228e-05	3.52295	3.3729	3.37509	1.30976	1.6547	2.15688
ENSG00000108479	GALK1	protein_coding	-0.737012	3.93146	0.000526624	0.00153967	5.27165	5.2769	4.50741	2.21768	3.29823	3.35404
ENSG00000143891	GALM	protein_coding	1.18046	3.1764	9.99483e-10	7.89393e-09	2.30415	1.90981	2.06744	4.47309	4.85001	4.61303
ENSG00000141012	GALNS	protein_coding	0.774824	4.498	9.27346e-06	3.88321e-05	1.79959	1.47624	1.93449	2.86032	2.85665	2.99069
ENSG00000141429	GALNT1	protein_coding	0.92545	6.0795	1.92493e-11	1.94586e-10	8.98976	9.49335	9.48512	17.1447	18.0773	16.7002
ENSG00000164574	GALNT10	protein_coding	-0.95234	5.67591	3.66456e-09	2.67036e-08	3.085	2.8224	3.27479	1.54999	1.8301	1.25112
ENSG00000178234	GALNT11	protein_coding	-1.00561	5.19337	2.38721e-10	2.06309e-09	4.44153	4.36217	4.61594	1.77981	2.15893	2.61066
ENSG00000100626	GALNT16	protein_coding	0.778697	2.15909	0.00400894	0.00952037	0.389105	0.402723	0.334626	0.4921	0.644215	0.762836
ENSG00000110328	GALNT18	protein_coding	-1.17272	4.1007	5.58868e-10	4.59895e-09	5.16819	6.65052	5.68531	1.91219	2.62894	3.07777
ENSG00000143641	GALNT2	protein_coding	0.838072	7.06822	1.83581e-10	1.6156e-09	11.4655	10.1725	11.0532	19.2452	20.005	17.8545
ENSG00000136542	GALNT5	protein_coding	2.25021	6.08746	4.4715e-22	1.63175e-20	4.37369	3.52169	4.82608	25.1057	21.4613	12.2604
ENSG00000139629	GALNT6	protein_coding	-0.976435	5.35899	1.78015e-09	1.36799e-08	7.35704	5.66655	7.59041	2.7771	3.32729	4.15304
ENSG00000141441	GAREM	protein_coding	0.613686	3.3973	0.00103797	0.00284829	1.09819	1.10723	1.09235	1.66502	1.65521	1.61386
ENSG00000106105	GARS	protein_coding	-1.00947	8.57521	1.59805e-05	6.39585e-05	82.8129	168.984	144.06	42.1923	72.0986	78.5492
ENSG00000159131	GART	protein_coding	-0.69258	7.74859	3.65189e-07	1.95873e-06	29.6988	31.8865	32.1985	16.4722	20.2081	20.1129
ENSG00000148935	GAS2	protein_coding	-2.42385	0.0852289	5.41309e-10	4.45709e-09	0.465342	0.306989	0.311019	0.0628437	0.0397345	0.0930363
ENSG00000185340	GAS2L1	protein_coding	1.63044	3.56721	3.8591e-15	6.33638e-14	1.82833	1.21898	1.17286	4.41931	4.28286	4.10895
ENSG00000139354	GAS2L3	protein_coding	0.769483	4.78834	8.4227e-07	4.24946e-06	3.48928	2.9015	2.75089	5.52347	4.63363	5.09138
ENSG00000234741	GAS5	processed_transcript	-1.553	6.45308	2.24086e-22	8.3972e-21	28.14	31.986	34.0807	7.98461	10.3497	13.1294
ENSG00000183087	GAS6	protein_coding	0.780125	7.46401	1.18002e-06	5.81663e-06	23.9047	21.1176	20.629	38.7145	35.9136	35.6177
ENSG00000272695	GAS6-AS2	lincRNA	2.20873	2.42377	4.00485e-19	1.05935e-17	1.31323	0.883473	1.12458	5.58777	4.39395	5.04598
ENSG00000007237	GAS7	protein_coding	1.4305	0.73097	1.88582e-06	8.91735e-06	0.0872452	0.102886	0.0901746	0.281461	0.173544	0.283898
ENSG00000107485	GATA3	protein_coding	1.20627	1.99131	1.9811e-06	9.3173e-06	0.812644	0.679664	0.875823	2.20021	1.78171	1.339
ENSG00000141448	GATA6	protein_coding	0.992922	2.23376	5.47692e-05	0.000196827	0.878232	0.73418	1.02409	1.94715	1.90756	1.25393
ENSG00000146729	GBAS	protein_coding	-0.749004	6.93541	1.34426e-06	6.52497e-06	22.0751	24.0031	25.1258	10.3358	14.4913	16.698
ENSG00000148288	GBGT1	protein_coding	1.12046	0.768247	0.000426486	0.00127143	0.194434	0.131178	0.214131	0.386046	0.283623	0.478143
ENSG00000117226	GBP3	protein_coding	5.87127	2.1365	3.9597e-21	1.29878e-19	0.0466063	0.0257266	0.054347	3.12955	2.36044	1.8236
ENSG00000179562	GCC1	protein_coding	-0.813276	4.75611	9.71865e-08	5.70193e-07	5.34903	6.54373	6.17187	2.90677	3.63188	3.52443
ENSG00000105607	GCDH	protein_coding	-1.05217	3.78633	3.69177e-10	3.10393e-09	3.7187	3.93972	4.12176	1.67199	2.00593	1.87871
ENSG00000131979	GCH1	protein_coding	-0.800223	4.67416	1.72831e-06	8.23398e-06	8.77485	10.1519	9.01354	4.48866	6.11388	5.11049
ENSG00000023909	GCLM	protein_coding	1.16434	5.50773	2.48079e-09	1.86026e-08	5.88057	5.85033	6.05767	15.7269	14.5468	8.56146
ENSG00000187210	GCNT1	protein_coding	-1.35267	4.2029	3.09555e-08	1.96861e-07	2.74568	1.65556	2.30032	0.856011	0.916492	0.790778
ENSG00000111846	GCNT2	protein_coding	1.23762	3.14429	9.34893e-08	5.50123e-07	0.564165	0.534906	0.513392	1.25619	1.26767	1.19694
ENSG00000137878	GCOM1	protein_coding	1.27142	0.165801	0.000320277	0.00098254	0.0553589	0.125142	0.079923	0.204348	0.243027	0.167109
ENSG00000140905	GCSH	protein_coding	-0.657311	7.28619	9.00294e-07	4.52256e-06	90.4825	87.9322	86.5424	49.6635	59.1225	55.6406
ENSG00000196505	GDAP2	protein_coding	0.623707	4.87414	0.000189712	0.000613877	1.86415	2.10225	2.33173	3.59202	3.27758	2.58589
ENSG00000135414	GDF11	protein_coding	-0.827684	5.45079	5.53549e-05	0.000198724	9.89881	7.50204	9.05335	4.04172	4.94634	5.61152
ENSG00000130513	GDF15	protein_coding	-1.1578	6.04678	0.000543652	0.00158256	19.8828	81.8167	49.962	17.4565	26.9315	22.224
ENSG00000158555	GDPD5	protein_coding	0.930347	5.23464	8.6712e-11	8.01037e-10	2.79079	2.57686	2.33127	4.96117	4.67553	4.72284
ENSG00000164949	GEM	protein_coding	3.27863	0.621426	5.08203e-14	7.34891e-13	0.113445	0.0584465	0.167562	1.51515	1.11204	0.578619
ENSG00000179409	GEMIN4	protein_coding	-0.686859	6.39207	2.32217e-06	1.08012e-05	18.5502	14.1553	14.6509	8.31557	10.1756	10.3371
ENSG00000046647	GEMIN8	protein_coding	-1.15384	4.06237	1.30292e-08	8.82971e-08	7.5596	7.06883	7.98661	2.73643	2.83455	4.3885
ENSG00000239857	GET4	protein_coding	0.800732	3.97282	5.96151e-05	0.00021285	1.72708	2.09531	2.29544	3.78774	3.88353	2.71169
ENSG00000162676	GFI1	protein_coding	-0.894655	3.01045	0.00108677	0.00297052	2.43282	2.49828	2.20017	0.983334	1.47261	1.30627
ENSG00000164347	GFM2	protein_coding	0.84677	6.50313	3.09635e-09	2.28497e-08	13.6279	15.5509	15.3627	27.7706	27.1682	23.2704
ENSG00000141098	GFOD2	protein_coding	-0.709515	6.23673	8.4966e-09	5.91917e-08	9.46241	9.20007	10.1279	5.41581	6.06301	5.73175
ENSG00000146013	GFRA3	protein_coding	-0.621262	4.29886	0.00301982	0.00738271	15.4989	13.771	11.5333	7.28737	7.82838	10.9388
ENSG00000115486	GGCX	protein_coding	0.6535	4.89549	1.42815e-05	5.76497e-05	2.39053	1.9344	2.2742	3.68525	3.27259	3.17812
ENSG00000179168	GGN	protein_coding	3.16815	-0.11408	3.24172e-10	2.74542e-09	0.0491052	0.054212	0.0286304	0.288373	0.429781	0.483028
ENSG00000100031	GGT1	protein_coding	0.854124	4.12883	0.00726398	0.0160704	2.44801	1.84994	2.69659	3.99681	3.28368	5.07964
ENSG00000099998	GGT5	protein_coding	4.13495	0.207716	3.95008e-15	6.44779e-14	0.046394	0.0256094	0.0901656	0.957472	0.839174	1.00568
ENSG00000131067	GGT7	protein_coding	-0.805305	6.17182	1.45135e-05	5.84397e-05	21.4514	20.2384	21.353	9.01349	10.3458	16.0436
ENSG00000141034	GID4	protein_coding	1.15661	3.93137	1.36081e-11	1.4167e-10	1.68747	1.80356	1.90947	4.19094	3.94742	3.61305
ENSG00000204120	GIGYF2	protein_coding	-1.01133	7.10449	4.13211e-12	4.67167e-11	11.2522	8.61239	11.3079	4.91654	5.22767	4.95966
ENSG00000171115	GIMAP8	protein_coding	-2.5636	-0.325005	6.15932e-05	0.000218698	0.0765841	0.0475586	0.0725592	0.0240935	0	0.00523144
ENSG00000055211	GINM1	protein_coding	1.48179	5.3756	1.05659e-20	3.28769e-19	9.63921	9.94336	10.5857	27.4349	28.028	26.8639
ENSG00000181938	GINS3	protein_coding	-1.22129	4.40296	3.59448e-11	3.4966e-10	5.81384	5.42234	4.35494	1.793	2.25694	2.51684
ENSG00000010310	GIPR	protein_coding	2.49491	1.82958	1.35535e-15	2.35287e-14	0.131087	0.182067	0.281063	1.11961	0.878369	1.2571
ENSG00000108262	GIT1	protein_coding	-1.30251	6.34811	9.36121e-17	1.87493e-15	17.443	16.075	17.0909	5.33463	7.18742	7.58226
ENSG00000139436	GIT2	protein_coding	0.977281	5.77531	1.26492e-12	1.5522e-11	2.48801	2.10372	2.63231	4.94101	4.36289	4.57899
ENSG00000121743	GJA3	protein_coding	2.34208	-0.376318	1.52382e-11	1.56884e-10	0.046118	0.0509141	0.0761849	0.321128	0.282545	0.252025
ENSG00000169562	GJB1	protein_coding	-1.23667	7.51744	3.6512e-12	4.15152e-11	73.8884	61.5306	63.4655	21.2259	27.3963	34.1889
ENSG00000188910	GJB3	protein_coding	4.52994	4.59539	9.69981e-31	8.55793e-29	1.0823	1.28748	0.90007	27.307	29.0198	17.5877
ENSG00000182963	GJC1	protein_coding	1.15787	2.54701	6.33118e-08	3.82395e-07	0.427823	0.393171	0.434159	1.02204	0.790712	0.922546
ENSG00000175066	GK5	protein_coding	-0.847199	3.52269	9.45905e-06	3.95086e-05	2.04355	2.12401	2.37907	1.04035	1.13615	1.38368
ENSG00000149328	GLB1L2	protein_coding	-1.98653	5.50406	1.89606e-41	4.00471e-39	8.67917	8.70712	8.03879	1.75581	2.14444	2.39028
ENSG00000186417	GLDN	protein_coding	-1.25588	0.878254	0.000116912	0.000394137	0.165394	0.27544	0.333426	0.0903086	0.12104	0.104172
ENSG00000119392	GLE1	protein_coding	-1.53377	5.7192	4.26574e-25	1.97556e-23	18.8287	17.502	17.8242	4.92745	6.15572	7.25474
ENSG00000090863	GLG1	protein_coding	0.638286	9.26135	6.28089e-07	3.238e-06	45.9692	41.9107	51.3055	69.123	73.5181	68.9036
ENSG00000074047	GLI2	protein_coding	5.97547	1.15423	5.28737e-43	1.31618e-40	0.00272807	0.0150589	0.019087	0.947512	0.732219	0.581423
ENSG00000106571	GLI3	protein_coding	4.45229	2.79726	4.84183e-41	9.92575e-39	0.130058	0.0478612	0.0783569	2.28259	1.65433	1.58968
ENSG00000126603	GLIS2	protein_coding	0.894883	1.58479	0.000382165	0.00115013	0.483976	0.509571	0.647966	0.825585	1.25507	0.901198
ENSG00000107249	GLIS3	protein_coding	4.48423	1.7665	1.71135e-34	2.13002e-32	0.0381198	0.0172162	0.0363689	0.85474	0.6794	0.482915
ENSG00000173221	GLRX	protein_coding	1.82934	4.0686	4.99248e-16	9.08554e-15	1.02165	1.08373	1.30974	3.78259	4.43853	3.62227
ENSG00000108010	GLRX3	protein_coding	0.836214	6.84865	8.51754e-08	5.03752e-07	35.9425	40.4482	36.8206	66.7143	72.4641	58.3625
ENSG00000115419	GLS	protein_coding	1.71944	7.58677	6.64199e-24	2.85769e-22	9.68425	8.80599	10.1306	39.8037	25.9104	26.1025
ENSG00000135423	GLS2	protein_coding	-1.87392	4.35379	3.7451e-22	1.37386e-20	5.06338	5.8349	5.38117	1.06217	1.66275	1.63273
ENSG00000182327	GLTPD2	protein_coding	-1.46446	0.0863209	0.0010645	0.00291419	0.313224	0.36741	0.547869	0.0394162	0.159916	0.235359
ENSG00000063169	GLTSCR1	protein_coding	-0.676552	4.06165	0.000200826	0.000646687	2.16324	2.02936	2.61728	1.4669	1.37012	1.31691
ENSG00000112624	GLTSCR1L	protein_coding	-0.660398	4.8451	1.02693e-05	4.26306e-05	4.34192	4.18519	5.27256	2.73421	2.90035	2.88986
ENSG00000105373	GLTSCR2	protein_coding	-0.862743	7.55289	9.37247e-09	6.50011e-08	33.6941	38.1959	44.524	17.8625	22.7011	22.0072
ENSG00000227781	GLUD1P2	pseudogene	-0.97184	0.13253	0.00283408	0.00696404	0.375601	0.361727	0.521852	0.176996	0.167865	0.2795
ENSG00000168237	GLYCTK	protein_coding	-1.94712	4.56699	1.0156e-22	3.97682e-21	4.51678	3.31665	3.58601	0.723505	1.16048	1.02295
ENSG00000196743	GM2A	protein_coding	1.0769	3.67589	2.0241e-08	1.32844e-07	1.62754	1.48581	1.71015	3.421	2.67673	3.85086
ENSG00000112699	GMDS	protein_coding	-0.946926	7.00255	2.17813e-11	2.18755e-10	34.2092	35.6094	33.1574	15.4396	19.2926	17.5656
ENSG00000250903	GMDS-AS1	lincRNA	-1.20315	2.46564	3.83544e-06	1.72077e-05	0.303965	0.409403	0.57598	0.203496	0.150755	0.189366
ENSG00000101216	GMEB2	protein_coding	-0.760429	5.49113	1.92551e-08	1.26791e-07	10.709	11.0806	11.1233	5.82526	6.44961	6.73809
ENSG00000130755	GMFG	protein_coding	2.10761	2.03112	2.24486e-10	1.94731e-09	0.416664	0.593543	0.86202	2.27323	2.22726	3.36405
ENSG00000100938	GMPR2	protein_coding	-0.71713	5.10265	2.34446e-07	1.2969e-06	9.15082	10.2307	10.3869	5.6276	5.80069	6.27885
ENSG00000088256	GNA11	protein_coding	0.766213	6.45129	1.94197e-08	1.27814e-07	10.5941	8.96847	8.79943	16.069	16.8558	14.2474
ENSG00000127955	GNAI1	protein_coding	-1.00823	5.63487	0.000180011	0.000584794	9.91427	9.47687	9.21892	4.07485	5.11921	4.73196
ENSG00000185838	GNB1L	protein_coding	0.660602	3.87648	4.97592e-05	0.00018106	1.52465	1.66739	1.8046	2.51008	2.61865	2.58726
ENSG00000172354	GNB2	protein_coding	0.719713	7.00199	1.43132e-08	9.64362e-08	34.4107	32.7115	33.1534	50.4847	59.9192	51.1009
ENSG00000204628	GNB2L1	protein_coding	-0.831444	10.1702	8.38742e-10	6.71186e-09	198.38	212.157	212.558	98.3366	128.868	115.424
ENSG00000069966	GNB5	protein_coding	1.14628	4.84953	3.91694e-15	6.42379e-14	2.47425	2.17049	2.20834	4.75289	4.99749	5.09861
ENSG00000159921	GNE	protein_coding	0.893151	2.94617	4.82665e-05	0.000176089	1.53574	0.968828	1.29194	2.45898	2.10791	2.32591
ENSG00000172380	GNG12	protein_coding	1.0247	6.19396	1.89193e-13	2.57052e-12	9.45801	9.00947	11.3007	20.8997	20.333	17.8248
ENSG00000232284	GNG12-AS1	antisense	-1.08215	-0.158569	0.00441357	0.0103508	0.184951	0.216947	0.20219	0.0407301	0.107916	0.132657
ENSG00000168243	GNG4	protein_coding	-1.51929	7.03026	1.05883e-28	7.32881e-27	26.3459	25.7324	26.7137	7.41946	9.97339	9.52282
ENSG00000130119	GNL3L	protein_coding	-0.702295	6.14075	2.57244e-08	1.65481e-07	29.1699	27.8824	28.8551	17.3424	17.9996	16.2577
ENSG00000111670	GNPTAB	protein_coding	-1.61677	5.93244	7.83721e-32	7.9745e-30	5.87271	5.2217	6.04699	1.69549	1.95078	1.81796
ENSG00000090581	GNPTG	protein_coding	-0.608657	4.67609	0.000288982	0.000895799	5.53026	5.24437	5.15773	3.77203	2.60309	3.83881
ENSG00000135677	GNS	protein_coding	1.1225	6.70325	8.04089e-12	8.71617e-11	10.3353	8.19429	10.6954	22.4105	21.7676	17.8722
ENSG00000136935	GOLGA1	protein_coding	0.888756	4.98076	2.9784e-10	2.53938e-09	3.47277	3.48806	3.29171	5.93871	6.57284	6.06492
ENSG00000144674	GOLGA4	protein_coding	1.15227	7.12387	9.56001e-13	1.18565e-11	8.04581	6.89078	8.26705	20.3325	15.7969	14.1316
ENSG00000153666	GOLGA8I	protein_coding	1.43503	-0.160118	5.35782e-05	0.000193092	0.0785362	0.0753946	0.0836165	0.244068	0.171344	0.212726
ENSG00000135052	GOLM1	protein_coding	0.609399	6.81109	0.000179181	0.000582506	21.7394	20.1821	21.7971	34.2977	31.111	29.5154
ENSG00000174567	GOLT1A	protein_coding	-2.48704	3.05409	1.792e-18	4.4052e-17	3.04985	4.18445	4.23477	0.425945	0.555462	1.0212
ENSG00000186281	GPAT2	protein_coding	-3.74368	1.68927	7.88509e-17	1.58841e-15	0.806848	0.548458	0.341008	0.0390175	0.0616745	0.0231052
ENSG00000160818	GPATCH4	protein_coding	-0.91834	6.37941	2.07061e-11	2.08434e-10	20.785	24.8651	20.9529	10.9781	12.478	11.0305
ENSG00000063660	GPC1	protein_coding	1.21292	6.02483	1.12491e-05	4.62985e-05	5.35256	5.451	4.61035	11.814	12.2593	10.8904
ENSG00000115159	GPD2	protein_coding	-0.776346	6.26772	4.30231e-10	3.58269e-09	9.98118	9.22387	9.63491	5.15095	5.81732	5.50344
ENSG00000171723	GPHN	protein_coding	-0.635145	5.01594	6.95089e-06	2.9814e-05	5.54761	5.25592	6.04135	3.12473	3.59098	3.89523
ENSG00000112293	GPLD1	protein_coding	1.09166	0.710788	0.0011254	0.00306828	0.21985	0.103378	0.227879	0.368881	0.375335	0.404928
ENSG00000198522	GPN1	protein_coding	-0.691258	4.79862	1.67818e-06	8.01432e-06	8.04064	8.03873	8.27887	4.8762	5.29674	4.56932
ENSG00000183671	GPR1	protein_coding	3.75424	2.20623	9.27063e-35	1.1966e-32	0.169598	0.382274	0.32961	4.29693	3.71916	3.56052
ENSG00000148358	GPR107	protein_coding	0.875738	6.44738	1.62356e-09	1.25387e-08	6.16916	5.65141	6.93557	10.7461	10.9677	11.9158
ENSG00000159618	GPR114	protein_coding	1.31821	5.01354	1.42289e-11	1.47253e-10	3.11078	2.78824	3.15655	6.39777	8.42649	7.2637
ENSG00000152990	GPR125	protein_coding	-1.20015	5.44089	1.75522e-15	3.00956e-14	5.44174	4.86643	5.03398	1.78466	2.54418	2.21228
ENSG00000112414	GPR126	protein_coding	3.51065	3.38194	9.22524e-41	1.83714e-38	0.283631	0.172221	0.283884	3.39077	2.54309	2.28881
ENSG00000181619	GPR135	protein_coding	0.812764	1.89896	0.0010599	0.00290276	0.515054	0.479771	0.530214	1.02893	0.779487	0.804815
ENSG00000173264	GPR137	protein_coding	1.01688	4.56993	2.11223e-10	1.84374e-09	3.97455	3.38416	3.25006	7.61742	6.76592	6.61374
ENSG00000077585	GPR137B	protein_coding	3.17786	2.33888	3.12583e-25	1.48717e-23	0.272413	0.378354	0.502103	2.92823	3.40457	3.84175
ENSG00000180998	GPR137C	protein_coding	1.7381	0.357942	1.90741e-06	9.01028e-06	0.0905456	0.0321307	0.0603337	0.18882	0.158495	0.258009
ENSG00000163328	GPR155	protein_coding	-2.64975	6.32024	2.35234e-37	3.76915e-35	10.7099	7.0637	9.58843	0.987915	1.66509	1.62113
ENSG00000180758	GPR157	protein_coding	1.01658	4.81076	2.08009e-10	1.81682e-09	2.69533	2.77809	3.02562	5.03285	5.30753	6.48664
ENSG00000173890	GPR160	protein_coding	-0.882586	1.94178	0.000733633	0.00207989	0.85354	0.927427	1.10531	0.425117	0.623843	0.48117
ENSG00000143147	GPR161	protein_coding	1.53415	0.715904	1.46854e-07	8.37623e-07	0.203593	0.138606	0.138487	0.49874	0.388057	0.482122
ENSG00000169508	GPR183	protein_coding	1.33114	2.67434	2.52245e-07	1.38874e-06	1.2016	0.936401	0.906642	2.03986	2.47453	3.02574
ENSG00000181773	GPR3	protein_coding	-0.632362	1.40714	0.0134843	0.0277982	1.48662	1.4426	1.13728	0.724476	0.817693	1.03491
ENSG00000205336	GPR56	protein_coding	-0.957784	8.52671	8.97194e-10	7.14679e-09	46.7243	63.3146	56.006	27.4199	32.6834	23.4091
ENSG00000112218	GPR63	protein_coding	-1.46625	2.85093	1.25531e-09	9.81434e-09	1.35618	1.42454	1.58526	0.420858	0.403338	0.723136
ENSG00000164199	GPR98	protein_coding	-1.20936	1.80721	6.92572e-06	2.97152e-05	0.0877805	0.0950277	0.133167	0.0317448	0.0487321	0.0530931
ENSG00000198932	GPRASP1	protein_coding	-1.00762	1.22165	0.00204728	0.00519742	0.290609	0.292933	0.372026	0.235322	0.0884689	0.134644
ENSG00000158301	GPRASP2	protein_coding	-0.606779	4.59156	0.010618	0.022449	4.4522	7.08977	6.55362	3.35136	3.69008	4.59028
ENSG00000013588	GPRC5A	protein_coding	1.02171	5.77112	5.48259e-05	0.000196978	4.22365	6.05653	6.292	11.9822	11.5025	9.31292
ENSG00000166123	GPT2	protein_coding	-1.99308	7.621	1.55076e-12	1.86358e-11	33.5639	65.2462	58.5146	8.86861	14.0245	15.8461
ENSG00000176153	GPX2	protein_coding	-2.03565	7.63994	1.14432e-30	9.78636e-29	177.736	157.878	158.707	36.5399	45.8441	35.5316
ENSG00000211445	GPX3	protein_coding	3.07059	2.43622	1.5351e-18	3.81449e-17	0.630642	0.390567	0.430468	5.04035	4.42461	2.47126
ENSG00000023171	GRAMD1B	protein_coding	-0.666265	5.80693	0.00134798	0.00360116	7.17232	4.77039	6.10713	3.30589	4.08566	3.73468
ENSG00000178075	GRAMD1C	protein_coding	2.43323	0.950401	1.96488e-12	2.32094e-11	0.0409859	0.0735285	0.12247	0.428088	0.421495	0.389163
ENSG00000155324	GRAMD3	protein_coding	1.11237	4.12318	1.30084e-11	1.35732e-10	1.95073	1.55392	1.85399	3.54451	3.89123	3.90012
ENSG00000075240	GRAMD4	protein_coding	0.685469	3.66837	0.0064455	0.0144733	0.942724	1.04076	1.32872	1.64642	1.46365	2.09207
ENSG00000161835	GRASP	protein_coding	-0.92379	0.5743	0.0085699	0.0185661	0.445983	0.484548	0.520054	0.313574	0.148699	0.278537
ENSG00000141738	GRB7	protein_coding	-2.11552	5.01947	1.26578e-29	9.5897e-28	10.3279	9.85306	9.36193	1.67591	2.24154	2.77484
ENSG00000196208	GREB1	protein_coding	-1.20757	1.53643	0.000461256	0.00136632	0.172308	0.157925	0.236941	0.0769145	0.0625997	0.0994925
ENSG00000105737	GRIK5	protein_coding	1.28089	0.405034	0.000216694	0.000691554	0.139796	0.154334	0.121096	0.369934	0.26568	0.353601
ENSG00000273079	GRIN2B	protein_coding	-0.86302	5.76343	0.00538525	0.0123167	3.3075	1.76928	2.68734	1.99266	1.43141	0.721382
ENSG00000105464	GRIN2D	protein_coding	1.6667	1.52164	1.4885e-07	8.47273e-07	0.224136	0.221399	0.375994	0.740268	0.899396	0.902523
ENSG00000198873	GRK5	protein_coding	1.64965	4.77854	4.23059e-16	7.7598e-15	4.78088	4.06352	4.68008	14.2955	15.5249	11.6085
ENSG00000198055	GRK6	protein_coding	-1.21439	5.25671	1.96467e-18	4.7964e-17	9.9329	10.6867	9.79696	3.79618	4.33066	4.71441
ENSG00000164284	GRPEL2	protein_coding	-1.3524	5.31239	4.05131e-08	2.52686e-07	8.24817	17.0261	12.81	4.14269	4.92373	5.54762
ENSG00000126010	GRPR	protein_coding	3.16212	-0.282421	1.0555e-12	1.30325e-11	0.0622916	0.126078	0.0726373	1.03472	0.617884	0.646778
ENSG00000139835	GRTP1	protein_coding	-2.52287	2.80188	7.45924e-17	1.50698e-15	2.99346	2.86358	3.77199	0.288454	0.72153	0.634564
ENSG00000229180	GS1-124K5.11	lincRNA	-0.752444	3.66375	0.00286779	0.00703696	1.539	1.31248	1.98559	1.18831	0.616228	0.98763
ENSG00000237310	GS1-124K5.4	lincRNA	-1.09042	0.0723306	0.000760638	0.00214903	1.70598	1.96529	2.50827	0.746719	0.822297	1.25655
ENSG00000253738	GS1-251I9.4	antisense	-0.739716	5.01936	1.35707e-06	6.57775e-06	4.92587	5.83184	5.41364	2.8083	2.94028	3.7373
ENSG00000260822	GS1-358P8.4	sense_overlapping	-0.655274	4.69028	0.00485081	0.0112307	5.31512	3.77795	6.11298	3.09079	3.13904	3.18754
ENSG00000167914	GSDMA	protein_coding	1.47526	0.956112	0.000673074	0.00192465	0.116748	0.128889	0.157082	0.253148	0.387762	0.461324
ENSG00000073605	GSDMB	protein_coding	0.829882	3.78467	0.00162587	0.00425548	1.55354	1.32649	1.73657	2.96782	1.55224	3.49947
ENSG00000131149	GSE1	protein_coding	-1.8811	7.32556	4.26314e-25	1.97556e-23	18.9834	19.5167	21.3213	4.74258	5.26543	5.88035
ENSG00000100744	GSKIP	protein_coding	0.638653	4.18177	0.000137532	0.000457127	2.41026	2.74848	3.08289	4.15649	4.41186	3.95387
ENSG00000103342	GSPT1	protein_coding	0.6316	8.85657	8.68476e-06	3.662e-05	47.3943	46.9516	43.3826	75.5437	73.4344	59.4818
ENSG00000100983	GSS	protein_coding	-0.908437	7.68017	5.25562e-11	4.98729e-10	91.2014	94.2957	99.5085	42.959	45.9068	59.847
ENSG00000170899	GSTA4	protein_coding	-2.50329	2.97838	1.31409e-19	3.65637e-18	3.31318	3.64755	3.66974	0.371639	0.592341	0.877551
ENSG00000138780	GSTCD	protein_coding	0.612233	4.14861	0.000370973	0.00111886	2.55379	2.05661	1.92756	3.51354	3.12712	3.14052
ENSG00000148834	GSTO1	protein_coding	0.742816	4.72868	1.51742e-06	7.2941e-06	10.718	11.1005	10.9238	16.2388	19.2106	18.1734
ENSG00000065621	GSTO2	protein_coding	-1.69212	5.04005	1.32822e-27	8.01533e-26	3.89151	3.63789	4.38883	0.994037	1.26749	1.34792
ENSG00000084207	GSTP1	protein_coding	-0.653227	8.55784	4.25723e-06	1.8912e-05	240.05	249.981	237.981	123.639	170.781	159.017
ENSG00000169840	GSX1	protein_coding	-2.70113	-0.174819	4.40379e-08	2.7296e-07	0.433531	0.385553	0.238725	0.0363705	0	0.118458
ENSG00000165417	GTF2A1	protein_coding	-0.729195	6.48535	3.33164e-09	2.4418e-08	13.5244	14.8758	14.5001	8.32889	8.90404	8.06328
ENSG00000111358	GTF2H3	protein_coding	-0.698843	5.59138	6.92898e-07	3.54719e-06	12.7326	15.7205	15.5168	8.01915	9.17594	9.29988
ENSG00000006704	GTF2IRD1	protein_coding	-0.987045	6.31335	4.50663e-14	6.57138e-13	14.6857	16.2606	14.7384	7.12072	7.65711	7.78117
ENSG00000178605	GTPBP6	protein_coding	-1.53052	5.24158	3.64388e-26	1.90961e-24	20.2556	20.706	19.0836	5.86157	7.40776	7.09542
ENSG00000151233	GXYLT1	protein_coding	0.832398	5.51357	1.16035e-07	6.72287e-07	5.1476	3.68933	4.27685	8.48194	6.79575	7.54136
ENSG00000172986	GXYLT2	protein_coding	-1.97184	2.13795	3.59693e-11	3.4966e-10	1.60563	1.06719	1.80226	0.307892	0.382392	0.423799
ENSG00000163754	GYG1	protein_coding	0.793846	5.24409	4.60323e-07	2.42605e-06	7.73983	8.56384	7.8627	14.5104	14.5334	11.8858
ENSG00000056998	GYG2	protein_coding	1.70182	1.72227	1.15989e-06	5.72552e-06	0.214219	0.278946	0.256203	0.735454	0.70509	0.948535
ENSG00000165905	GYLTL1B	protein_coding	-2.77582	6.75349	7.11634e-63	7.08584e-60	42.0272	43.8073	41.7803	4.38826	6.88737	7.00568
ENSG00000189060	H1F0	protein_coding	-0.606165	8.81667	0.0164497	0.033075	147.634	264.516	235.183	87.5363	117.605	212.812
ENSG00000184897	H1FX	protein_coding	-1.03769	6.69213	9.9716e-09	6.88139e-08	69.0564	97.2758	83.7975	29.7066	39.1992	50.6513
ENSG00000246705	H2AFJ	protein_coding	-0.639256	4.40889	0.000203033	0.000652589	4.98074	4.98021	5.45134	2.78202	2.78509	4.12458
ENSG00000188486	H2AFX	protein_coding	-0.899756	7.31957	5.26674e-09	3.76311e-08	119.751	126.602	102.18	50.7158	58.1657	74.5072
ENSG00000049239	H6PD	protein_coding	-0.967265	7.0023	3.79784e-10	3.18543e-09	11.9288	11.3643	15.7214	5.34912	6.40866	7.75168
ENSG00000162882	HAAO	protein_coding	-1.21698	1.58296	1.85061e-05	7.31223e-05	0.999133	1.09493	1.34498	0.355006	0.514392	0.578122
ENSG00000138796	HADH	protein_coding	-0.777162	4.64659	3.03416e-07	1.64897e-06	9.40296	9.42735	8.88228	4.58273	5.19093	6.07536
ENSG00000138029	HADHB	protein_coding	-0.935141	6.12874	4.99768e-13	6.45072e-12	16.8868	15.9629	17.2449	7.52211	8.69115	9.43217
ENSG00000063854	HAGH	protein_coding	0.695676	4.32657	9.22737e-05	0.000316432	2.47361	2.87528	3.02774	4.34596	4.92669	3.973
ENSG00000103253	HAGHL	protein_coding	-0.988707	3.23329	5.38681e-05	0.000194087	2.14192	2.41441	2.10128	0.705031	1.1518	1.44132
ENSG00000173805	HAP1	protein_coding	1.88597	1.61344	1.55421e-09	1.20298e-08	0.135164	0.206066	0.206397	0.693322	0.619659	0.661258
ENSG00000140511	HAPLN3	protein_coding	1.9559	1.44162	5.47076e-15	8.8138e-14	0.278465	0.326246	0.357848	1.36736	1.1672	1.1056
ENSG00000170445	HARS	protein_coding	0.624668	7.04518	3.19302e-06	1.45222e-05	11.5493	11.9144	11.192	16.9661	18.7385	16.5564
ENSG00000103044	HAS3	protein_coding	-1.80606	5.78152	2.52777e-11	2.52054e-10	16.7476	12.5993	11.5992	2.55401	4.20661	4.75096
ENSG00000213931	HBE1	protein_coding	-1.70832	1.74246	2.98428e-10	2.54284e-09	2.93552	3.26481	3.85412	0.809959	0.862756	1.33089
ENSG00000113070	HBEGF	protein_coding	3.08268	5.0691	5.13633e-17	1.0545e-15	1.22098	4.93031	2.70826	30.0684	26.9326	16.2241
ENSG00000105856	HBP1	protein_coding	1.00483	4.27371	9.64596e-08	5.66167e-07	1.5199	1.45865	1.72086	3.27928	3.10577	2.81574
ENSG00000086506	HBQ1	protein_coding	-2.12089	0.252382	3.17772e-10	2.69777e-09	1.98026	2.92868	2.74484	0.488989	0.566823	0.653383
ENSG00000004961	HCCS	protein_coding	-0.861031	5.53499	5.65722e-08	3.44675e-07	20.5156	22.2326	20.5225	10.5599	12.8613	10.6583
ENSG00000103145	HCFC1R1	protein_coding	-2.89269	2.90009	1.876e-26	1.01362e-24	7.67249	7.45211	6.5512	0.801954	1.15793	0.901195
ENSG00000111727	HCFC2	protein_coding	1.15539	3.73972	6.73853e-09	4.7562e-08	1.62252	1.46675	1.62693	3.77582	3.69081	2.78423
ENSG00000228223	HCG11	lincRNA	-1.74459	4.64797	1.46699e-19	4.05751e-18	4.12639	5.30309	5.3151	1.16742	1.26928	1.87337
ENSG00000099822	HCN2	protein_coding	0.674988	2.62893	0.01499	0.0305587	0.975481	0.772015	0.931923	1.54405	1.4058	1.22672
ENSG00000068024	HDAC4	protein_coding	-0.901535	8.46526	1.89852e-10	1.66869e-09	27.5753	23.2213	28.7451	13.3629	12.6493	15.6196
ENSG00000108840	HDAC5	protein_coding	-1.26385	3.47033	7.64352e-08	4.55929e-07	1.09624	1.03901	1.56647	0.373163	0.444832	0.689578
ENSG00000061273	HDAC7	protein_coding	0.794967	6.34994	4.94602e-09	3.55119e-08	6.21805	5.69203	5.74656	9.70734	9.33551	10.9442
ENSG00000048052	HDAC9	protein_coding	1.43781	1.28696	3.70361e-07	1.98342e-06	0.0702192	0.120881	0.0888207	0.288756	0.241664	0.209427
ENSG00000184508	HDDC3	protein_coding	-1.33547	3.28085	1.92351e-08	1.26719e-07	6.67962	7.50812	7.76074	1.87945	3.5367	3.11366
ENSG00000013583	HEBP1	protein_coding	0.600197	4.74069	4.131e-05	0.00015287	5.85907	6.85381	7.34782	9.75854	9.45142	10.499
ENSG00000112406	HECA	protein_coding	1.75614	3.15991	1.66898e-10	1.47718e-09	0.406671	0.704951	0.682201	2.19427	1.78172	1.92995
ENSG00000092148	HECTD1	protein_coding	0.699768	7.42058	5.54369e-06	2.40895e-05	10.7819	8.69101	10.3966	18.7179	15.4994	13.0798
ENSG00000165338	HECTD2	protein_coding	1.66895	-0.104929	8.51732e-05	0.000294181	0.0176385	0.0331038	0.0390792	0.106543	0.109093	0.0616899
ENSG00000173706	HEG1	protein_coding	2.85072	4.97904	5.87226e-21	1.86893e-19	0.92012	0.828687	0.952939	9.35042	6.40011	3.17574
ENSG00000127311	HELB	protein_coding	0.602858	3.04755	0.00353465	0.00850708	1.16614	1.13195	1.47784	2.13088	1.80761	1.64487
ENSG00000130589	HELZ2	protein_coding	1.1286	5.37259	1.75547e-10	1.54685e-09	1.5386	1.68579	2.35348	3.60252	3.74789	4.55327
ENSG00000138642	HERC6	protein_coding	0.705262	3.538	9.12561e-05	0.00031325	1.42085	1.29764	1.61249	2.5093	2.2834	2.09324
ENSG00000051108	HERPUD1	protein_coding	-1.04759	6.18098	4.68104e-06	2.06826e-05	11.8061	28.4809	25.952	9.69465	10.7567	10.8499
ENSG00000122557	HERPUD2	protein_coding	0.844381	4.18539	2.39988e-06	1.11477e-05	3.36864	3.52825	4.23748	7.21736	6.47262	5.79239
ENSG00000069812	HES2	protein_coding	0.778559	1.96882	0.00705016	0.0156521	0.529651	0.633802	0.647852	0.87253	0.955223	1.21444
ENSG00000144485	HES6	protein_coding	-2.39331	6.49579	4.23669e-42	9.37452e-40	55.7839	49.4397	42.7047	6.84914	10.7502	10.0469
ENSG00000049860	HEXB	protein_coding	0.81477	6.35529	8.79334e-08	5.18744e-07	11.5963	11.1485	11.2271	18.53	20.6308	19.2922
ENSG00000164683	HEY1	protein_coding	-1.49443	1.03633	4.58059e-06	2.0258e-05	0.421355	0.581468	0.592493	0.143475	0.14462	0.264123
ENSG00000162669	HFM1	protein_coding	-1.61483	0.0778619	9.53225e-06	3.97683e-05	0.144349	0.159361	0.232447	0.02768	0.0802146	0.0638582
ENSG00000113924	HGD	protein_coding	-1.31558	4.37735	1.85839e-10	1.63444e-09	7.3917	8.50136	9.01079	2.0817	3.9878	3.74222
ENSG00000109758	HGFAC	protein_coding	-2.43758	-0.161504	3.24653e-08	2.05899e-07	0.353081	0.241676	0.172923	0.0497637	0.024722	0.0617443
ENSG00000185359	HGS	protein_coding	0.735399	7.45085	1.40331e-08	9.47779e-08	14.6767	14.9602	14.4237	23.6641	23.9991	24.0867
ENSG00000054392	HHAT	protein_coding	2.77259	-0.00452099	1.0428e-13	1.45512e-12	0.0652641	0.0360257	0.0815394	0.553782	0.326404	0.341368
ENSG00000132297	HHLA1	protein_coding	1.5807	2.5715	3.35753e-05	0.000126224	0.645498	0.590258	0.482796	2.83566	1.12991	1.03687
ENSG00000197568	HHLA3	protein_coding	-1.44607	0.995567	0.000101417	0.000345491	1.14719	0.995107	1.68171	0.280478	0.55462	0.537357
ENSG00000196312	HIATL2	protein_coding	-0.732611	2.1085	0.00260833	0.00645829	3.27932	3.46881	4.32198	2.41077	1.94013	2.13382
ENSG00000177374	HIC1	protein_coding	1.36691	1.77078	5.54763e-05	0.000199109	0.171507	0.242748	0.174352	0.56668	0.528583	0.389318
ENSG00000100644	HIF1A	protein_coding	1.44382	8.21154	1.95247e-16	3.75931e-15	24.4093	36.6888	27.9192	84.7445	88.7218	63.1107
ENSG00000135245	HILPDA	protein_coding	-0.757538	3.41572	0.00210416	0.00531762	5.22437	6.06675	6.13719	2.59079	2.44995	5.07556
ENSG00000172273	HINFP	protein_coding	-0.627101	4.60676	6.92685e-05	0.000243716	2.53338	2.273	2.59556	1.61349	1.37124	1.69827
ENSG00000111911	HINT3	protein_coding	-0.6876	4.87633	4.5855e-05	0.000168083	7.59093	9.67581	10.749	5.00534	6.20438	5.78445
ENSG00000163349	HIPK1	protein_coding	-0.712125	6.25351	7.55588e-08	4.51474e-07	6.76541	6.0774	6.19112	3.86163	3.72305	3.77672
ENSG00000064393	HIPK2	protein_coding	-1.38054	8.60539	1.97604e-10	1.73245e-09	22.665	18.7102	22.3909	7.96256	8.92134	7.0267
ENSG00000110422	HIPK3	protein_coding	1.16521	7.26612	6.21974e-16	1.12456e-14	11.1962	9.60725	10.2473	25.0611	21.7083	21.2502
ENSG00000196787	HIST1H2AG	protein_coding	-0.893718	1.98437	0.00202131	0.00514367	1.08228	0.750478	1.04301	0.459237	0.427955	0.625661
ENSG00000180596	HIST1H2BC	protein_coding	0.870797	2.03625	0.001743	0.00452583	1.94504	1.8292	1.54006	4.10964	2.94233	2.44079
ENSG00000158373	HIST1H2BD	protein_coding	1.66992	4.37231	4.47197e-17	9.20817e-16	7.31489	6.69685	7.6196	27.6602	19.9873	19.4509
ENSG00000124635	HIST1H2BJ	protein_coding	1.41751	2.94759	1.52497e-08	1.02104e-07	2.93119	4.0802	3.9063	11.2354	7.73352	9.47168
ENSG00000197903	HIST1H2BK	protein_coding	1.23292	5.8339	1.66845e-16	3.2348e-15	33.4837	29.5782	30.5012	80.1293	71.5651	63.0758
ENSG00000203813	HIST1H3H	protein_coding	-1.39797	-8.99994e-05	0.00196397	0.0050216	0.973816	0.514174	1.13555	0.383621	0.148228	0.41648
ENSG00000158406	HIST1H4H	protein_coding	1.3066	1.07232	0.000418444	0.00125147	0.910306	0.769769	0.880815	3.06126	1.85337	1.24895
ENSG00000198339	HIST1H4I	protein_coding	-1.27585	0.1129	0.00226111	0.00568336	0.357887	0.65851	0.556435	0.13511	0.121812	0.374856
ENSG00000181218	HIST3H2A	protein_coding	-1.98728	2.17403	1.78083e-14	2.71904e-13	6.78325	11.3668	10.3581	2.27629	2.21455	2.51539
ENSG00000010818	HIVEP2	protein_coding	0.783899	5.5064	7.30778e-05	0.000255827	2.23749	2.42268	4.27921	5.12389	4.83957	5.00292
ENSG00000127124	HIVEP3	protein_coding	1.41631	3.98826	5.30236e-12	5.89904e-11	0.484336	0.442998	0.485971	1.58609	1.08769	1.00178
ENSG00000156515	HK1	protein_coding	1.84822	8.04207	1.07226e-43	2.82026e-41	19.939	19.1405	22.5273	73.1382	73.5835	69.8503
ENSG00000159399	HK2	protein_coding	-1.89334	6.84201	3.0572e-23	1.26461e-21	27.1504	27.2248	35.7919	5.52909	7.92378	10.3197
ENSG00000181666	HKR1	protein_coding	-0.621661	4.43638	0.000187738	0.000607915	2.12417	2.83313	3.07028	1.56466	1.72935	1.802
ENSG00000206503	HLA-A	protein_coding	-0.646216	9.0759	1.39812e-06	6.76729e-06	180.736	184.186	189.15	102.146	124.002	120.273
ENSG00000234745	HLA-B	protein_coding	2.69732	5.44458	3.53228e-15	5.82033e-14	2.26065	3.90512	4.97761	21.5068	24.1697	24.7806
ENSG00000204257	HLA-DMA	protein_coding	-0.6015	2.30224	0.011317	0.023784	1.55693	1.43965	2.00905	0.954763	0.876165	1.3907
ENSG00000204592	HLA-E	protein_coding	0.700621	5.52271	1.32005e-05	5.37584e-05	8.32035	9.35658	12.9834	14.4417	16.9132	17.2605
ENSG00000204642	HLA-F	protein_coding	1.60005	0.856088	4.13492e-08	2.5721e-07	0.158162	0.198207	0.204369	0.421733	0.55371	0.691457
ENSG00000214922	HLA-F-AS1	processed_transcript	1.09187	1.19352	0.000239173	0.00075534	0.445678	0.264531	0.307349	0.824982	0.536868	0.764704
ENSG00000230795	HLA-K	pseudogene	0.605929	1.68923	0.0200049	0.0393714	2.00847	2.19602	2.4096	2.97463	2.56918	4.3059
ENSG00000159267	HLCS	protein_coding	-0.832943	6.82606	7.36665e-06	3.15003e-05	15.0486	15.4835	17.0572	6.48419	9.64474	10.0411
ENSG00000071794	HLTF	protein_coding	-0.931357	4.86763	1.5587e-06	7.47703e-06	5.78462	5.42827	6.39646	2.9151	2.87476	3.23384
ENSG00000137309	HMGA1	protein_coding	0.892849	10.9249	1.60929e-08	1.07184e-07	620.442	679.712	641.186	1131.88	1370.66	1020.47
ENSG00000149948	HMGA2	protein_coding	3.45776	7.35721	1.19188e-64	1.51044e-61	2.70621	1.84096	2.26148	25.3815	21.9896	25.7877
ENSG00000029993	HMGB3	protein_coding	-0.813454	7.36683	4.80295e-08	2.96122e-07	51.4678	51.7429	41.5961	24.2781	29.2853	27.1963
ENSG00000112972	HMGCS1	protein_coding	-0.662569	6.6128	5.96229e-06	2.57959e-05	19.5795	14.2334	16.8566	9.68622	11.1037	10.5252
ENSG00000198830	HMGN2	protein_coding	-0.748214	8.26863	1.11551e-07	6.48196e-07	149.518	148.668	119.976	74.6993	79.2773	90.1444
ENSG00000234664	HMGN2P5	pseudogene	-0.603007	1.71503	0.00879077	0.0189872	13.718	12.9579	11.6337	7.08972	7.87579	9.7816
ENSG00000270362	HMGN3-AS1	antisense	-1.84048	0.573375	1.1576e-08	7.89866e-08	0.46226	0.510334	0.73721	0.177935	0.111062	0.170887
ENSG00000180448	HMHA1	protein_coding	1.64738	4.83598	3.41925e-11	3.34018e-10	1.76933	1.89549	2.21416	5.44609	5.35253	7.21638
ENSG00000100292	HMOX1	protein_coding	2.85628	3.23763	1.16799e-24	5.21853e-23	1.03256	0.956085	1.47594	9.90885	9.20245	5.25138
ENSG00000103415	HMOX2	protein_coding	0.636924	6.13601	4.99239e-05	0.000181565	15.0319	13.9722	12.8863	22.2291	23.7957	17.6411
ENSG00000189159	HN1	protein_coding	0.940441	7.78052	1.12908e-11	1.19147e-10	45.4321	41.9069	41.5291	83.8404	84.1081	73.7624
ENSG00000135100	HNF1A	protein_coding	-1.53272	5.58736	2.24439e-20	6.7574e-19	11.5548	9.56846	9.21947	2.60639	3.93227	3.75254
ENSG00000241388	HNF1A-AS1	antisense	-2.12017	0.592625	4.43366e-06	1.96394e-05	0.826278	0.432913	1.11049	0.25378	0.0817152	0.183678
ENSG00000164749	HNF4G	protein_coding	-1.5131	3.36503	1.40586e-08	9.4904e-08	2.04184	2.77403	2.76484	0.625062	1.0066	0.970083
ENSG00000177733	HNRNPA0	protein_coding	-0.666869	7.41692	7.92894e-06	3.36672e-05	66.4834	61.8916	58.0948	32.2106	37.5032	45.4746
ENSG00000224578	HNRNPA1P48	pseudogene	-0.696858	4.17859	4.4393e-05	0.000163153	15.9254	15.7512	14.3136	7.84787	10.2511	9.71226
ENSG00000170144	HNRNPA3	protein_coding	-0.68579	9.02089	2.36621e-08	1.53063e-07	93.1826	95.291	94.1354	57.0989	56.5572	58.1512
ENSG00000126945	HNRNPH2	protein_coding	-1.04335	7.56657	5.79084e-10	4.75721e-09	79.8817	80.8791	87.5182	29.7115	36.1439	52.2937
ENSG00000103942	HOMER2	protein_coding	-2.73368	5.38202	3.27195e-30	2.66731e-28	5.57415	4.85806	5.50708	0.584795	0.919314	0.843615
ENSG00000134709	HOOK1	protein_coding	-0.855711	6.71367	4.16875e-11	4.02162e-10	13.9821	12.8199	13.9913	6.60363	7.69572	7.75765
ENSG00000095066	HOOK2	protein_coding	-0.920319	4.92136	3.29351e-06	1.49403e-05	4.67178	5.13906	5.65572	2.13474	2.25457	3.61985
ENSG00000233429	HOTAIRM1	antisense	0.991812	2.46205	0.000220848	0.000703362	2.08835	2.52722	2.70057	3.93525	3.57744	6.745
ENSG00000105991	HOXA1	protein_coding	2.68136	4.33771	1.05194e-35	1.48121e-33	2.75279	2.17699	2.99844	16.8978	17.0101	15.7331
ENSG00000253293	HOXA10	protein_coding	1.02449	5.93744	2.45259e-05	9.44449e-05	11.183	10.4732	9.7897	20.4823	18.6737	23.5003
ENSG00000106031	HOXA13	protein_coding	1.29171	1.86786	3.8587e-07	2.05856e-06	0.644085	0.365015	0.515727	1.34006	1.04225	1.27181
ENSG00000078399	HOXA9	protein_coding	0.648931	6.28273	1.28265e-06	6.26714e-06	20.498	26.0805	22.7759	33.3019	34.4234	38.7381
ENSG00000254369	HOXA-AS3	antisense	1.22349	0.636738	9.22903e-06	3.86809e-05	0.114208	0.181711	0.156678	0.358455	0.356712	0.315733
ENSG00000182742	HOXB4	protein_coding	0.941725	5.17297	2.08674e-09	1.5887e-08	6.71645	6.53809	5.13428	12.3265	10.6807	11.5879
ENSG00000260027	HOXB7	protein_coding	-0.796239	5.2456	1.82324e-07	1.02278e-06	30.2509	23.3313	24.0443	12.6407	15.3907	15.7826
ENSG00000170689	HOXB9	protein_coding	-1.69519	6.07681	3.91907e-17	8.12973e-16	24.5577	37.9498	31.2178	6.66333	9.39141	12.3643
ENSG00000230148	HOXB-AS1	antisense	0.789954	0.100955	0.0159401	0.0322177	0.334422	0.653202	0.629943	0.971166	0.735489	1.01218
ENSG00000233101	HOXB-AS3	antisense	-1.03743	0.195129	0.006416	0.0144187	0.471094	0.589432	0.659204	0.158087	0.366501	0.297489
ENSG00000123388	HOXC11	protein_coding	-0.724005	2.01595	0.00774529	0.0169793	1.17768	1.36788	1.52348	0.598976	0.701474	1.11285
ENSG00000123364	HOXC13	protein_coding	1.0212	4.4361	5.87706e-10	4.82487e-09	6.10581	5.74284	6.53536	11.938	12.486	12.0354
ENSG00000172789	HOXC5	protein_coding	-1.55719	0.697847	1.00953e-07	5.90551e-07	1.34251	0.906427	1.11266	0.424451	0.310744	0.375922
ENSG00000197757	HOXC6	protein_coding	0.895252	4.4263	3.05495e-08	1.94723e-07	4.74079	3.79109	3.83937	7.75132	7.18281	7.58672
ENSG00000128710	HOXD10	protein_coding	-1.54169	0.740545	0.000269797	0.000840439	0.34221	0.328521	0.416396	0.0823832	0.0781333	0.203272
ENSG00000175879	HOXD8	protein_coding	-1.3015	1.65522	4.14851e-06	1.84466e-05	0.990292	0.899853	1.45678	0.421787	0.533371	0.366332
ENSG00000128709	HOXD9	protein_coding	-1.95146	4.89753	9.98715e-23	3.92171e-21	10.0051	9.80205	11.8889	2.17623	2.77392	3.06871
ENSG00000186603	HPDL	protein_coding	-1.61365	4.64893	8.47638e-12	9.10329e-11	18.0718	18.7618	18.4958	3.64538	6.29955	7.81813
ENSG00000105707	HPN	protein_coding	-1.37053	1.23061	0.00119032	0.00322257	0.355504	0.392476	0.628732	0.101404	0.165945	0.252558
ENSG00000163755	HPS3	protein_coding	0.830894	5.8254	3.89217e-10	3.25671e-09	6.6361	5.74648	6.65573	10.8961	11.293	10.9057
ENSG00000110756	HPS5	protein_coding	0.683339	5.22249	3.48579e-05	0.000130729	4.80018	4.36683	4.38344	8.0018	6.89658	6.35358
ENSG00000173083	HPSE	protein_coding	2.99772	0.7405	2.58236e-20	7.67551e-19	0.0890832	0.0702483	0.103879	0.777245	0.559388	0.723275
ENSG00000168453	HR	protein_coding	1.18317	4.35877	2.83557e-08	1.81654e-07	1.60278	1.57062	1.35055	2.87364	2.96389	4.24859
ENSG00000174775	HRAS	protein_coding	0.868135	5.15386	1.53862e-07	8.72948e-07	15.0579	14.9066	12.2055	24.9788	28.8665	21.4869
ENSG00000196639	HRH1	protein_coding	1.75801	3.39179	1.69451e-13	2.31357e-12	0.653595	0.833191	0.964265	3.52625	2.46516	2.06412
ENSG00000231948	HS1BP3-IT1	sense_intronic	-1.21124	0.452005	0.000298183	0.000921656	1.40187	1.8793	2.1796	0.537637	0.779018	0.984975
ENSG00000002587	HS3ST1	protein_coding	0.693234	0.283926	0.0234348	0.0452154	0.0882884	0.0731026	0.0972322	0.155544	0.131649	0.120619
ENSG00000249853	HS3ST5	protein_coding	-2.14142	3.07789	6.07356e-11	5.68606e-10	1.09308	0.953552	0.887683	0.211243	0.279034	0.160003
ENSG00000141854	hsa-mir-1199	protein_coding	-1.73438	3.84389	2.17043e-14	3.2851e-13	7.67455	6.37169	5.7449	1.41452	2.12742	2.30352
ENSG00000167733	HSD11B1L	protein_coding	-0.785537	0.193373	0.0152861	0.0310941	0.301406	0.332751	0.46862	0.155088	0.250119	0.219615
ENSG00000176387	HSD11B2	protein_coding	-1.1584	4.83508	3.43141e-10	2.89376e-09	10.5451	10.3685	9.83372	3.99609	4.35248	5.14875
ENSG00000086696	HSD17B2	protein_coding	3.46207	1.47014	8.19617e-14	1.15995e-12	0.312918	0.098703	0.165069	3.14272	1.65194	1.45759
ENSG00000204228	HSD17B8	protein_coding	-1.40228	1.7999	9.53407e-08	5.59835e-07	3.12971	4.30483	4.26774	0.964166	1.67645	1.70097
ENSG00000099377	HSD3B7	protein_coding	-0.95211	3.98286	4.8549e-06	2.13898e-05	8.68572	7.39925	6.31386	3.16431	3.89198	4.30949
ENSG00000160207	HSF2BP	protein_coding	0.989231	1.74953	5.10642e-05	0.000185133	1.06012	1.12401	1.38306	2.26129	2.3885	2.25996
ENSG00000165868	HSPA12A	protein_coding	-1.29445	6.15785	1.40714e-11	1.46057e-10	12.3588	8.61267	14.4598	3.91049	4.17652	6.0376
ENSG00000204389	HSPA1A	protein_coding	1.23919	4.57571	2.04896e-05	8.02992e-05	8.86511	2.64441	6.12378	11.5682	13.4479	15.7438
ENSG00000204388	HSPA1B	protein_coding	1.44271	4.37511	2.37812e-09	1.78905e-08	6.77095	2.96548	4.37403	11.1448	13.03	13.4196
ENSG00000126803	HSPA2	protein_coding	1.12433	4.63654	2.40628e-06	1.11737e-05	7.74001	3.08957	6.21429	11.3687	11.8045	13.1515
ENSG00000164070	HSPA4L	protein_coding	0.637248	5.62637	6.71613e-05	0.00023714	4.11702	2.79484	3.66943	5.67663	5.10809	5.2908
ENSG00000106211	HSPB1	protein_coding	-1.39288	6.74398	1.98492e-25	9.70872e-24	73.2189	64.7318	62.3411	22.5428	26.2025	25.9606
ENSG00000081870	HSPB11	protein_coding	1.05465	4.3274	1.49358e-10	1.33314e-09	4.97574	4.32487	3.77428	9.36421	8.57257	8.65794
ENSG00000169087	HSPBAP1	protein_coding	0.921859	3.10113	1.25668e-06	6.15706e-06	0.924368	1.09775	0.992004	1.90566	1.76203	1.91593
ENSG00000142798	HSPG2	protein_coding	0.635361	8.17024	0.0011709	0.0031768	16.3234	9.10294	15.9065	24.8673	17.382	20.3049
ENSG00000120694	HSPH1	protein_coding	1.28982	8.21826	1.2364e-10	1.12064e-09	55.2801	32.4492	41.7012	125.432	96.6823	86.5864
ENSG00000109854	HTATIP2	protein_coding	0.803952	5.66277	2.8888e-07	1.57612e-06	12.5731	12.1732	12.8328	23.8232	23.3956	16.7782
ENSG00000271361	HTATSF1P2	pseudogene	0.697615	1.99522	0.0145388	0.0297346	4.63376	4.0645	4.3671	6.3264	5.70374	8.74146
ENSG00000166033	HTRA1	protein_coding	1.37536	5.00392	1.16738e-07	6.75798e-07	6.6315	8.15547	8.39382	17.0231	16.8224	25.058
ENSG00000170801	HTRA3	protein_coding	2.79461	0.315254	1.17255e-11	1.23083e-10	0.102516	0.0732322	0.105478	0.631372	0.612236	0.678862
ENSG00000114378	HYAL1	protein_coding	-1.26696	2.45889	3.20579e-07	1.73548e-06	2.06534	1.2636	1.8566	0.572913	0.664105	0.873577
ENSG00000068001	HYAL2	protein_coding	0.865732	5.28039	2.02949e-09	1.55019e-08	5.26115	4.36838	4.39312	7.6742	8.73117	8.62531
ENSG00000186792	HYAL3	protein_coding	0.656566	2.18257	0.00253534	0.00629545	1.72644	1.45944	1.4725	2.23464	2.45218	2.51231
ENSG00000178922	HYI	protein_coding	1.45494	3.29144	3.11378e-10	2.64833e-09	1.73977	2.43289	1.8484	6.16519	5.49523	4.46218
ENSG00000149428	HYOU1	protein_coding	-0.77262	8.38268	1.31813e-09	1.0271e-08	45.0563	41.5149	48.9336	24.4274	25.8188	27.285
ENSG00000181873	IBA57	protein_coding	-0.985606	4.30788	2.82326e-10	2.41302e-09	2.07538	1.94937	1.98588	1.01409	1.00169	0.951015
ENSG00000090339	ICAM1	protein_coding	2.37956	2.77755	2.73309e-15	4.57925e-14	0.399886	0.524995	0.743562	2.37193	2.23237	3.87446
ENSG00000108622	ICAM2	protein_coding	0.698181	3.98823	3.07641e-05	0.000116441	3.14944	3.14973	3.71572	5.02947	5.05173	5.79774
ENSG00000076662	ICAM3	protein_coding	0.915997	2.31094	5.97392e-05	0.000213201	1.28986	1.10173	0.910367	2.03664	2.04393	2.03302
[truncated: 3,029 more rows]
