# Supplementary material for: TIAM1 Antagonizes TAZ/YAP Both in the Destruction Complex in the Cytoplasm and in the Nucleus to Inhibit Invasion of Intestinal Epithelial Cells
Source: Cancer Cell. 2017 May 8;31(5):621–634.e6. doi: 10.1016/j.ccell.2017.03.007 (PMC5425402; doi:10.1016/j.ccell.2017.03.007)
Supplement: Table S3. TAZ/YAP Differentially Expressed Genes, Related to Figure 3 [file mmc3.xlsx]

## Sheet: suppl table 2
Table S3, related to Figure 3. TAZ/YAP differentially expressed genes.
gene_id	symbol	gene_bio	logFC	logCPM	PValue	FDR	NT_r1	NT_r2	NT_r3	YapTaz_r1	YapTaz_r2	YapTaz_r3
ENSG00000175899	A2M	protein_coding	9.63034	5.77507	8.29702e-137	1.15661e-132	0.0376443	0.0346326	0.0109741	18.5104	16.3525	35.6656
ENSG00000080644	CHRNA3	protein_coding	6.98799	0.958207	1.51093e-51	1.50446e-48	0	0.0139199	0.00980185	1.29278	0.934415	0.982591
ENSG00000164509	IL31RA	protein_coding	6.74864	0.99001	8.71937e-42	5.788e-39	0.00910306	0.00502488	0.0159224	0.836665	1.19488	1.45755
ENSG00000187862	TTC24	protein_coding	5.98475	-0.298756	2.02699e-32	6.57122e-30	0.0141582	0	0.0165096	0.633291	0.809166	0.744063
ENSG00000164946	FREM1	protein_coding	5.90447	3.22088	1.72918e-52	2.00873e-49	0.0279054	0.0328613	0.0520641	1.30633	2.48866	3.15234
ENSG00000130643	CALY	protein_coding	5.45672	0.426862	1.73037e-36	7.78107e-34	0.0590759	0.0391318	0.027555	2.40354	1.66218	1.92662
ENSG00000163599	CTLA4	protein_coding	5.26346	1.35772	2.3271e-40	1.41043e-37	0.0377863	0.114719	0.0881241	3.43822	3.72583	2.33842
ENSG00000128564	VGF	protein_coding	5.25808	5.42305	3.89834e-19	3.46133e-17	0.977637	1.42272	0.587277	7.99618	48.2825	62.5605
ENSG00000103647	CORO2B	protein_coding	5.21452	3.4932	4.87712e-68	1.35974e-64	0.100184	0.143783	0.134346	3.37624	5.30413	5.7866
ENSG00000036565	SLC18A1	protein_coding	5.09275	1.56943	1.88391e-45	1.45898e-42	0.0460974	0.0565459	0.0656987	2.50443	1.67916	1.7509
ENSG00000157502	MUM1L1	protein_coding	5.08133	0.839223	8.20692e-14	3.54193e-12	0.0322789	0.0101817	0.0161314	0.146925	0.654513	1.34532
ENSG00000175463	TBC1D10C	protein_coding	5.05679	0.535346	1.28328e-19	1.25978e-17	0.0199868	0.00441307	0.0233063	0.318412	0.637669	0.730355
ENSG00000152784	PRDM8	protein_coding	4.74849	-0.275216	1.53854e-07	1.92525e-06	0.0130951	0.00481898	0.00509	0.0106984	0.230279	0.458795
ENSG00000135547	HEY2	protein_coding	4.66095	1.83762	2.93506e-28	7.86822e-26	0.16074	0.120993	0.0851985	5.06781	2.79911	1.80145
ENSG00000123454	DBH	protein_coding	4.32074	2.62033	2.05294e-34	7.73457e-32	0.347787	0.247972	0.219673	8.37311	4.71434	3.7651
ENSG00000115085	ZAP70	protein_coding	4.28539	-0.459058	1.82797e-22	2.65436e-20	0.0156734	0.00432586	0.0274149	0.34093	0.344526	0.284829
ENSG00000169783	LINGO1	protein_coding	4.28521	1.21205	1.33484e-27	3.3228e-25	0.0694522	0.0405927	0.0666953	1.71225	0.836457	1.02737
ENSG00000106991	ENG	protein_coding	4.27206	-0.398908	6.10602e-09	1.02924e-07	0	0	0.0125892	0.0661514	0.101706	0.106051
ENSG00000125848	FLRT3	protein_coding	4.18382	1.84087	2.33484e-10	5.45188e-09	0.142773	0.0468601	0.0809927	0.288453	1.95329	2.89212
ENSG00000031081	ARHGAP31	protein_coding	4.17123	1.70368	1.94606e-20	2.15302e-18	0.0170731	0.0164926	0.0174201	0.321685	0.345805	0.291397
ENSG00000066056	TIE1	protein_coding	4.14873	0.815658	1.9152e-12	6.54361e-11	0.0299175	0.0198173	0.0104659	0.09899	0.454704	0.584825
ENSG00000162630	B3GALT2	protein_coding	4.09934	1.99614	5.5684e-37	2.77227e-34	0.165156	0.182332	0.171188	4.07037	2.22049	2.88417
ENSG00000135363	LMO2	protein_coding	4.08848	3.64435	3.30474e-10	7.50293e-09	0.322077	0.490689	0.803718	1.27881	11.3438	15.6671
ENSG00000127377	CRYGN	protein_coding	4.07274	0.407875	3.40663e-20	3.54391e-18	0.0516153	0.0488427	0.0859827	0.58735	1.38928	1.26756
ENSG00000135318	NT5E	protein_coding	3.95826	4.53481	6.87975e-19	5.88366e-17	0.458666	0.423806	0.494149	4.58829	6.55653	10.9602
ENSG00000005471	ABCB4	protein_coding	3.94802	1.73	8.58786e-23	1.28726e-20	0.050775	0.0649064	0.0342783	0.429013	0.731766	1.2548
ENSG00000149654	CDH22	protein_coding	3.77918	1.41513	8.15563e-12	2.4823e-10	0.101576	0.076255	0.104233	2.49455	0.505249	0.9938
ENSG00000169994	MYO7B	protein_coding	3.77281	4.86145	1.57195e-37	8.42809e-35	0.500327	0.404227	0.883093	9.42558	6.77302	8.78179
ENSG00000164761	TNFRSF11B	protein_coding	3.76328	2.21138	1.8399e-11	5.29922e-10	0.368373	0.234625	0.239559	0.77264	3.87073	7.27888
ENSG00000162490	DRAXIN	protein_coding	3.73625	2.49828	1.84038e-31	5.70108e-29	0.136311	0.132428	0.114444	1.92101	1.58548	1.76747
ENSG00000136490	LIMD2	protein_coding	3.71551	4.02676	1.90635e-35	7.59273e-33	0.375633	0.526527	0.541374	4.33432	7.0403	8.12189
ENSG00000104967	NOVA2	protein_coding	3.69857	-0.382255	1.50021e-08	2.32108e-07	0.013837	0.002546	0.0107567	0.0282614	0.12456	0.224271
ENSG00000167914	GSDMA	protein_coding	3.69529	0.956112	1.48948e-18	1.2286e-16	0.116748	0.128889	0.157082	0.847421	2.25608	2.28483
ENSG00000104112	SCG3	protein_coding	3.68773	3.08831	1.82946e-33	6.22015e-31	0.393274	0.541047	0.388039	3.67021	6.04943	7.88681
ENSG00000164398	ACSL6	protein_coding	3.66872	1.55652	4.37681e-14	1.98638e-12	0.0477061	0.0294318	0.031087	0.16507	0.410648	0.861437
ENSG00000182492	BGN	protein_coding	3.6591	1.93348	2.03261e-11	5.7944e-10	0.204105	0.27941	0.371285	1.31065	4.19426	5.62185
ENSG00000167800	TBX10	protein_coding	3.57891	1.20507	2.26697e-27	5.3562e-25	0.271681	0.414195	0.18103	3.96353	2.81128	3.99041
ENSG00000131686	CA6	protein_coding	3.56284	2.09629	1.54166e-26	3.25617e-24	0.240742	0.523252	0.210545	4.67426	3.56256	3.6581
ENSG00000154269	ENPP3	protein_coding	3.56009	-0.19746	7.15185e-15	3.67885e-13	0.0528791	0.0477641	0.0168168	0.730492	0.289835	0.448604
ENSG00000166432	ZMAT1	protein_coding	3.53205	-0.572432	1.15205e-14	5.69487e-13	0.00533193	0.026489	0.0155437	0.218893	0.190875	0.157128
ENSG00000145920	CPLX2	protein_coding	3.4848	6.93691	2.39812e-49	2.08936e-46	3.57993	4.41006	2.95077	53.1811	37.5221	35.2796
ENSG00000179168	GGN	protein_coding	3.46632	-0.11408	4.05303e-12	1.30785e-10	0.0491052	0.054212	0.0286304	0.220649	0.729884	0.594917
ENSG00000118997	DNAH7	protein_coding	3.46466	0.560629	2.69446e-19	2.52085e-17	0.0140875	0.00829468	0.0186175	0.192203	0.10617	0.168827
ENSG00000079393	DUSP13	protein_coding	3.44757	-0.0344466	6.98918e-16	4.14592e-14	0.0255769	0.0376492	0.0994163	0.491053	0.631827	0.686736
ENSG00000169116	PARM1	protein_coding	3.4342	0.624063	6.70733e-10	1.42097e-08	0.107414	0.0439203	0.0371123	0.229138	0.659614	1.25835
ENSG00000138964	PARVG	protein_coding	3.42103	0.45668	1.19534e-11	3.59893e-10	0.0276963	0.0152883	0.0430617	0.127279	0.330495	0.494249
ENSG00000163536	SERPINI1	protein_coding	3.40286	6.57863	2.43404e-52	2.61004e-49	7.27191	7.96416	10.2084	88.4148	79.8041	108.182
ENSG00000261713	SSTR5-AS1	processed_transcript	3.39619	-0.289425	5.61826e-08	7.75431e-07	0.030697	0.00677789	0.0286363	0.0526656	0.254483	0.434217
ENSG00000007516	BAIAP3	protein_coding	3.3949	4.43319	2.8291e-21	3.55294e-19	0.580296	0.752219	0.847745	9.30869	6.83448	7.37197
ENSG00000122877	EGR2	protein_coding	3.35834	3.24404	1.86869e-16	1.21727e-14	0.423444	0.815096	0.531755	10.4981	4.82103	3.29563
ENSG00000164867	NOS3	protein_coding	3.35258	1.30982	1.47035e-06	1.45367e-05	0.0639187	0.0594241	0.0784576	0.0453492	0.883161	1.20949
ENSG00000230006	ANKRD36BP2	pseudogene	3.33973	0.388727	2.34143e-12	7.82723e-11	0.0398592	0.0467547	0.0203347	0.149592	0.438082	0.545709
ENSG00000163297	ANTXR2	protein_coding	3.33065	4.07627	3.09694e-27	7.07726e-25	0.226022	0.137897	0.388406	2.04579	2.31854	3.38489
ENSG00000049323	LTBP1	protein_coding	3.32338	0.427563	1.57395e-11	4.55203e-10	0.0464531	0.0150835	0.0318637	0.27124	0.188776	0.520734
ENSG00000157152	SYN2	processed_transcript	3.29347	0.815811	3.70908e-09	6.6342e-08	0.0491109	0.089073	0.0449959	1.26386	0.330469	0.261886
ENSG00000132677	RHBG	protein_coding	3.27688	0.622962	1.25931e-11	3.75103e-10	0.106525	0.0718688	0.124218	1.78409	0.735926	0.49995
ENSG00000188389	PDCD1	protein_coding	3.27197	-0.198462	6.05313e-09	1.02156e-07	0.0378936	0.0313758	0.165702	0.615296	0.499774	1.20045
ENSG00000124762	CDKN1A	protein_coding	3.24518	4.00442	2.02155e-36	8.80639e-34	0.630658	1.02955	0.797988	5.88684	10.0284	8.02715
ENSG00000006756	ARSD	protein_coding	3.20537	3.59259	3.04469e-45	2.23384e-42	0.264934	0.292487	0.385339	2.51706	2.69444	3.71342
ENSG00000107742	SPOCK2	protein_coding	3.16719	2.03001	1.26226e-23	2.04603e-21	0.10056	0.131203	0.195437	0.881308	1.40092	1.64636
ENSG00000161944	ASGR2	protein_coding	3.1531	-0.25496	1.06688e-16	7.08206e-15	0.0723858	0.0710344	0.0937867	0.650516	0.848612	0.687351
ENSG00000234409	AC006547.14	protein_coding	3.13392	1.86144	4.36596e-26	8.95021e-24	0.491195	0.681721	0.621871	7.17175	4.8301	4.17712
ENSG00000008513	ST3GAL1	protein_coding	3.13183	1.30861	7.10418e-05	0.000440535	0.0344102	0.0379888	0.112351	0.02249	0.680029	0.959962
ENSG00000170775	GPR37	protein_coding	3.11043	-0.512374	3.67939e-11	9.94006e-10	0.0397751	0.0219558	0.108223	0.414317	0.349726	0.735845
ENSG00000166780	C16orf45	protein_coding	3.09064	-0.331169	3.91036e-09	6.944e-08	0.00543024	0.0419648	0.0189964	0.113128	0.184163	0.288046
ENSG00000130558	OLFM1	protein_coding	3.09042	3.23662	1.47974e-10	3.59993e-09	0.274742	0.339423	0.381396	0.765565	2.87172	5.13097
ENSG00000169213	RAB3B	protein_coding	3.07802	1.79585	3.10852e-07	3.62921e-06	0.0109146	0.022378	0.0254547	0.336299	0.0842166	0.0888355
ENSG00000174672	BRSK2	protein_coding	3.07459	2.84971	2.1784e-19	2.07993e-17	0.220489	0.243419	0.209746	1.04881	1.86943	2.95244
ENSG00000197249	SERPINA1	protein_coding	3.05702	8.25414	5.50426e-87	3.83647e-83	17.7593	14.9561	14.1204	146.818	122.379	131.764
ENSG00000142484	TM4SF5	protein_coding	3.04635	0.771946	4.22317e-20	4.32875e-18	0.279944	0.380378	0.652877	2.95562	3.54338	4.56909
ENSG00000085563	ABCB1	protein_coding	3.04201	6.01865	3.08811e-56	6.14976e-53	3.70812	2.73183	2.78031	23.1409	22.7857	32.4213
ENSG00000151834	GABRA2	protein_coding	3.03782	2.17434	5.89245e-10	1.26956e-08	0.0982783	0.117852	0.0928662	0.238798	1.01949	1.36987
ENSG00000145198	VWA5B2	protein_coding	3.03403	5.27559	5.08808e-19	4.43299e-17	2.0586	1.84824	1.67098	27.7931	10.6284	8.40457
ENSG00000116574	RHOU	protein_coding	3.02416	0.759521	6.74045e-18	5.0247e-16	0.13284	0.0303424	0.0747806	0.735367	0.627156	0.665948
ENSG00000164440	TXLNB	protein_coding	3.0107	1.12925	1.52316e-13	6.28191e-12	0.133863	0.0850881	0.108794	1.48635	0.519716	0.725215
ENSG00000140522	RLBP1	protein_coding	2.9921	-0.364042	2.42993e-08	3.5997e-07	0.0403562	0.0222765	0.0235294	0.210185	0.342163	0.198211
ENSG00000170373	CST1	protein_coding	2.97751	-0.20703	1.55118e-10	3.75407e-09	0.206698	0.0760647	0.0803425	1.09764	0.634652	1.33105
ENSG00000147168	IL2RG	protein_coding	2.97026	1.13402	1.08362e-20	1.2588e-18	0.246706	0.152203	0.160763	1.84066	1.23042	1.48969
ENSG00000148908	RGS10	protein_coding	2.962	2.57308	1.47024e-17	1.05645e-15	0.831782	0.988922	1.00723	12.0947	5.22394	5.29522
ENSG00000105852	PON3	protein_coding	2.94798	1.1347	2.64816e-20	2.83965e-18	0.218113	0.153234	0.0867063	1.06916	1.17682	1.44622
ENSG00000213949	ITGA1	protein_coding	2.94266	6.11068	1.66294e-19	1.60982e-17	1.29981	0.870517	1.07419	3.64973	9.04404	13.0701
ENSG00000111186	WNT5B	protein_coding	2.9321	1.53684	4.52072e-07	5.04958e-06	0.116299	0.154073	0.103067	0.142521	1.01089	1.81416
ENSG00000232600	AC084125.4	antisense	2.9275	-0.339359	4.85766e-16	2.95702e-14	0.268515	0.197627	0.182648	1.67271	1.77071	1.73645
ENSG00000183307	CECR6	protein_coding	2.92275	1.56246	3.38098e-20	3.54367e-18	0.122476	0.170106	0.188887	0.919908	1.32997	1.49804
ENSG00000138166	DUSP5	protein_coding	2.91713	5.19506	4.01363e-16	2.50897e-14	1.25598	2.75629	1.23239	6.77608	16.2571	17.9422
ENSG00000160401	C9orf117	protein_coding	2.91122	1.04902	6.46772e-25	1.1559e-22	0.132007	0.12223	0.124138	1.02803	0.925338	0.987179
ENSG00000174460	ZCCHC12	protein_coding	2.87168	2.44232	5.56319e-24	9.57418e-22	0.727103	0.743259	0.523373	4.71923	3.96892	6.41934
ENSG00000130477	UNC13A	protein_coding	2.86407	3.70891	4.4551e-15	2.33474e-13	0.402706	0.361468	0.257253	1.04709	2.54896	4.11921
ENSG00000267473	AC005789.11	lincRNA	2.85888	1.85694	8.04595e-12	2.45966e-10	0.188376	0.246961	0.205934	0.67812	2.08518	2.04705
ENSG00000102174	PHEX	protein_coding	2.83291	1.21979	1.91745e-10	4.57693e-09	0.0870484	0.102301	0.0753108	0.278732	0.592553	1.08678
ENSG00000184702	SEPT5	protein_coding	2.83131	2.82227	1.44517e-16	9.54773e-15	0.20318	0.358896	0.323797	2.96299	1.9311	1.56342
ENSG00000143320	CRABP2	protein_coding	2.82682	5.91902	5.25891e-18	4.02798e-16	14.1462	14.8535	14.5	50.9808	119.236	148.116
ENSG00000171951	SCG2	protein_coding	2.82146	4.4225	5.76263e-19	4.95871e-17	2.76942	2.55328	2.02695	29.2448	11.3148	12.8569
ENSG00000114698	PLSCR4	protein_coding	2.8131	-0.197525	3.91086e-12	1.26784e-10	0.0426403	0.0679969	0.0276235	0.313527	0.267799	0.432822
ENSG00000091879	ANGPT2	protein_coding	2.79739	1.20847	1.90363e-20	2.14004e-18	0.0856096	0.0977718	0.106713	0.589678	0.819475	0.664062
ENSG00000008056	SYN1	protein_coding	2.79657	2.00419	6.47868e-18	4.88177e-16	0.30012	0.331331	0.298929	1.23362	2.34039	3.10165
ENSG00000139625	MAP3K12	protein_coding	2.79361	2.62254	1.19861e-23	1.96572e-21	0.128843	0.17935	0.218831	0.926768	1.28063	1.53803
ENSG00000100593	ISM2	protein_coding	2.77318	0.355353	2.24654e-15	1.23294e-13	0.0869678	0.0960122	0.0845099	0.639459	0.631158	0.621735
ENSG00000235669	AC004593.3	antisense	2.75684	0.24613	3.44953e-13	1.31026e-11	0.175673	0.443298	0.4097	2.09131	2.01747	3.00757
ENSG00000203780	FANK1	protein_coding	2.75598	-0.458448	4.64296e-12	1.48107e-10	0.0335537	0.0529188	0.0447159	0.422939	0.246857	0.249555
ENSG00000197046	SIGLEC15	protein_coding	2.7462	0.920835	3.25982e-09	5.92463e-08	0.0779251	0.0860291	0.12981	0.211453	0.950839	0.863882
ENSG00000205809	KLRC2	protein_coding	2.74499	2.26729	7.58443e-14	3.31432e-12	0.605241	0.40091	0.768497	2.43938	2.97336	6.85696
ENSG00000251705	RNA5-8SP6	rRNA	2.73519	0.667556	3.88922e-09	6.91527e-08	2.23983	2.90914	3.22639	6.29701	20.8524	30.4147
ENSG00000119698	PPP4R4	protein_coding	2.71911	0.459512	1.27669e-13	5.32844e-12	0.0603943	0.0755651	0.12207	0.389793	0.546195	0.802877
ENSG00000198624	CCDC69	protein_coding	2.71169	4.86018	2.66651e-25	5.02313e-23	1.2073	0.987465	1.32363	4.31073	8.53456	10.8862
ENSG00000140297	GCNT3	protein_coding	2.70348	1.37691	4.47703e-06	3.90305e-05	0.0875295	0.14978	0.321511	0.284252	1.04997	2.40747
ENSG00000170498	KISS1	protein_coding	2.69539	0.248359	1.50155e-11	4.37422e-10	0.423697	0.280656	0.790507	4.11921	2.27072	3.52384
ENSG00000177374	HIC1	protein_coding	2.69193	1.77078	2.51255e-15	1.36816e-13	0.171507	0.242748	0.174352	1.75147	1.38647	0.773248
ENSG00000163638	ADAMTS9	protein_coding	2.6668	3.59879	3.18896e-12	1.04352e-10	0.211636	0.138533	0.207475	0.465918	1.62087	1.55827
ENSG00000130755	GMFG	protein_coding	2.66276	2.03112	1.8454e-15	1.03313e-13	0.416664	0.593543	0.86202	5.71553	2.98825	3.40637
ENSG00000236609	ZNF853	protein_coding	2.66154	3.66143	2.96914e-10	6.81874e-09	0.659423	1.12926	1.21699	2.67883	7.63072	9.25733
ENSG00000162913	C1orf145	protein_coding	2.64682	0.0653541	4.43297e-08	6.2673e-07	0.0274565	0.0788108	0.102453	0.2288	0.524212	0.582568
ENSG00000125931	CITED1	protein_coding	2.64419	3.13489	8.60566e-22	1.17611e-19	1.7751	1.21853	1.57897	7.23716	10.2336	11.9823
ENSG00000169508	GPR183	protein_coding	2.63545	2.67434	7.60168e-24	1.27672e-21	1.2016	0.936401	0.906642	4.82182	6.67355	8.05414
ENSG00000107984	DKK1	protein_coding	2.62236	2.9357	2.68118e-19	2.52085e-17	0.381289	0.250561	0.285824	2.52542	1.88152	1.44467
ENSG00000108309	RUNDC3A	protein_coding	2.61761	2.46956	3.79989e-19	3.39554e-17	0.302136	0.34708	0.452299	1.45102	2.56425	2.9238
ENSG00000171115	GIMAP8	protein_coding	2.61255	-0.325005	3.49863e-11	9.5442e-10	0.0765841	0.0475586	0.0725592	0.322615	0.583189	0.343234
ENSG00000184489	PTP4A3	protein_coding	2.60872	4.21055	1.1355e-12	3.98712e-11	1.80375	3.37957	4.54318	17.5067	21.2325	21.9708
ENSG00000102109	PCSK1N	protein_coding	2.59829	3.26512	2.21928e-31	6.7254e-29	2.05174	2.38001	2.82593	14.995	12.7177	17.4087
ENSG00000262292	RP11-160E2.11	lincRNA	2.59509	-0.223445	4.40117e-12	1.4104e-10	0.188677	0.0892711	0.251444	1.22215	1.10033	0.979651
ENSG00000163879	DNALI1	protein_coding	2.5895	1.72806	7.8519e-14	3.39924e-12	0.233705	0.302665	0.262039	2.20858	1.15728	1.58051
ENSG00000172794	RAB37	protein_coding	2.58579	3.36166	2.41711e-20	2.61198e-18	0.635456	0.535961	1.06317	4.79332	3.96119	4.97046
ENSG00000182870	GALNT9	protein_coding	2.5815	1.91764	2.34516e-11	6.61773e-10	0.276589	0.20993	0.337644	2.7275	0.841405	1.49433
ENSG00000229334	AC046143.3	antisense	2.57541	0.319316	8.73276e-14	3.72495e-12	0.309055	0.363942	0.240256	1.61595	1.50104	2.52989
ENSG00000259162	RP11-203M5.6	pseudogene	2.57081	0.291591	9.81646e-09	1.57833e-07	0.363388	0.245165	0.211871	0.964864	2.10473	2.02277
ENSG00000135625	EGR4	protein_coding	2.56322	0.948098	4.03792e-10	8.96314e-09	0.168575	0.353603	0.255545	0.90897	1.92688	1.89604
ENSG00000089723	OTUB2	protein_coding	2.55518	3.59231	1.93743e-16	1.25618e-14	0.711204	0.675971	0.911708	2.25682	4.71514	6.94458
ENSG00000117152	RGS4	protein_coding	2.55446	-0.437474	1.34844e-08	2.10731e-07	0.0745412	0.0457185	0.0289738	0.223295	0.275689	0.423064
ENSG00000147488	ST18	protein_coding	2.5534	5.25515	3.4351e-14	1.60689e-12	0.997442	1.01363	1.01711	10.8561	4.00849	3.33158
ENSG00000171551	ECEL1	protein_coding	2.55068	2.54185	2.87146e-14	1.3615e-12	0.512124	0.743926	0.542177	4.91339	3.3941	2.51532
ENSG00000176720	BOK	protein_coding	2.53793	2.24098	1.06486e-09	2.12972e-08	0.445878	0.325385	0.722618	1.12061	3.42682	4.35764
ENSG00000225756	DBH-AS1	antisense	2.53185	3.79582	2.20862e-20	2.42426e-18	3.05223	2.25333	2.13986	19.0692	14.524	10.6502
ENSG00000026652	AGPAT4	protein_coding	2.52465	0.0776819	3.94194e-07	4.48211e-06	0.0170097	0.014084	0.0396694	0.0521121	0.149559	0.215125
ENSG00000145703	IQGAP2	protein_coding	2.49467	0.867564	1.87708e-06	1.79592e-05	0.0354725	0.0279725	0.0295457	0.0372604	0.197321	0.311116
ENSG00000131398	KCNC3	protein_coding	2.48722	1.05776	3.78619e-11	1.01891e-09	0.0574289	0.0634014	0.167418	0.402715	0.53701	0.705162
ENSG00000105855	ITGB8	protein_coding	2.4799	5.23204	3.21514e-21	3.96628e-19	0.474373	0.325311	0.363637	3.06211	1.63486	1.97815
ENSG00000109956	B3GAT1	protein_coding	2.47921	5.23058	3.10298e-17	2.15202e-15	1.16742	1.11467	1.11195	3.16202	6.48423	9.90597
ENSG00000180139	ACTA2-AS1	antisense	2.47759	0.227266	9.25537e-14	3.93353e-12	0.154561	0.0975059	0.120155	0.712544	0.758079	0.686837
ENSG00000138795	LEF1	protein_coding	2.4761	3.96302	2.54866e-32	8.07461e-30	1.45316	0.989791	1.02803	6.9218	5.91227	7.07489
ENSG00000006071	ABCC8	protein_coding	2.47015	0.200584	8.45381e-11	2.12896e-09	0.0351603	0.0485211	0.0819999	0.229802	0.327552	0.379922
ENSG00000142694	EVA1B	protein_coding	2.45948	1.36309	9.82798e-07	1.0186e-05	0.479583	0.346887	0.501383	5.14758	1.08016	1.28334
ENSG00000141469	SLC14A1	protein_coding	2.45308	0.894688	7.89839e-05	0.000483122	0.157048	0.0866902	0.0549394	0.0731339	1.02578	0.598566
ENSG00000101298	SNPH	protein_coding	2.45273	2.92025	1.23707e-21	1.62686e-19	0.345041	0.198398	0.364627	1.38744	1.62525	2.1007
ENSG00000171282	RP11-1055B8.7	protein_coding	2.45164	4.02835	1.18494e-17	8.60314e-16	0.448213	0.408084	0.458104	1.32613	2.61759	3.46965
ENSG00000089199	CHGB	protein_coding	2.44155	6.27501	7.71463e-21	9.11372e-19	6.25753	7.27394	6.55529	19.4281	37.4639	55.8117
ENSG00000168060	NAALADL1	protein_coding	2.43227	3.45538	3.11501e-29	8.86187e-27	1.15882	1.05517	1.07409	7.35537	5.23136	5.6624
ENSG00000168772	CXXC4	protein_coding	2.41366	1.62084	7.79571e-17	5.24986e-15	0.209938	0.182377	0.232766	0.957394	0.938082	1.53485
ENSG00000250591	PRSS3P1	pseudogene	2.41225	1.07386	5.88181e-08	8.0903e-07	0.4576	1.36698	1.69497	9.83007	5.00401	4.25708
ENSG00000077585	GPR137B	protein_coding	2.39089	2.33888	2.70601e-15	1.46677e-13	0.272413	0.378354	0.502103	1.33534	2.15238	2.70183
ENSG00000196782	MAML3	protein_coding	2.38724	1.64526	5.01263e-11	1.31593e-09	0.142438	0.0943505	0.189348	1.08223	0.386454	0.819919
ENSG00000056998	GYG2	protein_coding	2.38396	1.72227	1.35738e-11	4.0004e-10	0.214219	0.278946	0.256203	0.652933	1.49028	1.88847
ENSG00000133519	ZDHHC8P1	pseudogene	2.3753	-0.118476	2.6175e-13	1.03365e-11	0.0980202	0.0946872	0.0857249	0.450453	0.500182	0.547627
ENSG00000187867	PALM3	protein_coding	2.37045	0.9012	1.19672e-15	6.92208e-14	0.205565	0.1833	0.202828	1.15299	1.13214	0.877611
ENSG00000100055	CYTH4	protein_coding	2.3632	1.15188	6.703e-11	1.72081e-09	0.117096	0.100547	0.113787	0.279024	0.629189	0.853102
ENSG00000182327	GLTPD2	protein_coding	2.35125	0.0863209	5.45845e-12	1.71376e-10	0.313224	0.36741	0.547869	1.91923	2.11472	2.38454
ENSG00000143816	WNT9A	protein_coding	2.34443	-0.0986341	0.000457987	0.00221602	0.020173	0.0167032	0.0235234	0.0185411	0.114025	0.188253
ENSG00000095932	C19orf77	protein_coding	2.342	1.76294	3.67201e-14	1.69496e-12	0.948342	1.19067	1.32268	4.05618	6.84355	7.12373
ENSG00000182463	TSHZ2	protein_coding	2.33455	0.584538	1.26524e-12	4.4204e-11	0.0286506	0.0562314	0.0519696	0.267229	0.239917	0.200133
ENSG00000188766	SPRED3	protein_coding	2.33312	0.511747	4.41314e-08	6.2456e-07	0.103395	0.114147	0.0741951	0.204681	0.629382	0.695333
ENSG00000110448	CD5	protein_coding	2.31468	0.378137	8.9378e-13	3.2029e-11	0.136786	0.157876	0.145004	0.921951	0.780978	0.555788
ENSG00000182809	CRIP2	protein_coding	2.31173	2.31076	9.32038e-21	1.09182e-18	0.306891	0.315915	0.338518	1.56533	1.66695	1.67434
ENSG00000242732	RGAG4	protein_coding	2.2921	3.4101	8.40779e-17	5.63484e-15	1.0391	0.63578	0.822388	5.5078	3.1241	3.95171
ENSG00000126562	WNK4	protein_coding	2.28796	4.03846	7.23619e-26	1.46192e-23	1.34194	0.873257	1.21606	6.54908	5.36818	5.29212
ENSG00000167077	MEI1	protein_coding	2.28247	0.208761	1.57278e-09	3.0493e-08	0.0518061	0.0449379	0.0819854	0.185926	0.302124	0.403482
ENSG00000181045	SLC26A11	protein_coding	2.26089	1.26193	4.46735e-10	9.83805e-09	0.0980301	0.07215	0.133363	0.715793	0.26166	0.517591
ENSG00000203813	HIST1H3H	protein_coding	2.24374	-8.99994e-05	2.73208e-11	7.58669e-10	0.973816	0.514174	1.13555	4.41033	3.77595	4.61658
ENSG00000214039	RP11-474D1.3	lincRNA	2.23886	3.32321	1.04134e-15	6.07378e-14	1.11023	0.887572	0.882926	2.96091	4.54163	6.54356
ENSG00000235903	CPB2-AS1	antisense	2.22891	0.746464	3.37599e-10	7.63983e-09	0.207662	0.150975	0.177184	1.30966	0.699818	0.582114
ENSG00000154856	APCDD1	protein_coding	2.22723	7.62734	3.86437e-22	5.49687e-20	17.341	13.166	14.9084	101.894	53.3031	63.1353
ENSG00000168306	ACOX2	protein_coding	2.21299	0.846258	7.65434e-10	1.60211e-08	0.145309	0.17188	0.23601	0.521498	0.756158	1.35602
ENSG00000250606	PRSS3P2	pseudogene	2.21298	3.49197	2.28033e-10	5.34248e-09	1.98166	4.65724	5.28679	27.1178	16.0662	13.2575
ENSG00000100228	RAB36	protein_coding	2.21112	3.80049	2.5361e-23	4.01742e-21	1.58478	1.10897	1.33624	4.73275	6.95798	7.52506
ENSG00000176845	METRNL	protein_coding	2.208	2.28907	1.23227e-12	4.31603e-11	0.152527	0.395714	0.453541	1.30842	1.69554	1.71553
ENSG00000164171	ITGA2	protein_coding	2.19389	6.73812	4.25193e-19	3.75139e-17	4.4712	3.79019	5.81313	12.7055	21.3995	32.1748
ENSG00000237412	PRSS56	protein_coding	2.18502	0.532626	3.87919e-07	4.42882e-06	0.24341	0.315055	0.293624	2.25261	1.07537	0.651351
ENSG00000166963	MAP1A	protein_coding	2.17073	2.94901	1.11866e-06	1.14159e-05	0.453102	0.199259	0.298159	2.78093	0.703744	0.908642
ENSG00000157399	ARSE	protein_coding	2.16967	1.75836	1.27723e-07	1.62747e-06	0.780263	0.388478	0.579808	1.2468	2.39254	4.50859
ENSG00000196963	PCDHB16	protein_coding	2.16647	0.289733	5.54585e-12	1.73728e-10	0.0832021	0.0918549	0.116425	0.484318	0.339654	0.518987
ENSG00000183473	SSTR3	protein_coding	2.16015	0.933093	5.78546e-11	1.50746e-09	0.217104	0.112504	0.263495	1.12395	0.717928	0.879167
ENSG00000144834	TAGLN3	protein_coding	2.15863	0.612781	1.07938e-09	2.15259e-08	0.301911	0.320964	0.234702	0.84959	1.74163	1.37301
ENSG00000150938	CRIM1	protein_coding	2.15387	3.33244	1.45447e-06	1.44001e-05	0.0393674	0.0993405	0.213134	0.310137	0.508616	0.776181
ENSG00000180596	HIST1H2BC	protein_coding	2.15085	2.03625	5.37561e-15	2.79612e-13	1.94504	1.8292	1.54006	8.12187	6.51504	9.74188
ENSG00000131781	FMO5	protein_coding	2.13942	0.738	2.38492e-13	9.47175e-12	0.117057	0.0849228	0.140398	0.561503	0.453703	0.535506
ENSG00000253522	MIR146A	lincRNA	2.13495	0.0751784	9.26225e-08	1.22501e-06	0.252401	0.182564	0.152235	0.757277	1.24629	0.675413
ENSG00000019186	CYP24A1	protein_coding	2.12607	3.3174	1.91331e-12	6.54361e-11	0.50924	0.656827	0.623214	3.15119	2.07094	2.80823
ENSG00000176049	JAKMIP2	protein_coding	2.12332	1.13736	3.92273e-09	6.95711e-08	0.0902396	0.110298	0.187906	0.86889	0.425057	0.433719
ENSG00000144824	PHLDB2	protein_coding	2.12131	0.562521	0.00179741	0.00704014	0.0165387	0.0219104	0.0154285	0.184436	0.0311611	0.0276185
ENSG00000153234	NR4A2	protein_coding	2.12001	4.68281	1.32299e-23	2.11982e-21	2.48883	3.00961	3.55562	14.7117	12.3589	13.2803
ENSG00000249853	HS3ST5	protein_coding	2.11092	3.07789	4.73606e-12	1.50672e-10	1.09308	0.953552	0.887683	2.37409	4.5787	6.14045
ENSG00000158373	HIST1H2BD	protein_coding	2.1084	4.37231	8.48971e-26	1.69067e-23	7.31489	6.69685	7.6196	37.0046	25.6595	33.211
ENSG00000189152	GRAPL	protein_coding	2.09768	0.611457	1.3224e-10	3.24547e-09	0.266628	0.239846	0.414548	1.50061	1.36444	1.17375
ENSG00000198848	CES1	protein_coding	2.09386	1.93343	3.24396e-13	1.23893e-11	0.627327	0.68504	0.429369	2.80769	2.4924	2.37784
ENSG00000180998	GPR137C	protein_coding	2.08095	0.357942	9.79421e-09	1.57771e-07	0.0905456	0.0321307	0.0603337	0.293254	0.194971	0.317656
ENSG00000116106	EPHA4	protein_coding	2.07639	4.2794	2.48927e-15	1.3608e-13	0.617717	1.09464	0.995451	2.53089	3.98275	5.23974
ENSG00000197444	OGDHL	protein_coding	2.0656	1.60926	1.71245e-13	6.91929e-12	0.227418	0.258794	0.261109	0.90897	1.02397	1.28538
ENSG00000185920	PTCH1	protein_coding	2.05403	6.41799	3.0954e-24	5.46201e-22	2.45521	1.95095	2.68141	14.0454	7.8797	8.22423
ENSG00000103742	IGDCC4	protein_coding	2.05367	3.72379	1.32042e-15	7.57476e-14	0.428186	0.438544	0.763992	2.51301	1.782	2.63516
ENSG00000204983	PRSS1	protein_coding	2.04345	4.20631	1.68336e-07	2.08772e-06	2.1717	6.04703	7.13561	31.4643	18.1811	14.9225
ENSG00000173826	KCNH6	protein_coding	2.03976	2.18147	2.03824e-09	3.8922e-08	0.52314	0.430533	0.621117	2.97234	1.86977	1.79393
ENSG00000140682	TGFB1I1	protein_coding	2.03237	2.68167	2.30822e-20	2.51379e-18	0.300234	0.392839	0.414932	1.49897	1.50382	1.64574
ENSG00000106541	AGR2	protein_coding	2.01972	-0.0051064	0.00166498	0.00661437	0.105589	0.0388567	0.0492504	0.0345057	0.327151	0.463288
ENSG00000166257	SCN3B	protein_coding	2.01537	1.722	7.22349e-11	1.84424e-09	0.177752	0.0887743	0.133248	0.446033	0.547548	0.675565
ENSG00000204282	TNRC6C-AS1	processed_transcript	2.01411	2.81301	4.43866e-14	2.00243e-12	0.641474	0.582621	0.933692	2.51443	3.21727	3.19532
ENSG00000182747	SLC35D3	protein_coding	2.0136	3.69651	1.9224e-20	2.14386e-18	2.01201	2.41808	1.63342	8.41654	8.12562	8.69791
ENSG00000152818	UTRN	protein_coding	2.0076	7.06069	1.41773e-20	1.61994e-18	3.17258	3.07737	5.30932	15.4903	14.2462	17.8739
ENSG00000110013	SIAE	protein_coding	2.00422	1.06358	4.69968e-11	1.23844e-09	0.0810082	0.100612	0.165309	0.446729	0.387934	0.586866
ENSG00000147262	GPR119	protein_coding	1.99604	0.363371	5.1888e-05	0.000336114	1.05757	0.240925	0.156599	2.42748	1.70795	1.94581
ENSG00000184194	GPR173	protein_coding	1.99352	1.84288	2.54813e-12	8.45735e-11	0.269457	0.311874	0.491587	1.62975	1.31563	1.42164
ENSG00000187990	HIST1H2BG	protein_coding	1.99163	0.736531	5.98427e-07	6.49694e-06	1.30511	1.54021	1.73179	4.08117	5.59635	9.06259
ENSG00000260903	XKR7	protein_coding	1.99109	0.474693	4.39503e-06	3.83877e-05	0.104678	0.0761035	0.0297717	0.165826	0.404075	0.303463
ENSG00000152926	ZNF117	protein_coding	1.97962	4.01326	1.57275e-18	1.28966e-16	0.464692	0.492333	0.61616	1.7681	2.22415	2.37439
ENSG00000153253	SCN3A	protein_coding	1.97781	0.610786	2.3882e-07	2.86255e-06	0.0857676	0.0834149	0.0714374	0.518021	0.248808	0.210626
ENSG00000104081	BMF	protein_coding	1.97682	2.80095	1.55124e-07	1.93592e-06	0.448552	0.53579	0.921769	4.30288	1.29309	2.06584
ENSG00000167874	TMEM88	protein_coding	1.97424	-0.143826	3.09371e-09	5.6522e-08	0.320428	0.480091	0.667226	1.99142	2.12742	1.77614
ENSG00000197142	ACSL5	protein_coding	1.97392	5.33892	1.10718e-10	2.73654e-09	3.62689	3.27699	3.01781	6.24069	14.8147	19.1986
ENSG00000168916	ZNF608	protein_coding	1.97175	5.07257	3.53972e-09	6.36692e-08	2.32391	1.75406	2.53102	15.651	5.12921	5.7397
ENSG00000059377	TBXAS1	protein_coding	1.96945	2.79734	3.50409e-16	2.20031e-14	0.456677	0.680454	0.558593	1.90984	2.74779	2.16143
ENSG00000137731	FXYD2	protein_coding	1.96519	1.17165	8.40209e-10	1.73519e-08	0.229082	0.225244	0.15026	0.574625	0.953159	0.91418
ENSG00000179388	EGR3	protein_coding	1.96483	3.98698	9.85418e-07	1.02056e-05	0.618746	2.27698	1.0967	3.26555	7.30566	5.47425
ENSG00000139219	COL2A1	protein_coding	1.96432	3.497	5.56078e-05	0.000355812	0.746904	0.536312	0.559393	0.491141	2.53231	4.43197
ENSG00000071246	VASH1	protein_coding	1.9634	3.4813	3.7985e-21	4.64484e-19	0.579413	0.527388	0.528297	1.94509	2.13305	2.48858
ENSG00000174567	GOLT1A	protein_coding	1.95971	3.05409	7.35281e-15	3.75451e-13	3.04985	4.18445	4.23477	17.0888	12.7327	15.9839
ENSG00000145864	GABRB2	protein_coding	1.95787	-0.47973	7.53256e-09	1.23972e-07	0.0421468	0.0336049	0.0491468	0.146341	0.152938	0.200106
ENSG00000183044	ABAT	protein_coding	1.95711	3.02898	5.33933e-18	4.06723e-16	0.291851	0.3517	0.455362	1.66738	1.31404	1.38701
ENSG00000124466	LYPD3	protein_coding	1.9566	0.399879	7.01627e-05	0.000435471	0.0556519	0.122879	0.222497	0.194857	0.539256	0.85125
ENSG00000118094	TREH	protein_coding	1.95476	0.275696	7.27859e-10	1.52807e-08	0.188872	0.194613	0.190876	0.94126	0.774982	0.58133
ENSG00000184986	TMEM121	protein_coding	1.94851	-0.0110609	4.77383e-06	4.1308e-05	0.084146	0.185794	0.233038	0.721829	0.819132	0.444283
ENSG00000181381	DDX60L	protein_coding	1.94398	1.66448	1.6375e-13	6.68245e-12	0.0856689	0.10731	0.132556	0.419939	0.339377	0.52434
ENSG00000144837	PLA1A	protein_coding	1.94325	0.754325	8.10708e-13	2.92023e-11	0.381981	0.341381	0.392397	1.64952	1.35944	1.41156
ENSG00000148180	GSN	protein_coding	1.93927	6.27307	5.19431e-21	6.24212e-19	2.89474	2.65186	3.29554	7.08377	12.8395	14.9587
ENSG00000242013	USP27X	protein_coding	1.93824	1.70704	2.78017e-11	7.69749e-10	0.408406	0.475472	0.74466	2.22945	2.25717	1.8892
ENSG00000079337	RAPGEF3	protein_coding	1.93765	4.0546	2.50693e-21	3.20611e-19	0.497538	0.374174	0.47504	1.43836	2.01326	1.84998
ENSG00000167850	CD300C	protein_coding	1.93451	-0.394632	0.000546552	0.00257571	0.0528062	0.0582979	0.0615765	0.0647124	0.281898	0.337168
ENSG00000165410	CFL2	protein_coding	1.93409	4.9843	6.02982e-16	3.63877e-14	2.22144	1.39077	1.96739	8.35303	4.71882	8.88879
ENSG00000158560	DYNC1I1	protein_coding	1.9297	1.43255	6.11946e-07	6.62308e-06	0.221535	0.210333	0.108498	0.695	0.701232	0.739893
ENSG00000105426	PTPRS	protein_coding	1.92705	4.11833	4.07615e-14	1.8753e-12	0.76	0.750226	0.984969	2.69549	3.00481	4.05095
ENSG00000197208	SLC22A4	protein_coding	1.92144	0.0878055	1.77085e-06	1.70481e-05	0.0745042	0.148054	0.139005	0.237387	0.580219	0.58549
ENSG00000104490	NCALD	protein_coding	1.91843	-0.0330328	1.9177e-06	1.83101e-05	0.0572762	0.0192447	0.0667889	0.125122	0.153271	0.278868
ENSG00000162552	WNT4	protein_coding	1.91344	0.511512	9.73647e-08	1.28286e-06	0.176954	0.107446	0.201185	0.851143	0.494548	0.534507
ENSG00000214106	PAXIP1-AS2	protein_coding	1.91313	0.0347665	8.2543e-08	1.10427e-06	0.0538715	0.111514	0.149195	0.462126	0.389087	0.3572
ENSG00000074317	SNCB	protein_coding	1.90859	0.233409	2.0072e-05	0.000145883	0.0404785	0.189925	0.0944028	0.210822	0.584711	0.457268
ENSG00000243232	PCDHAC2	protein_coding	1.90818	1.38757	7.8841e-10	1.63548e-08	0.181146	0.144434	0.168203	0.369983	0.762665	0.777672
ENSG00000108947	EFNB3	protein_coding	1.90564	1.95119	4.95428e-10	1.08079e-08	0.391584	0.50779	0.732043	1.85095	2.2329	2.16751
ENSG00000115525	ST3GAL5	protein_coding	1.9047	1.49806	2.54547e-07	3.03022e-06	0.0878212	0.100833	0.1106	0.172196	0.397119	0.583169
ENSG00000072201	LNX1	protein_coding	1.90066	0.405364	3.23727e-10	7.36176e-09	0.0909511	0.0811002	0.110136	0.390103	0.276818	0.415785
ENSG00000019505	SYT13	protein_coding	1.9003	3.81927	1.2721e-06	1.27944e-05	0.830755	0.603282	0.663043	0.841601	2.71774	4.54454
ENSG00000156042	TTC18	protein_coding	1.89348	1.98587	2.74621e-08	4.03394e-07	0.226596	0.241227	0.29254	1.47769	0.660733	0.757856
ENSG00000111432	FZD10	protein_coding	1.88668	6.38657	2.09672e-26	4.36244e-24	13.9247	12.3751	13.4197	40.627	50.6478	59.8865
ENSG00000198518	HIST1H4E	protein_coding	1.88543	-0.579585	3.58306e-07	4.10418e-06	0.156348	0.188299	0.28176	0.801235	0.803398	0.76791
ENSG00000180573	HIST1H2AC	protein_coding	1.88376	4.60087	3.84558e-20	3.97092e-18	5.18678	7.36982	7.7843	27.3525	21.0381	28.6949
ENSG00000167065	DUSP18	protein_coding	1.8796	3.76245	2.26242e-21	2.9202e-19	1.52563	1.0384	1.27523	4.05911	5.04236	5.44198
ENSG00000146233	CYP39A1	protein_coding	1.87921	0.314199	6.28175e-05	0.00039516	0.140885	0.147759	0.229997	0.198547	0.628219	1.13482
ENSG00000158815	FGF17	protein_coding	1.87825	1.18288	1.43898e-08	2.23628e-07	0.322914	0.195064	0.433382	1.54555	1.10203	0.933649
ENSG00000166825	ANPEP	protein_coding	1.8707	2.2204	2.77794e-09	5.15639e-08	0.493371	0.349503	0.484221	1.05807	1.42018	2.52822
ENSG00000075240	GRAMD4	protein_coding	1.86844	3.66837	2.45017e-13	9.70324e-12	0.942724	1.04076	1.32872	2.65212	4.1239	5.65694
ENSG00000142661	MYOM3	protein_coding	1.86693	3.34486	1.12872e-14	5.59943e-13	0.53	0.481307	0.760072	2.03492	1.84954	2.74587
ENSG00000272091	RP4-758J24.5	lincRNA	1.85359	0.55992	1.80308e-09	3.45735e-08	0.297591	0.352875	0.475541	1.10757	1.25984	1.79726
ENSG00000197653	DNAH10	protein_coding	1.85271	0.0420285	1.63111e-05	0.000121984	0.0134064	0.0148006	0.0113695	0.0253905	0.0443953	0.0778183
ENSG00000259407	RP11-158M2.3	antisense	1.84479	-0.33417	2.64882e-07	3.14096e-06	0.644013	0.252286	0.314925	1.70573	1.4613	1.38768
ENSG00000251141	RP11-53O19.1	antisense	1.84426	0.278857	1.54531e-07	1.93025e-06	0.217387	0.219995	0.264054	0.632702	1.02396	0.934242
ENSG00000108797	CNTNAP1	protein_coding	1.84178	1.56541	2.54265e-10	5.88779e-09	0.125892	0.120697	0.239517	0.49125	0.649169	0.63785
ENSG00000111752	PHC1	protein_coding	1.83541	4.89064	1.03587e-33	3.61001e-31	1.68369	1.75714	2.12055	6.24234	6.7783	7.34568
ENSG00000174403	C20orf166-AS1	antisense	1.83191	2.63343	0.000232494	0.00122578	0.430366	0.546716	0.701206	0.939206	2.76953	2.42069
ENSG00000115648	MLPH	protein_coding	1.8302	1.41425	1.87772e-05	0.000137476	0.0319831	0.0411941	0.0279713	0.13718	0.123868	0.112579
ENSG00000250318	CTA-963H5.5	pseudogene	1.82117	0.036267	2.03121e-08	3.06109e-07	0.654469	0.722532	0.877642	2.36599	3.28827	2.53942
ENSG00000197959	DNM3	protein_coding	1.82041	4.02357	5.72465e-13	2.12239e-11	0.610722	0.545624	0.543378	1.23944	2.01978	2.93717
ENSG00000203814	HIST2H2BF	protein_coding	1.81511	0.0851898	2.92069e-06	2.66979e-05	0.291166	0.180813	0.169762	0.524072	0.857177	0.9653
ENSG00000102904	TSNAXIP1	protein_coding	1.81172	2.17594	6.66434e-11	1.71404e-09	0.478313	0.487878	0.624441	2.19809	1.73057	1.79769
ENSG00000146285	SCML4	protein_coding	1.80946	0.655833	2.22972e-10	5.25038e-09	0.101316	0.111852	0.164087	0.438007	0.431274	0.483794
ENSG00000123453	SARDH	protein_coding	1.80751	4.46768	1.23193e-21	1.62686e-19	2.50752	2.25975	2.14859	9.03203	8.3991	7.44787
ENSG00000059915	PSD	protein_coding	1.80581	1.29326	7.09092e-09	1.17816e-07	0.189917	0.192195	0.188241	0.539176	0.675897	0.839508
ENSG00000179314	WSCD1	protein_coding	1.80433	0.859681	3.29167e-05	0.000225594	0.0992296	0.0998115	0.11571	0.716106	0.182807	0.229606
ENSG00000123338	NCKAP1L	protein_coding	1.79905	0.52052	3.763e-09	6.71654e-08	0.152585	0.0842265	0.133445	0.43241	0.391305	0.505863
ENSG00000054179	ENTPD2	protein_coding	1.79763	1.80102	9.8718e-11	2.45737e-09	0.608484	0.520618	0.611983	1.58457	2.31203	2.33111
ENSG00000184678	HIST2H2BE	protein_coding	1.79398	3.25717	3.30185e-09	5.9854e-08	1.37836	2.67541	2.39517	5.79606	7.28745	9.9203
ENSG00000160716	CHRNB2	protein_coding	1.79347	1.34688	2.31672e-09	4.37602e-08	0.273076	0.207264	0.127372	0.715308	0.716028	0.754441
ENSG00000115844	DLX2	protein_coding	1.79339	2.06375	2.41538e-12	8.05513e-11	0.364123	0.513654	0.518953	1.61136	1.53303	1.82152
ENSG00000135407	AVIL	protein_coding	1.79137	0.988244	2.77883e-08	4.07329e-07	0.166634	0.138912	0.166551	0.750143	0.431429	0.501082
ENSG00000117226	GBP3	protein_coding	1.78644	2.1365	0.00281826	0.0102176	0.0466063	0.0257266	0.054347	0.0285573	0.0878123	0.334207
ENSG00000237499	RP11-356I2.4	antisense	1.78561	0.261282	1.20436e-07	1.5445e-06	0.122473	0.108168	0.165664	0.648375	0.399974	0.356106
ENSG00000124602	UNC5CL	protein_coding	1.78497	2.71855	5.9405e-10	1.27794e-08	1.15358	1.1847	1.04799	2.40819	5.16416	4.44047
ENSG00000167972	ABCA3	protein_coding	1.78195	4.47676	3.12869e-15	1.67103e-13	1.29337	1.23523	1.72364	6.83999	3.64565	4.49462
ENSG00000172508	CARNS1	protein_coding	1.77887	0.967798	6.2317e-07	6.72889e-06	0.13775	0.152076	0.181222	0.376573	0.576753	0.707792
ENSG00000162946	DISC1	protein_coding	1.77668	3.71966	6.2302e-16	3.74349e-14	0.676523	0.519173	0.634956	1.54488	2.13686	2.77817
ENSG00000225138	CTD-2228K2.7	processed_transcript	1.77649	5.60231	3.51686e-11	9.5752e-10	4.72504	6.19291	5.89522	20.8112	21.5709	16.6681
ENSG00000079112	CDH17	protein_coding	1.77529	4.33274	2.18503e-10	5.15386e-09	4.17887	1.98934	2.87945	11.0663	6.49356	14.4177
ENSG00000162878	PKDCC	protein_coding	1.77403	1.33153	3.20269e-07	3.72355e-06	0.229606	0.253484	0.458133	0.98794	1.12798	1.17283
ENSG00000146411	SLC2A12	protein_coding	1.77402	2.0779	2.59269e-05	0.000183835	0.470637	0.316698	0.548804	2.97714	0.799474	0.898205
ENSG00000164520	RAET1E	protein_coding	1.7731	0.518834	0.00434002	0.014656	0.0333335	0.02208	0.0466436	0.0326793	0.0753654	0.248853
ENSG00000148288	GBGT1	protein_coding	1.77114	0.768247	1.1675e-08	1.84732e-07	0.194434	0.131178	0.214131	0.628778	0.50202	0.763979
ENSG00000154016	GRAP	protein_coding	1.76841	4.45565	8.51855e-29	2.3284e-26	2.96501	3.28048	3.48753	11.3351	11.2134	11.492
ENSG00000182568	SATB1	protein_coding	1.76832	5.93968	2.08125e-33	6.90778e-31	2.14087	1.92808	2.74381	7.42033	7.54002	8.85077
ENSG00000156113	KCNMA1	protein_coding	1.76823	1.2641	9.05204e-10	1.85294e-08	0.0649527	0.0576012	0.0670489	0.259671	0.16451	0.240571
ENSG00000198915	RASGEF1A	protein_coding	1.76692	1.70426	5.31653e-05	0.000342163	0.224241	0.254843	0.323011	0.262678	1.0811	1.46742
ENSG00000229164	TRAC	TR_C_gene	1.76617	1.37371	1.08554e-09	2.16178e-08	1.60378	1.70247	1.17484	6.6017	4.20977	4.92821
ENSG00000091536	MYO15A	protein_coding	1.76377	2.02631	5.79723e-06	4.9067e-05	0.149805	0.0693921	0.144146	0.580272	0.332913	0.351937
ENSG00000006210	CX3CL1	protein_coding	1.76024	3.36534	2.52039e-12	8.38527e-11	1.0477	0.517353	0.722094	2.81806	2.16109	3.00857
ENSG00000196966	HIST1H3E	protein_coding	1.75906	0.0501092	3.6192e-06	3.23201e-05	1.04035	0.430704	1.46587	3.50603	2.94023	3.74714
ENSG00000010310	GIPR	protein_coding	1.75752	1.82958	1.81152e-08	2.75383e-07	0.131087	0.182067	0.281063	0.891312	0.610823	0.548303
ENSG00000144730	IL17RD	protein_coding	1.7566	5.75084	6.72495e-18	5.0247e-16	2.52216	1.74318	2.40699	5.50508	7.50508	10.204
ENSG00000250510	GPR162	protein_coding	1.75655	0.938884	9.64985e-09	1.55693e-07	0.273506	0.2013	0.354369	1.16938	0.755804	0.949293
ENSG00000144355	DLX1	protein_coding	1.75246	3.61075	1.24587e-15	7.17663e-14	1.21059	1.40301	1.49469	3.69878	4.54116	5.99429
ENSG00000146904	EPHA1	protein_coding	1.74993	2.6947	8.28957e-09	1.3563e-07	0.638926	0.710044	0.967075	2.24006	2.65744	3.0924
ENSG00000165556	CDX2	protein_coding	1.74767	5.11682	4.16069e-15	2.18868e-13	5.30548	4.0121	5.39915	13.5512	17.1119	20.1449
ENSG00000228624	RP3-399L15.3	antisense	1.74607	0.337729	8.89994e-08	1.18157e-06	0.0869324	0.0658101	0.0868891	0.179584	0.299505	0.348898
ENSG00000162738	VANGL2	protein_coding	1.73994	2.96474	8.66894e-11	2.17739e-09	0.495043	0.637614	0.760937	1.61317	2.17165	2.70773
ENSG00000114200	BCHE	protein_coding	1.73916	1.71373	5.48214e-09	9.36532e-08	0.584817	0.466293	0.598598	2.25355	1.52629	1.88299
ENSG00000159588	CCDC17	protein_coding	1.73543	-0.252106	9.80888e-08	1.29118e-06	0.126561	0.106455	0.126498	0.376663	0.476913	0.384806
ENSG00000091592	NLRP1	protein_coding	1.7346	0.348123	0.00010765	0.000630786	0.0281384	0.0155324	0.0546864	0.0517242	0.133523	0.148952
ENSG00000165424	ZCCHC24	protein_coding	1.73263	5.28642	1.91565e-15	1.05969e-13	2.08951	1.5189	2.31633	4.73255	7.55505	7.92974
ENSG00000250722	SEPP1	protein_coding	1.73198	2.03764	6.12926e-09	1.0309e-07	0.380255	0.334285	0.488572	1.81219	0.955264	1.33156
ENSG00000147100	SLC16A2	protein_coding	1.72516	-0.0780155	4.25275e-07	4.79251e-06	0.0916136	0.0960841	0.0587561	0.252607	0.316455	0.278978
ENSG00000147082	CCNB3	protein_coding	1.72402	0.585024	1.03629e-09	2.08455e-08	0.0999856	0.139002	0.107955	0.381203	0.395377	0.40378
ENSG00000196787	HIST1H2AG	protein_coding	1.72396	1.98437	2.33337e-10	5.45188e-09	1.08228	0.750478	1.04301	3.70489	2.26948	3.80446
ENSG00000140931	CMTM3	protein_coding	1.72381	5.01449	4.87468e-12	1.54439e-10	2.75423	4.03325	3.44793	6.47113	12.8282	15.5365
ENSG00000165269	AQP7	protein_coding	1.71385	1.36478	1.24259e-08	1.95777e-07	0.641699	0.644992	0.826454	2.73473	2.04515	2.33322
ENSG00000143369	ECM1	protein_coding	1.70848	2.33548	4.70415e-06	4.0781e-05	0.375501	0.401392	0.500419	0.810769	1.37755	2.10776
ENSG00000139874	SSTR1	protein_coding	1.70556	3.87881	0.00135547	0.0055771	2.58319	1.79141	1.90303	15.6567	2.80544	2.49169
ENSG00000213462	ERV3-1	protein_coding	1.70553	3.69047	4.24168e-11	1.13057e-09	1.26535	1.24227	1.81248	4.19052	4.96616	5.28584
ENSG00000227502	RP1-249H1.4	lincRNA	1.70467	3.15308	5.97224e-14	2.65137e-12	1.70827	1.37231	2.11914	6.10214	5.1041	6.17665
ENSG00000165434	PGM2L1	protein_coding	1.70262	5.80564	3.30401e-16	2.09354e-14	2.38957	1.83575	2.0816	5.66646	6.14185	9.35915
ENSG00000184371	CSF1	protein_coding	1.70138	1.1932	1.87399e-05	0.000137275	0.0961047	0.0285652	0.0991356	0.190249	0.218217	0.341309
ENSG00000147246	HTR2C	protein_coding	1.69646	0.00867218	6.06618e-07	6.57563e-06	0.0703128	0.141552	0.110929	0.263567	0.394837	0.414414
ENSG00000112562	SMOC2	protein_coding	1.69434	6.66013	1.39318e-15	7.95942e-14	14.2005	14.9919	17.2888	69.5423	39.6732	45.0144
ENSG00000054793	ATP9A	protein_coding	1.68857	6.2681	1.08372e-06	1.10837e-05	3.46742	4.08056	5.28718	5.02234	14.3757	23.2678
ENSG00000267128	RNF157-AS1	antisense	1.6843	0.725763	7.57878e-10	1.58869e-08	0.421062	0.377691	0.398933	1.15025	1.21204	1.60275
ENSG00000175329	ISX	protein_coding	1.68325	3.27665	1.32558e-09	2.59167e-08	1.73399	1.68565	1.60793	3.26359	6.6159	6.74933
ENSG00000106772	PRUNE2	protein_coding	1.68256	1.37432	7.10291e-07	7.59896e-06	0.0906555	0.068714	0.083623	0.401271	0.149562	0.252535
ENSG00000156804	FBXO32	protein_coding	1.68143	1.51599	0.000645796	0.00297698	0.0947851	0.13753	0.132633	0.381657	0.302748	0.521407
ENSG00000260912	RP11-363E7.4	sense_overlapping	1.6735	0.369752	5.40592e-06	4.60345e-05	0.540161	0.213781	0.32088	1.4488	1.11375	0.991132
ENSG00000139112	GABARAPL1	protein_coding	1.67311	3.91495	2.90347e-07	3.4098e-06	0.524697	0.687537	1.10932	3.05876	1.87248	2.63969
ENSG00000132718	SYT11	protein_coding	1.67036	5.45267	6.87754e-23	1.05355e-20	4.17351	4.85649	5.6555	19.5167	13.5138	14.8895
ENSG00000100628	ASB2	protein_coding	1.66978	2.10403	9.79889e-11	2.44359e-09	0.262255	0.32901	0.393848	1.19789	0.878439	1.13585
ENSG00000165659	DACH1	protein_coding	1.66708	4.42009	3.81749e-12	1.24046e-10	2.51309	2.66789	2.03012	10.9314	7.05001	5.53892
ENSG00000186827	TNFRSF4	protein_coding	1.66685	1.54838	7.05843e-06	5.81872e-05	0.733111	1.14337	0.827732	1.68273	3.74187	3.41782
ENSG00000248222	CTB-174D11.1	antisense	1.66626	2.13794	0.000688858	0.00314359	0.8462	1.1536	0.598026	5.70347	1.7876	0.976066
ENSG00000113763	UNC5A	protein_coding	1.66609	1.09383	9.2697e-09	1.50606e-07	0.160876	0.28417	0.225114	0.850555	0.66973	0.663725
ENSG00000257242	C12orf79	protein_coding	1.66456	1.23368	3.55093e-07	4.07743e-06	0.187166	0.510499	0.353054	1.41667	0.968043	1.03283
ENSG00000137449	CPEB2	protein_coding	1.66423	0.512453	0.00801641	0.0242986	0.0111616	0.015403	0.0195231	0.0889086	0.0245349	0.0383746
ENSG00000250208	FZD10-AS1	processed_transcript	1.66417	3.22615	3.66635e-14	1.69496e-12	1.01526	0.833556	1.03002	2.60963	3.09377	3.67959
ENSG00000081277	PKP1	protein_coding	1.66327	1.39967	7.89796e-05	0.000483122	0.0999564	0.0747543	0.109038	0.110639	0.283508	0.532116
ENSG00000268001	CTC-241F20.3	antisense	1.66124	1.44365	4.05756e-09	7.16888e-08	0.589919	0.864616	0.604874	1.9195	2.04411	2.74755
ENSG00000166546	BEAN1	protein_coding	1.65209	3.97329	3.54004e-14	1.65044e-12	0.88045	0.9967	1.23202	2.6546	3.59512	3.77525
ENSG00000103723	AP3B2	protein_coding	1.65137	1.38698	1.77875e-08	2.71289e-07	0.183903	0.129467	0.174043	0.427871	0.549038	0.599547
ENSG00000103184	SEC14L5	protein_coding	1.6467	3.59055	4.37574e-05	0.000289364	1.47178	1.01723	0.94825	6.91895	2.54388	1.56724
ENSG00000217801	RP11-465B22.3	pseudogene	1.64658	2.66005	9.72127e-07	1.00904e-05	0.977814	1.91459	1.50594	4.20529	5.55015	4.37669
ENSG00000166341	DCHS1	protein_coding	1.64335	2.43552	4.74498e-12	1.50672e-10	0.271663	0.19515	0.275557	0.693192	0.703497	0.988832
ENSG00000128710	HOXD10	protein_coding	1.64164	0.740545	1.3991e-05	0.000106926	0.34221	0.328521	0.416396	1.78688	0.96248	0.730775
ENSG00000221890	NPTXR	protein_coding	1.64101	4.54345	1.01382e-12	3.61449e-11	1.69659	1.78894	1.94607	4.37041	5.84086	7.21732
ENSG00000107281	NPDC1	protein_coding	1.64074	3.91178	2.09656e-11	5.96451e-10	2.14389	2.89192	2.97777	5.55046	10.1099	10.0051
ENSG00000137078	SIT1	protein_coding	1.63974	4.44066	6.44143e-13	2.36922e-11	9.12572	10.6765	11.1498	27.9392	34.5641	36.5914
ENSG00000118503	TNFAIP3	protein_coding	1.63942	3.6275	4.80944e-11	1.26497e-09	0.980804	1.18844	1.52494	5.57977	2.98979	3.20759
ENSG00000269994	RP11-276H19.2	lincRNA	1.63424	-0.0892752	7.93991e-06	6.45002e-05	0.179166	0.285709	0.348204	1.20759	0.662639	0.713762
ENSG00000139636	LMBR1L	protein_coding	1.63415	3.81826	5.03997e-13	1.88863e-11	1.2173	1.24674	1.37672	4.05741	3.74888	4.44449
ENSG00000185909	KLHDC8B	protein_coding	1.63404	2.33909	1.56087e-11	4.52359e-10	0.96604	0.728095	1.24563	2.90272	2.89356	3.55856
ENSG00000249242	TMEM150C	protein_coding	1.62918	2.98427	3.79439e-10	8.45036e-09	1.18382	1.04796	1.32954	5.12772	2.87802	3.29571
ENSG00000141744	PNMT	protein_coding	1.62746	1.01119	4.07405e-05	0.000271603	0.975909	0.88013	0.625095	4.4469	1.76104	1.70126
ENSG00000232533	AC093673.5	antisense	1.62732	1.56926	3.60074e-10	8.06983e-09	2.16338	2.01305	2.30646	5.75681	6.79348	8.04506
ENSG00000198933	TBKBP1	protein_coding	1.62689	3.52829	5.43683e-10	1.17685e-08	1.00602	1.02799	1.52776	2.33954	4.3963	4.54121
ENSG00000103316	CRYM	protein_coding	1.62518	0.344253	3.72968e-08	5.35998e-07	0.185335	0.175379	0.23464	0.642432	0.572014	0.671007
ENSG00000106123	EPHB6	protein_coding	1.62506	7.65099	1.12126e-19	1.10854e-17	20.7336	18.3317	18.6692	81.6515	48.4081	52.8052
ENSG00000183508	FAM46C	protein_coding	1.6218	5.42462	3.38806e-09	6.11781e-08	6.0035	3.01405	5.00274	22.6048	10.2091	11.4046
ENSG00000149527	PLCH2	protein_coding	1.6211	2.01547	6.63926e-07	7.13148e-06	0.0947374	0.125098	0.114804	0.325529	0.403661	0.328452
ENSG00000113327	GABRG2	protein_coding	1.61936	1.92113	4.86876e-08	6.80748e-07	0.256695	0.47729	0.514635	1.0265	1.36326	1.53947
ENSG00000105419	MEIS3	protein_coding	1.61664	3.15609	2.25865e-10	5.30953e-09	0.613861	0.897846	0.870832	2.51555	2.65697	2.31983
ENSG00000167554	ZNF610	protein_coding	1.61596	1.40026	1.15823e-07	1.49359e-06	0.322738	0.381305	0.389545	1.52651	0.789437	1.12907
ENSG00000140398	NEIL1	protein_coding	1.61507	2.71763	1.01309e-08	1.62328e-07	0.682685	0.766752	0.690233	2.4518	2.26026	2.02345
ENSG00000066230	SLC9A3	protein_coding	1.61395	0.302862	2.40602e-05	0.000171823	0.187099	0.214501	0.218173	0.846586	0.569451	0.537229
ENSG00000153237	CCDC148	protein_coding	1.61269	0.0992329	4.53453e-06	3.94578e-05	0.158523	0.0991717	0.135558	0.265496	0.378325	0.596922
ENSG00000180953	ST20	protein_coding	1.60769	0.464631	2.01818e-07	2.46136e-06	0.285387	0.28767	0.54982	1.24688	1.07541	1.17011
ENSG00000182489	XKRX	protein_coding	1.60262	1.20973	7.1441e-08	9.66881e-07	0.439105	0.34065	0.339049	1.37436	0.804969	1.32898
ENSG00000159753	RLTPR	protein_coding	1.60257	6.3069	1.24648e-11	3.72873e-10	5.24925	6.1771	6.38193	13.8474	19.9962	21.7626
ENSG00000196169	KIF19	protein_coding	1.60245	3.21518	0.00175003	0.00689193	1.17888	1.01139	0.952334	7.12768	1.735	0.896422
ENSG00000132535	DLG4	protein_coding	1.59621	4.84384	6.19607e-14	2.73333e-12	1.64159	1.77768	2.12558	4.03626	6.44424	6.73438
ENSG00000163888	CAMK2N2	protein_coding	1.59577	1.34294	1.03917e-09	2.08732e-08	0.764604	0.876587	0.788718	2.00013	2.97357	2.58544
ENSG00000159388	BTG2	protein_coding	1.59573	4.96891	1.46064e-11	4.2776e-10	6.94435	5.76594	7.6403	29.7319	18.1023	15.12
ENSG00000164796	CSMD3	protein_coding	1.59509	2.39223	0.000162479	0.000900581	0.0769248	0.0849248	0.0715336	0.0680169	0.276418	0.384515
ENSG00000245648	RP11-277P12.20	antisense	1.59448	-0.114657	0.00141702	0.00578256	0.0495361	0.0781253	0.239305	0.268837	0.408885	0.44489
ENSG00000105854	PON2	protein_coding	1.58418	7.0562	4.23319e-29	1.18021e-26	20.6364	16.4153	18.8484	51.0877	55.8675	65.4671
ENSG00000177076	ACER2	protein_coding	1.58233	1.27962	8.14648e-08	1.09089e-06	0.616334	0.544345	0.584541	2.25583	1.44511	1.67906
ENSG00000172116	CD8B	protein_coding	1.58111	4.12097	2.93222e-12	9.66315e-11	6.71498	5.34945	4.82343	17.5508	13.3064	21.2978
ENSG00000260339	HEXA-AS1	antisense	1.58058	-0.467708	3.00606e-05	0.000208949	0.112258	0.132194	0.183263	0.37602	0.479417	0.455789
ENSG00000232434	C9orf172	protein_coding	1.57852	2.18464	6.75226e-09	1.12592e-07	0.970248	0.520489	0.868463	2.78831	2.29153	2.16122
ENSG00000110031	LPXN	protein_coding	1.57376	4.57635	1.47371e-18	1.22283e-16	5.17919	5.21593	5.49034	12.4651	16.4779	19.7123
ENSG00000173905	GOLIM4	protein_coding	1.57355	7.49833	1.68934e-35	6.9263e-33	19.5096	20.5394	20.1166	57.3496	58.5928	68.2631
ENSG00000100604	CHGA	protein_coding	1.5735	1.8965	8.38549e-07	8.8355e-06	0.593959	0.905191	0.429115	1.59817	2.20575	2.12452
ENSG00000144115	THNSL2	protein_coding	1.57288	2.81213	1.2191e-09	2.40679e-08	0.412987	0.66318	0.820872	2.15094	1.59554	2.03148
ENSG00000187266	EPOR	protein_coding	1.57199	2.82176	4.55103e-06	3.95686e-05	1.20572	1.59084	1.3974	6.68513	3.59229	2.49878
ENSG00000154358	OBSCN	protein_coding	1.57069	4.11624	3.30517e-19	2.99182e-17	0.279194	0.215555	0.290035	0.785636	0.823227	0.783673
ENSG00000099957	P2RX6	protein_coding	1.56846	2.90309	1.33902e-12	4.66647e-11	0.613928	0.757238	0.814636	2.40233	2.08475	2.16272
ENSG00000151715	TMEM45B	protein_coding	1.5663	5.19194	1.46222e-15	8.31971e-14	3.98947	4.42628	5.58556	10.4347	13.097	19.1005
ENSG00000224189	HOXD-AS1	antisense	1.56534	1.398	1.49923e-08	2.32108e-07	0.20229	0.250674	0.370681	0.966307	0.653384	0.871898
ENSG00000198794	SCAMP5	protein_coding	1.55864	4.23286	4.71898e-13	1.77791e-11	2.15306	1.87345	2.53461	5.96686	6.4772	7.39836
ENSG00000166126	AMN	protein_coding	1.55786	0.760703	1.0204e-07	1.33562e-06	0.189664	0.252217	0.216137	0.470137	0.747187	0.774873
ENSG00000273174	RP11-434H6.6	antisense	1.5572	-0.204139	4.04975e-05	0.000270113	0.63802	0.821768	0.371993	1.47687	2.3597	1.77574
ENSG00000102878	HSF4	protein_coding	1.55648	2.90308	1.32143e-06	1.32333e-05	0.795382	0.932061	0.98448	2.36328	3.15906	2.66257
ENSG00000120318	ARAP3	protein_coding	1.55539	5.39557	6.03315e-14	2.66991e-12	3.39283	3.00226	3.67319	7.06193	11.3943	11.9574
ENSG00000174871	CNIH2	protein_coding	1.55383	0.242012	2.65355e-07	3.14278e-06	0.271024	0.277838	0.203167	0.735435	0.693017	0.855738
ENSG00000160469	BRSK1	protein_coding	1.55223	0.281183	5.02526e-06	4.32154e-05	0.0782091	0.161173	0.145918	0.357814	0.451891	0.348276
ENSG00000146674	IGFBP3	protein_coding	1.55015	3.28772	0.000212926	0.00113898	1.30044	1.01488	1.56871	7.60555	2.17419	1.83245
ENSG00000213654	GPSM3	protein_coding	1.54913	4.31166	1.62061e-16	1.06063e-14	4.77444	5.24712	6.15942	13.3433	17.2722	17.9853
ENSG00000100288	CHKB	protein_coding	1.54904	0.111131	6.00115e-05	0.000379698	0.198875	0.139053	0.146874	0.503679	0.549569	0.416762
ENSG00000102003	SYP	protein_coding	1.54531	3.71173	8.2857e-19	7.00016e-17	1.49344	1.53827	1.45423	3.9575	4.51567	4.99846
ENSG00000237254	TRBV30	TR_V_gene	1.54424	-0.422731	6.50234e-06	5.42445e-05	0.851249	1.28601	0.783654	2.80012	2.64496	3.34476
ENSG00000196335	STK31	protein_coding	1.54311	-0.383404	6.07802e-06	5.11023e-05	0.061541	0.0607894	0.0868699	0.178619	0.191218	0.254536
ENSG00000244486	SCARF2	protein_coding	1.54251	1.82023	0.000181773	0.000990971	0.100078	0.171867	0.233399	0.190778	0.663452	0.649923
ENSG00000166340	TPP1	protein_coding	1.54153	7.68156	2.9756e-27	6.9133e-25	24.3921	21.1248	24.6649	77.0309	63.4304	69.3218
ENSG00000182575	NXPH3	protein_coding	1.5386	2.88266	8.45263e-08	1.12864e-06	1.05311	0.54021	0.653286	1.55127	2.36499	2.8213
ENSG00000225783	MIAT	lincRNA	1.53784	3.2027	0.000465797	0.00224834	0.442351	0.637149	0.451342	2.38434	1.62565	0.536367
ENSG00000234745	HLA-B	protein_coding	1.5349	5.44458	3.36236e-06	3.03478e-05	2.26065	3.90512	4.97761	4.99481	10.3227	17.9286
ENSG00000180210	F2	protein_coding	1.53463	1.46582	5.98134e-10	1.28277e-08	0.785362	0.624267	0.68685	2.23286	1.72634	2.29898
ENSG00000135636	DYSF	protein_coding	1.53448	1.21426	0.000119633	0.000694002	0.040598	0.0263647	0.0946814	0.210713	0.122987	0.143098
ENSG00000135596	MICAL1	protein_coding	1.53411	5.18133	3.07318e-15	1.6477e-13	2.04922	2.3626	2.66096	6.87292	7.55087	6.57421
ENSG00000255794	RMST	processed_transcript	1.53091	0.770828	2.09786e-06	1.982e-05	0.162819	0.166912	0.135615	0.294544	0.525895	0.567402
ENSG00000148468	FAM171A1	protein_coding	1.53043	2.58769	6.1307e-09	1.0309e-07	0.435474	0.760275	0.838461	2.12223	1.55193	2.34776
ENSG00000074660	SCARF1	protein_coding	1.52908	0.847015	2.9753e-06	2.71438e-05	0.0888821	0.089205	0.117777	0.207943	0.355229	0.313521
ENSG00000116016	EPAS1	protein_coding	1.52749	1.2691	1.3413e-05	0.000102904	0.0796019	0.0636374	0.0896219	0.117733	0.262034	0.310079
ENSG00000166750	SLFN5	protein_coding	1.52726	2.49701	8.33795e-05	0.000506233	0.134646	0.198199	0.427413	0.611893	0.657716	0.9681
ENSG00000100583	SAMD15	protein_coding	1.52509	2.34926	1.42036e-08	2.2098e-07	1.1177	1.08181	1.18728	4.66264	2.49053	2.85762
ENSG00000124313	IQSEC2	protein_coding	1.52347	1.10347	6.42446e-06	5.36591e-05	0.0805442	0.123854	0.0637324	0.21856	0.238473	0.339083
ENSG00000171533	MAP6	protein_coding	1.52256	1.33496	0.00752389	0.0230259	0.0280181	0.0274951	0.0326716	0.156417	0.0547449	0.0519869
ENSG00000174990	CA5A	protein_coding	1.52032	0.883481	0.000173693	0.000953262	0.836661	0.791718	0.836244	4.24769	1.66812	1.34368
ENSG00000140459	CYP11A1	protein_coding	1.51968	0.42427	0.00114431	0.00483678	0.0286834	0.0569995	0.0535157	0.0492109	0.165732	0.191597
ENSG00000149564	ESAM	protein_coding	1.51951	0.821584	0.000794968	0.0035394	0.0415616	0.0327742	0.0623113	0.181902	0.126783	0.0991497
ENSG00000169715	MT1E	protein_coding	1.51635	2.2224	0.0082077	0.0247545	1.69428	2.79521	1.77589	0.74653	5.69103	12.1924
ENSG00000147883	CDKN2B	protein_coding	1.51329	6.6623	9.14964e-10	1.86744e-08	5.9715	13.501	11.6534	20.9981	32.9288	37.4494
ENSG00000263082	CTD-2034I21.2	lincRNA	1.51136	1.98137	1.40842e-07	1.77677e-06	0.971048	0.914671	1.02844	2.06338	2.8199	3.66671
ENSG00000102265	TIMP1	protein_coding	1.50907	7.97993	7.6644e-22	1.05784e-19	69.4447	66.6372	60.4436	151.147	194.005	231.245
ENSG00000173267	SNCG	protein_coding	1.50864	2.50453	0.00054726	0.00257817	0.658457	0.797856	0.618	0.472344	2.90486	2.71344
ENSG00000180739	S1PR5	protein_coding	1.50372	1.04956	5.46908e-05	0.000350685	0.161692	0.161507	0.179569	0.264199	0.667326	0.537003
ENSG00000126218	F10	protein_coding	1.50334	4.78541	6.35427e-09	1.06465e-07	6.09473	5.17076	8.3559	28.4694	13.0154	15.414
ENSG00000119782	FKBP1B	protein_coding	1.50187	0.852808	3.22938e-05	0.000221969	0.489622	0.36915	0.459538	2.01957	1.12501	0.703845
ENSG00000179899	PHC1P1	pseudogene	1.50123	1.7893	6.04519e-09	1.02145e-07	0.381206	0.320083	0.557214	1.00669	1.29486	1.3449
ENSG00000261189	RP3-512B11.3	antisense	1.50056	1.40041	2.48612e-09	4.66441e-08	1.55613	1.36939	1.76199	3.62052	4.92908	5.07319
ENSG00000237441	RGL2	protein_coding	1.49909	4.79288	4.84984e-16	2.95702e-14	2.87701	2.40839	2.39271	8.95186	6.78802	6.5688
ENSG00000073150	PANX2	protein_coding	1.49799	0.0926096	0.000588785	0.00274871	0.090385	0.00712749	0.112925	0.134499	0.243281	0.234649
ENSG00000185339	TCN2	protein_coding	1.49702	2.01862	3.01211e-09	5.51758e-08	0.416957	0.460319	0.538568	1.39927	1.23279	1.46819
ENSG00000100154	TTC28	protein_coding	1.4934	0.751425	0.00477195	0.015797	0.0364382	0.0874514	0.12747	0.477603	0.103479	0.140062
ENSG00000249464	LINC01091	lincRNA	1.4925	0.15624	5.6715e-06	4.80816e-05	0.0695105	0.0909504	0.108074	0.334422	0.258699	0.182082
ENSG00000170099	SERPINA6	protein_coding	1.49173	1.09995	1.95706e-06	1.86603e-05	0.767764	0.513341	0.970936	2.90213	1.56202	2.02886
ENSG00000142173	COL6A2	protein_coding	1.49007	2.71868	5.97203e-05	0.000378237	0.171042	0.262719	0.247144	0.2734	0.920088	0.770681
ENSG00000136869	TLR4	protein_coding	1.48916	3.81665	7.12385e-06	5.86917e-05	0.602022	0.441685	0.728667	0.863833	1.59374	2.66491
ENSG00000174938	SEZ6L2	protein_coding	1.48629	4.85123	1.9533e-13	7.86966e-12	3.8007	3.47511	5.09673	9.3332	11.9472	14.2972
ENSG00000269911	FAM226B	sense_intronic	1.48472	0.456943	5.61148e-07	6.12561e-06	0.564512	0.563866	0.470193	1.21887	1.78957	1.61077
ENSG00000112561	TFEB	protein_coding	1.48367	2.42271	1.24448e-10	3.05963e-09	0.514143	0.407115	0.5954	1.54692	1.45195	1.35144
ENSG00000205413	SAMD9	protein_coding	1.48107	5.08724	3.00862e-18	2.34303e-16	2.15992	1.65208	2.21873	5.64843	5.06263	6.59194
ENSG00000114670	NEK11	protein_coding	1.48044	1.32923	1.24292e-08	1.95777e-07	0.22877	0.273263	0.271139	0.850244	0.640659	0.725744
ENSG00000165338	HECTD2	protein_coding	1.4763	-0.104929	0.000591401	0.00275816	0.0176385	0.0331038	0.0390792	0.136177	0.0576042	0.0623752
ENSG00000154096	THY1	protein_coding	1.47429	0.281955	0.00190649	0.0073963	0.0236683	0.0559922	0.0118282	0.0497225	0.0764469	0.136176
ENSG00000164076	CAMKV	protein_coding	1.46822	2.97936	4.0195e-05	0.00026839	1.2735	1.36058	1.27543	1.61727	4.2506	5.29139
ENSG00000099822	HCN2	protein_coding	1.46651	2.62893	1.35494e-07	1.72021e-06	0.975481	0.772015	0.931923	1.47628	2.8344	3.31338
ENSG00000149926	FAM57B	protein_coding	1.4657	0.698532	1.76128e-05	0.000130319	0.130255	0.139308	0.204101	0.249412	0.506174	0.583776
ENSG00000126882	FAM78A	protein_coding	1.46382	0.734907	5.05903e-05	0.000328319	0.065554	0.076392	0.14439	0.245466	0.251599	0.307662
ENSG00000164691	TAGAP	protein_coding	1.46223	1.32482	6.6176e-09	1.10478e-07	0.27917	0.270353	0.302691	0.858286	0.645954	0.909292
ENSG00000122591	FAM126A	protein_coding	1.45881	3.4445	7.6818e-10	1.60286e-08	0.787975	0.607667	0.760076	1.83543	1.57926	2.68921
ENSG00000261534	RP11-244O19.1	sense_overlapping	1.45719	1.20564	4.26971e-07	4.80774e-06	0.434558	0.234025	0.389318	1.17548	0.805449	1.00991
ENSG00000090924	PLEKHG2	protein_coding	1.45589	5.57716	6.1568e-22	8.58258e-20	2.44701	2.26406	2.53102	7.04064	6.81728	6.53753
ENSG00000249526	CTB-35F21.1	lincRNA	1.4541	1.54096	1.60989e-06	1.56936e-05	2.71489	3.85359	3.86474	13.1785	9.38895	6.71911
ENSG00000106069	CHN2	protein_coding	1.45308	4.73267	4.56716e-19	4.00417e-17	1.34889	1.22231	1.50192	3.80808	3.51613	4.12917
ENSG00000127415	IDUA	protein_coding	1.45083	3.4836	5.82558e-11	1.51226e-09	1.28964	1.67113	1.74189	3.81984	4.87845	4.49013
ENSG00000104361	NIPAL2	protein_coding	1.45075	1.85877	4.31629e-06	3.77946e-05	0.200303	0.288264	0.408749	1.17911	0.682908	0.642983
ENSG00000236850	BMS1P20	processed_transcript	1.45018	0.197544	3.36351e-06	3.03478e-05	0.349566	0.261429	0.486519	1.06405	1.04814	0.963685
ENSG00000132639	SNAP25	protein_coding	1.44881	0.139746	5.46417e-05	0.000350656	0.17897	0.144894	0.0695648	0.270498	0.494563	0.357468
ENSG00000119227	PIGZ	protein_coding	1.44717	0.521076	0.000344167	0.00173139	0.286898	0.144596	0.385457	1.21526	0.556221	0.508506
ENSG00000166311	SMPD1	protein_coding	1.44402	5.30047	3.35022e-20	3.53803e-18	5.31188	4.95778	5.3044	16.875	11.5645	15.1255
ENSG00000164574	GALNT10	protein_coding	1.44148	5.67591	2.98855e-19	2.7353e-17	3.085	2.8224	3.27479	9.41754	7.31869	8.88325
ENSG00000206077	ZDHHC11B	protein_coding	1.43911	0.663609	6.64575e-06	5.51111e-05	0.232562	0.250912	0.289677	0.459883	0.717015	0.976095
ENSG00000180881	CAPS2	protein_coding	1.43795	0.73301	1.27382e-07	1.62461e-06	0.141192	0.141705	0.127223	0.424701	0.346636	0.375104
ENSG00000118369	USP35	protein_coding	1.43636	3.66863	4.17435e-11	1.1169e-09	1.26291	0.997102	1.35217	4.4038	2.78328	2.83828
ENSG00000167552	TUBA1A	protein_coding	1.43595	6.14392	4.17837e-23	6.54454e-21	8.5118	9.72015	10.9221	27.0818	29.4054	24.3476
ENSG00000139540	SLC39A5	protein_coding	1.43492	3.71066	4.85414e-14	2.1688e-12	2.90433	3.06166	3.53149	9.48547	7.93739	8.93155
ENSG00000107864	CPEB3	protein_coding	1.43477	2.5962	2.10326e-07	2.55206e-06	0.367812	0.277243	0.378616	1.21234	0.640432	0.991721
ENSG00000158406	HIST1H4H	protein_coding	1.4334	1.07232	0.00011485	0.000669878	0.910306	0.769769	0.880815	3.10931	1.41103	2.60651
ENSG00000227359	AC017074.2	lincRNA	1.43321	0.962138	8.89609e-08	1.18157e-06	2.32039	1.93113	1.62346	5.59964	5.33597	5.47042
ENSG00000140873	ADAMTS18	protein_coding	1.43288	4.544	2.66552e-13	1.04964e-11	2.31216	2.46985	2.21359	7.37221	6.98758	5.01975
ENSG00000136856	SLC2A8	protein_coding	1.43214	2.27198	9.55118e-07	9.94835e-06	0.571609	0.659227	0.45825	1.11953	1.61548	1.97025
ENSG00000225135	RP11-361F15.2	lincRNA	1.43113	0.399764	8.9634e-06	7.17278e-05	0.58304	0.329322	0.379465	1.429	1.24329	0.945663
ENSG00000151067	CACNA1C	protein_coding	1.43096	2.19576	4.05719e-06	3.58411e-05	0.140663	0.117645	0.150771	0.191532	0.510423	0.431273
ENSG00000125827	TMX4	protein_coding	1.43042	7.33804	4.31736e-16	2.67484e-14	14.4714	16.8131	16.2892	33.5473	41.2411	57.3369
ENSG00000257743	RP11-1220K2.2	protein_coding	1.42998	3.77842	3.6694e-05	0.000247827	1.32007	0.97247	1.17308	5.23799	2.66901	1.6462
ENSG00000163346	PBXIP1	protein_coding	1.42885	4.86231	3.57011e-15	1.88513e-13	3.48427	3.439	4.60266	10.7703	8.99476	12.0865
ENSG00000272449	RP3-395M20.12	lincRNA	1.42735	-0.437617	1.59419e-05	0.000119671	0.522786	0.37737	0.445487	1.30596	1.23756	1.20484
ENSG00000260793	RP5-882C2.2	antisense	1.42449	0.102169	0.000166505	0.000920331	0.228934	0.263731	0.232136	0.390333	0.812671	0.80176
ENSG00000183960	KCNH8	protein_coding	1.42215	4.20191	1.10996e-07	1.44068e-06	1.41074	2.14283	2.2596	5.95439	5.27567	4.72871
ENSG00000118515	SGK1	protein_coding	1.42179	1.72698	0.000181098	0.000987681	0.202432	0.119487	0.144904	0.685275	0.29707	0.305167
ENSG00000112406	HECA	protein_coding	1.42172	3.15991	2.03661e-07	2.48167e-06	0.406671	0.704951	0.682201	1.17159	1.44282	2.32677
ENSG00000130518	KIAA1683	protein_coding	1.42137	0.927468	5.80802e-05	0.000369529	0.122528	0.0628041	0.163289	0.402199	0.263838	0.290154
ENSG00000120322	PCDHB8	protein_coding	1.42089	0.110492	4.01828e-05	0.00026839	0.243778	0.146798	0.301494	0.633697	0.593854	0.674858
ENSG00000069535	MAOB	protein_coding	1.4184	1.22085	6.02172e-05	0.000380693	0.413667	0.304458	0.528311	0.965594	0.882497	1.5738
ENSG00000159708	LRRC36	protein_coding	1.41836	-0.372159	2.70508e-05	0.000190949	0.0947244	0.0935676	0.162778	0.250493	0.350684	0.357503
ENSG00000146242	TPBG	protein_coding	1.41705	2.90968	3.34539e-09	6.05646e-08	0.438012	0.454743	0.727241	1.31882	1.40278	1.70681
ENSG00000162415	ZSWIM5	protein_coding	1.4168	5.29569	4.75358e-14	2.13758e-12	4.6771	3.58008	4.79341	13.976	9.4946	12.3124
ENSG00000130775	THEMIS2	protein_coding	1.41492	0.426281	1.13638e-05	8.86964e-05	0.117039	0.0861408	0.141533	0.233735	0.392031	0.319358
ENSG00000090238	YPEL3	protein_coding	1.41407	3.80249	1.63843e-12	5.6534e-11	2.66939	2.1199	2.65758	7.93898	5.86772	6.57398
ENSG00000127533	F2RL3	protein_coding	1.41149	4.5648	7.20107e-12	2.22086e-10	1.90868	3.38677	2.89138	7.87215	7.36623	7.10882
ENSG00000135902	CHRND	protein_coding	1.41059	4.26761	1.50305e-11	4.37422e-10	3.56159	4.51084	4.06364	10.1711	11.14	11.8587
ENSG00000235888	AF064858.8	lincRNA	1.41003	1.2173	3.63298e-05	0.000245958	0.992827	1.12739	1.27349	4.25838	2.28037	2.71681
ENSG00000181523	SGSH	protein_coding	1.41	3.11141	1.66607e-11	4.80848e-10	0.486274	0.484149	0.685315	1.56839	1.29655	1.64401
ENSG00000183092	BEGAIN	protein_coding	1.4092	1.95339	5.52884e-08	7.63846e-07	0.260492	0.387611	0.333471	0.693968	1.05984	0.923407
ENSG00000183971	NPW	protein_coding	1.40668	2.86802	4.91533e-10	1.07398e-08	3.34059	4.63317	3.44519	8.78417	11.0489	11.3286
ENSG00000160188	RSPH1	protein_coding	1.40386	1.78002	5.49751e-09	9.38009e-08	0.596513	0.591954	0.867527	1.91376	1.59115	2.06732
ENSG00000029534	ANK1	protein_coding	1.40381	3.33882	2.31914e-08	3.45025e-07	0.537805	0.399236	0.497376	1.37722	1.19965	1.32437
ENSG00000164877	MICALL2	protein_coding	1.40203	4.84833	6.34703e-09	1.06465e-07	1.63964	1.32512	1.74031	3.01955	4.67661	5.08329
ENSG00000205517	RGL3	protein_coding	1.39817	4.87344	5.4877e-07	6.01403e-06	4.01086	3.8954	4.527	15.1622	10.6357	7.73991
ENSG00000137101	CD72	protein_coding	1.39775	0.969907	1.82579e-06	1.75286e-05	0.249296	0.262116	0.470657	0.945609	0.827575	0.86876
ENSG00000168952	STXBP6	protein_coding	1.3972	2.50297	0.00112998	0.00478637	0.181226	0.326147	0.277907	0.876181	0.598713	0.648677
ENSG00000198750	GATSL2	protein_coding	1.39707	0.0236679	1.49167e-05	0.000112765	0.555486	0.355043	0.323872	0.98527	1.23022	1.16312
ENSG00000118971	CCND2	protein_coding	1.39661	1.28874	4.16338e-06	3.66861e-05	0.190278	0.315099	0.215354	0.846992	0.495584	0.610212
ENSG00000145107	TM4SF19	protein_coding	1.39379	0.123555	0.00200436	0.00770354	0.137314	0.128272	0.110852	0.103554	0.398027	0.518788
ENSG00000168065	SLC22A11	protein_coding	1.39248	-0.675303	0.000149811	0.000841406	0.0421858	0.101614	0.0983845	0.253787	0.192687	0.20343
ENSG00000144802	NFKBIZ	protein_coding	1.39237	1.57593	0.00011361	0.000663481	0.230738	0.194797	0.23345	0.29108	0.745879	0.7433
ENSG00000090339	ICAM1	protein_coding	1.39117	2.77755	2.75009e-06	2.53045e-05	0.399886	0.524995	0.743562	1.13241	1.34397	2.00653
ENSG00000099953	MMP11	protein_coding	1.3902	2.06932	8.84213e-07	9.26065e-06	0.437214	0.576657	0.5369	1.89661	1.22472	1.049
ENSG00000211771	TRBJ2-7	TR_J_gene	1.38922	-0.0137717	0.000369364	0.00184219	8.94812	18.3462	5.96244	31.8526	35.8597	22.6024
ENSG00000169840	GSX1	protein_coding	1.38813	-0.174819	9.27583e-05	0.000553769	0.433531	0.385553	0.238725	0.782162	1.13448	0.95819
ENSG00000127124	HIVEP3	protein_coding	1.3859	3.98826	1.47637e-11	4.31459e-10	0.484336	0.442998	0.485971	1.12669	1.23619	1.4356
ENSG00000165029	ABCA1	protein_coding	1.38555	3.72372	0.000229598	0.00121281	0.220559	0.169473	0.327146	1.10494	0.414453	0.393449
ENSG00000173567	GPR113	protein_coding	1.38415	0.0364597	0.00206766	0.00791409	0.0973353	0.107458	0.125662	0.498427	0.196492	0.191227
ENSG00000242349	NPPA-AS1	antisense	1.3818	0.106976	1.0221e-05	8.06347e-05	0.477161	0.278886	0.376396	0.911518	1.11057	1.03394
ENSG00000261716	RP11-196G18.22	sense_overlapping	1.38106	2.8965	1.07605e-07	1.40058e-06	0.959974	0.903524	0.969813	2.33116	2.48941	2.76814
ENSG00000086619	ERO1LB	protein_coding	1.3808	3.04324	8.17076e-11	2.07469e-09	0.411942	0.481993	0.611741	1.46269	1.19408	1.35923
ENSG00000105707	HPN	protein_coding	1.37863	1.23061	0.000513087	0.00244361	0.355504	0.392476	0.628732	1.99678	0.930299	0.727532
ENSG00000198576	ARC	protein_coding	1.37728	1.62884	8.93021e-05	0.000536351	0.200719	0.32685	0.275015	0.368963	0.813088	0.961195
ENSG00000105520	DKFZP761J1410	protein_coding	1.37658	3.23526	3.10098e-10	7.0865e-09	1.26659	1.00651	1.12733	3.64421	2.30571	3.1375
ENSG00000197457	STMN3	protein_coding	1.37655	4.88751	1.71819e-08	2.62915e-07	5.58524	8.13419	8.42001	12.707	22.3614	24.0022
ENSG00000213918	DNASE1	protein_coding	1.37541	4.49099	4.68472e-08	6.59647e-07	1.25845	0.885007	1.42186	4.34122	2.29963	2.83729
ENSG00000143786	CNIH3	protein_coding	1.37392	3.20971	0.000230605	0.00121756	0.442181	1.04212	1.02759	0.956938	2.43044	3.3116
ENSG00000196569	LAMA2	protein_coding	1.37231	1.10479	6.57468e-07	7.0773e-06	0.101811	0.0969713	0.135015	0.269103	0.255766	0.360819
ENSG00000182287	AP1S2	protein_coding	1.3705	7.62388	6.93148e-15	3.5787e-13	16.1312	18.4191	17.2599	31.4627	51.2113	55.2128
ENSG00000243364	EFNA4	protein_coding	1.3704	0.050282	0.00104017	0.00446426	0.364699	0.262583	0.22188	0.388633	0.796684	1.09032
ENSG00000137094	DNAJB5	protein_coding	1.36683	2.7294	1.74226e-07	2.14741e-06	0.465738	0.360297	0.491557	0.820711	1.2298	1.44262
ENSG00000197903	HIST1H2BK	protein_coding	1.36521	5.8339	8.36339e-20	8.38746e-18	33.4837	29.5782	30.5012	92.4821	71.938	83.416
ENSG00000259674	RP11-356M20.1	pseudogene	1.36258	0.785529	4.23892e-06	3.7215e-05	1.62312	1.15785	1.71798	4.03936	2.94838	4.90585
ENSG00000103034	NDRG4	protein_coding	1.3616	2.945	1.72904e-07	2.133e-06	0.18476	0.187932	0.16461	0.292563	0.534553	0.595455
ENSG00000162849	KIF26B	protein_coding	1.36037	3.9774	8.63424e-06	6.93725e-05	0.721647	0.52499	0.835016	0.904805	1.89149	2.70577
ENSG00000128849	CGNL1	protein_coding	1.36027	7.75905	6.18404e-09	1.03862e-07	18.7749	11.1914	15.1693	55.629	31.1716	32.0374
ENSG00000198723	C19orf45	protein_coding	1.35962	-0.314408	2.18552e-05	0.000157448	0.158178	0.212591	0.184449	0.396114	0.570141	0.499918
ENSG00000074370	ATP2A3	protein_coding	1.35876	2.62151	7.35526e-06	6.00896e-05	0.393768	0.392857	0.513587	0.764933	1.29697	1.36097
ENSG00000106853	PTGR1	protein_coding	1.35669	0.769374	0.000160616	0.000892024	0.134516	0.184147	0.238423	0.309909	0.446064	0.702965
ENSG00000183401	CCDC159	protein_coding	1.3563	1.15134	1.31189e-06	1.31472e-05	0.325237	0.217613	0.350523	0.748826	0.885139	0.716418
ENSG00000214021	TTLL3	protein_coding	1.35579	3.82284	1.39695e-07	1.76391e-06	0.712284	0.809738	0.684671	1.7788	2.35521	1.666
ENSG00000196511	TPK1	protein_coding	1.35088	1.73868	8.42751e-08	1.12636e-06	0.142438	0.165113	0.213155	0.369471	0.45623	0.53402
ENSG00000157064	NMNAT2	protein_coding	1.3507	2.39169	0.00483337	0.0159661	0.0139754	0.0185146	0.0228151	0.0445287	0.0421303	0.0576583
ENSG00000232650	RP5-834N19.1	lincRNA	1.35063	-0.149762	0.000579298	0.00271214	0.666669	1.0304	0.777393	3.49669	1.40682	1.5979
ENSG00000101460	MAP1LC3A	protein_coding	1.34909	0.805187	3.5538e-06	3.185e-05	0.55693	0.627397	0.662682	1.2675	1.65608	1.90919
ENSG00000204116	CHIC1	protein_coding	1.34905	4.69657	3.79478e-10	8.45036e-09	2.26271	1.82254	2.16735	3.86224	4.8904	7.66883
ENSG00000167081	PBX3	protein_coding	1.34803	2.49831	4.37118e-06	3.82033e-05	0.428923	0.327078	0.288753	0.579822	0.866466	1.3031
ENSG00000203799	CCDC162P	pseudogene	1.34706	1.72493	2.00441e-06	1.90504e-05	0.552023	0.439494	0.767495	1.60666	1.47345	1.50163
ENSG00000076864	RAP1GAP	protein_coding	1.34688	4.44549	2.49053e-08	3.68165e-07	2.36776	2.24225	3.09168	4.98228	6.61606	8.53054
ENSG00000125089	SH3TC1	protein_coding	1.34422	5.49598	8.00064e-15	4.0704e-13	2.26868	2.8323	2.93868	7.10804	7.15975	6.67077
ENSG00000205269	TMEM170B	protein_coding	1.34275	-0.0169084	0.000185603	0.00100773	0.0546659	0.0787187	0.0970035	0.171848	0.164199	0.26149
ENSG00000137571	SLCO5A1	protein_coding	1.34245	1.19623	9.03419e-06	7.22113e-05	0.118252	0.152677	0.149578	0.257899	0.435535	0.401639
ENSG00000213071	LPAL2	pseudogene	1.34197	1.02691	1.88371e-06	1.80102e-05	0.371768	0.228765	0.291378	0.918651	0.765529	0.652556
ENSG00000120327	PCDHB14	protein_coding	1.33994	2.84775	1.18222e-09	2.35095e-08	1.43634	1.57062	1.71478	4.7693	3.49665	4.00437
ENSG00000123570	RAB9B	protein_coding	1.33961	0.338848	6.13781e-06	5.14498e-05	0.181673	0.11798	0.168231	0.353596	0.416123	0.451396
ENSG00000135502	SLC26A10	protein_coding	1.33917	1.45578	0.000250481	0.00130727	0.257594	0.429159	0.294915	0.493599	1.22364	0.837322
ENSG00000132965	ALOX5AP	protein_coding	1.33865	0.363006	1.12563e-05	8.7906e-05	0.581133	0.378361	0.590773	1.33302	1.10429	1.59546
ENSG00000223802	CERS1	protein_coding	1.33311	0.14299	4.64427e-05	0.000304951	0.160385	0.0944345	0.174554	0.321027	0.436491	0.357108
ENSG00000213928	IRF9	protein_coding	1.33124	0.782212	3.68984e-05	0.000249087	0.279762	0.198134	0.184657	0.498089	0.682919	0.544441
ENSG00000156750	AQP7P3	pseudogene	1.32751	-0.495192	0.000510088	0.00243265	0.178886	0.112851	0.317862	0.605464	0.481492	0.476959
ENSG00000164949	GEM	protein_coding	1.32497	0.621426	0.00293539	0.0105566	0.113445	0.0584465	0.167562	0.25951	0.208994	0.401176
ENSG00000103544	C16orf62	protein_coding	1.32483	3.40093	3.83402e-13	1.45234e-11	0.645891	0.731229	0.789144	1.83008	1.76728	1.97412
ENSG00000134256	CD101	protein_coding	1.32447	-0.182855	5.81704e-05	0.000369787	0.164632	0.123124	0.130048	0.286358	0.36689	0.427776
ENSG00000137474	MYO7A	protein_coding	1.32438	4.58615	4.81711e-14	2.15918e-12	1.55891	1.32404	1.68419	4.61498	3.45463	3.66433
ENSG00000008735	MAPK8IP2	protein_coding	1.32376	0.856694	0.000136229	0.000774482	0.180362	0.152055	0.0917749	0.257197	0.457219	0.386556
ENSG00000145246	ATP10D	protein_coding	1.32353	3.24717	5.69197e-07	6.20376e-06	0.714073	0.38584	0.730053	1.97508	1.14644	1.57824
ENSG00000019549	SNAI2	protein_coding	1.3209	4.4305	0.000889944	0.00389875	3.51038	5.9682	3.59197	18.9713	8.78561	5.73277
ENSG00000198339	HIST1H4I	protein_coding	1.32037	0.1129	0.000365315	0.00182697	0.357887	0.65851	0.556435	1.6264	0.955264	1.45017
ENSG00000162543	UBXN10	protein_coding	1.32031	0.434687	8.87501e-05	0.000534418	0.136603	0.0992168	0.192826	0.370049	0.302532	0.423747
ENSG00000135048	TMEM2	protein_coding	1.31854	8.58425	2.14062e-16	1.38149e-14	13.7014	15.3974	15.4529	31.5925	35.9335	46.8685
ENSG00000270607	RP11-359E10.1	lincRNA	1.31853	0.714159	0.00014557	0.000819564	0.380104	0.511429	0.457085	0.596815	1.50693	1.3535
ENSG00000162814	SPATA17	protein_coding	1.31702	0.422216	0.000688506	0.00314359	0.0983662	0.0610852	0.218653	0.399305	0.227807	0.332152
ENSG00000135424	ITGA7	protein_coding	1.31651	5.6834	0.000377269	0.00187224	3.98525	3.55027	3.73529	2.70938	12.0905	14.1628
ENSG00000239521	GATS	pseudogene	1.31515	2.93643	6.66295e-10	1.41372e-08	0.971446	0.737899	0.900423	2.43183	2.00241	2.24292
ENSG00000165813	C10orf118	protein_coding	1.31169	6.46597	1.72743e-18	1.40002e-16	6.37711	6.30259	7.22067	13.4735	18.3678	18.9067
ENSG00000157873	TNFRSF14	protein_coding	1.31108	4.3542	1.74458e-14	8.35719e-13	1.5908	1.58915	1.68979	3.60299	4.3685	4.44441
ENSG00000225930	AC026150.5	lincRNA	1.30858	-0.0962112	0.000263404	0.00136449	0.093824	0.191626	0.0820552	0.275949	0.388908	0.276493
ENSG00000152284	TCF7L1	protein_coding	1.30432	2.10784	1.26199e-05	9.74637e-05	0.367505	0.435778	0.624296	0.74505	1.35066	1.51532
ENSG00000223839	FAM95B1	processed_transcript	1.30431	1.94643	7.49436e-05	0.000462468	0.356402	0.220453	0.306538	0.870422	0.752468	0.618256
ENSG00000143772	ITPKB	protein_coding	1.3018	3.59422	2.37849e-08	3.52725e-07	0.947826	0.67246	1.01563	1.67777	2.30602	2.69252
ENSG00000135862	LAMC1	protein_coding	1.30052	7.63937	9.45863e-14	4.0077e-12	9.06278	7.38297	9.00945	19.7132	17.9463	26.8922
ENSG00000015413	DPEP1	protein_coding	1.29934	5.94348	5.99493e-10	1.28371e-08	18.2028	14.0304	17.7816	36.4332	37.9184	52.3366
ENSG00000179344	HLA-DQB1	protein_coding	1.29905	2.41435	1.0725e-06	1.0985e-05	0.54314	0.689794	0.819066	1.89171	1.20544	2.08599
ENSG00000254995	STX16-NPEPL1	protein_coding	1.29679	1.05924	2.77484e-05	0.000195262	0.337325	0.42397	0.296526	0.725009	1.1929	0.759574
ENSG00000267481	CTC-559E9.5	sense_intronic	1.29601	0.483124	5.89774e-06	4.98391e-05	0.848038	0.88822	0.963529	1.86531	2.7313	2.22143
ENSG00000188763	FZD9	protein_coding	1.29159	1.48832	6.1083e-07	6.61614e-06	0.590028	0.500342	0.558396	1.07935	1.38558	1.68837
ENSG00000139182	CLSTN3	protein_coding	1.28832	6.01625	7.16793e-18	5.31495e-16	5.28601	5.17229	6.31702	12.7233	14.397	14.9327
ENSG00000237975	FLG-AS1	antisense	1.28745	1.15901	0.000446214	0.00216678	0.1707	0.131243	0.241704	0.593943	0.363737	0.401234
ENSG00000135709	KIAA0513	protein_coding	1.28653	1.82077	5.01909e-06	4.3189e-05	0.190753	0.183013	0.238322	0.709633	0.34514	0.477368
ENSG00000226812	RP5-881L22.5	antisense	1.28561	1.9626	6.58291e-09	1.10163e-07	3.18306	2.8796	2.75801	6.50124	7.71873	7.92544
ENSG00000105329	TGFB1	protein_coding	1.2847	7.70088	1.09378e-14	5.48462e-13	32.0873	31.8532	36.0535	59.6046	91.12	99.7657
ENSG00000102001	CACNA1F	protein_coding	1.28432	1.28113	1.02872e-05	8.09736e-05	0.135863	0.197862	0.269664	0.453435	0.472025	0.57643
ENSG00000136305	CIDEB	protein_coding	1.27998	0.109182	4.82692e-05	0.000315029	0.181606	0.23506	0.21907	0.39906	0.589946	0.596694
ENSG00000104998	IL27RA	protein_coding	1.27987	4.93194	1.80776e-12	6.22225e-11	7.55585	7.11104	6.5252	13.33	18.6057	21.0761
ENSG00000178662	CSRNP3	protein_coding	1.27965	3.36333	3.52688e-10	7.92979e-09	0.490906	0.482132	0.525975	1.55086	1.06307	1.12257
ENSG00000269913	CTC-1337H24.1	lincRNA	1.27786	1.40778	3.05156e-07	3.5657e-06	3.09831	2.62736	3.8747	7.42869	8.68591	7.76312
ENSG00000117115	PADI2	protein_coding	1.27749	0.212835	0.00128034	0.00532299	0.0667336	0.125245	0.140071	0.298497	0.213749	0.311377
ENSG00000246695	RASSF8-AS1	antisense	1.27571	1.22409	2.67069e-05	0.00018879	0.191162	0.161059	0.199447	0.585659	0.436	0.355794
ENSG00000235314	LINC00957	lincRNA	1.27566	1.20178	6.35874e-05	0.000399283	0.355636	0.474417	0.630692	0.753608	1.26568	1.60116
ENSG00000145040	UCN2	protein_coding	1.27435	1.17782	0.00578025	0.0184851	0.581465	0.776295	0.457282	0.430855	2.31001	1.79324
ENSG00000145087	STXBP5L	protein_coding	1.27112	0.995053	1.90464e-05	0.0001393	0.0849127	0.1097	0.109549	0.212544	0.201969	0.338966
ENSG00000164684	ZNF704	protein_coding	1.26872	5.33255	7.51281e-13	2.71318e-11	2.16974	1.44224	1.50935	4.80443	3.63049	4.26796
ENSG00000105204	DYRK1B	protein_coding	1.26859	5.04245	8.16687e-15	4.13986e-13	6.42462	7.06505	7.11122	20.6979	15.6669	14.5571
ENSG00000226852	RP1-212P9.2	lincRNA	1.26806	2.77644	4.19e-07	4.73327e-06	3.63393	2.39192	2.62002	9.06108	6.14843	6.21591
ENSG00000124593	PRICKLE4	protein_coding	1.26649	2.7981	2.37147e-08	3.52059e-07	0.850851	0.719691	0.765102	1.64445	2.14812	1.98762
ENSG00000163501	IHH	protein_coding	1.2662	1.98778	0.000310072	0.00157809	1.78191	0.775962	1.78927	5.44708	2.62371	2.63531
ENSG00000160408	ST6GALNAC6	protein_coding	1.26529	3.78121	5.44584e-11	1.42163e-09	1.24483	0.986993	1.50877	2.70893	3.01352	3.50169
ENSG00000141068	KSR1	protein_coding	1.26504	3.4431	2.05448e-09	3.90716e-08	0.506727	0.407875	0.592864	1.40811	0.968576	1.3418
ENSG00000109472	CPE	protein_coding	1.26469	4.7037	3.82729e-09	6.82256e-08	3.79818	6.07674	6.22112	14.5113	10.6982	14.4983
ENSG00000229404	LINC00858	lincRNA	1.26432	0.899321	1.41493e-06	1.40585e-05	0.3965	0.468453	0.486688	1.04	0.987339	1.30512
ENSG00000187624	C17orf97	protein_coding	1.26335	2.62703	9.28071e-10	1.8859e-08	1.39108	1.42983	1.71534	4.08547	3.26366	3.82455
ENSG00000010610	CD4	protein_coding	1.26178	5.01032	6.96657e-07	7.45883e-06	3.99399	3.48792	4.8051	7.68449	9.64936	12.959
ENSG00000181039	ANKRD34A	protein_coding	1.26072	1.07733	0.00022378	0.00118612	0.194111	0.232667	0.278088	0.319436	0.780225	0.631959
ENSG00000137491	SLCO2B1	protein_coding	1.25932	1.58095	4.20013e-06	3.69685e-05	0.239151	0.157942	0.303769	0.601845	0.598105	0.518083
ENSG00000146592	CREB5	protein_coding	1.25931	1.74171	0.000168334	0.000928969	0.082344	0.244314	0.184039	0.376311	0.418034	0.460046
ENSG00000125744	RTN2	protein_coding	1.25408	2.81986	4.42342e-06	3.85873e-05	1.29883	1.21541	1.75255	2.56943	3.94654	3.9187
ENSG00000253276	CCDC71L	protein_coding	1.25356	2.52157	2.0048e-06	1.90504e-05	0.586795	0.877691	1.02086	1.79775	1.91993	2.35679
ENSG00000111961	SASH1	protein_coding	1.25286	5.70279	1.36304e-13	5.655e-12	3.4263	3.7132	4.5087	11.8857	7.36695	9.21846
ENSG00000175544	CABP4	protein_coding	1.25089	3.34006	6.38534e-10	1.36312e-08	1.95745	1.94	2.47276	4.57043	5.5228	5.45527
ENSG00000234840	RP11-399D6.2	lincRNA	1.25006	1.99001	0.00693236	0.0215612	0.179367	0.835132	1.1731	1.14683	1.95913	2.20626
ENSG00000116329	OPRD1	protein_coding	1.24879	2.66146	2.05178e-07	2.49797e-06	3.01417	2.34306	2.52748	8.30063	5.79961	5.15654
ENSG00000133985	TTC9	protein_coding	1.2484	4.4611	0.000310007	0.00157809	1.25911	1.29258	1.40108	1.17136	3.76582	4.74371
ENSG00000055118	KCNH2	protein_coding	1.24836	6.17022	1.4276e-12	4.95042e-11	6.66702	5.72508	8.18699	21.223	13.4864	15.3858
ENSG00000084710	EFR3B	protein_coding	1.24761	2.7781	1.68806e-05	0.00012564	0.656999	0.459804	0.407	0.726058	1.31155	1.70276
ENSG00000105514	RAB3D	protein_coding	1.24706	2.77086	3.28874e-05	0.000225505	0.752646	0.585648	1.33234	1.70023	1.81674	2.97514
ENSG00000162645	GBP2	protein_coding	1.24682	0.455252	0.00134301	0.00554057	0.121258	0.0951172	0.141397	0.156419	0.208425	0.507798
ENSG00000260641	RP11-1299A16.3	antisense	1.24666	1.76434	1.66927e-06	1.61871e-05	0.407841	0.485492	0.401139	0.847481	1.02011	1.29594
ENSG00000110888	CAPRIN2	protein_coding	1.24548	4.843	1.01363e-11	3.06507e-10	1.40858	1.60003	1.62856	3.12649	4.11331	4.0545
ENSG00000186086	NBPF6	protein_coding	1.24306	1.75561	5.16386e-06	4.4135e-05	0.750281	0.740699	0.698231	2.21021	1.33207	1.79292
ENSG00000173805	HAP1	protein_coding	1.24192	1.61344	7.76702e-05	0.000476131	0.135164	0.206066	0.206397	0.268177	0.424442	0.635411
ENSG00000233822	HIST1H2BN	protein_coding	1.23982	1.19474	2.90062e-05	0.000202985	0.19252	0.311036	0.427087	0.725045	0.76675	0.751843
ENSG00000168907	PLA2G4F	protein_coding	1.23646	0.265978	0.000257539	0.00133909	0.169634	0.220324	0.238532	0.458561	0.388547	0.671432
ENSG00000115828	QPCT	protein_coding	1.23606	5.14827	1.25274e-09	2.46307e-08	6.7886	6.28661	8.55404	13.6356	15.5732	23.1846
ENSG00000153093	ACOXL	protein_coding	1.23581	0.799176	0.0013142	0.0054378	0.226507	0.273146	0.166603	0.901062	0.354546	0.362847
ENSG00000140853	NLRC5	protein_coding	1.23475	2.17182	8.38658e-06	6.75774e-05	0.148753	0.180289	0.162147	0.289291	0.357446	0.543192
ENSG00000171236	LRG1	protein_coding	1.2339	0.285563	0.000124619	0.000720226	0.191766	0.225823	0.313062	0.423006	0.586127	0.747214
ENSG00000169891	REPS2	protein_coding	1.23289	1.53566	0.00872073	0.0260482	0.0793243	0.0758973	0.135665	0.460125	0.115137	0.122942
ENSG00000159958	TNFRSF13C	protein_coding	1.23111	0.369941	0.0016745	0.00663811	0.670442	1.19382	1.03398	3.89601	1.4941	1.59334
ENSG00000164938	TP53INP1	protein_coding	1.22914	2.5168	5.35984e-06	4.5698e-05	0.514319	0.490025	0.829778	1.95129	1.13719	1.30804
ENSG00000137941	TTLL7	protein_coding	1.22778	5.12222	2.17684e-10	5.14325e-09	2.51118	2.0048	2.31912	7.20925	4.21362	5.01748
ENSG00000187546	AGMO	protein_coding	1.22765	4.12983	1.9794e-11	5.65427e-10	3.02606	2.92779	3.22266	8.9972	5.82772	7.25035
ENSG00000215788	TNFRSF25	protein_coding	1.22649	3.30491	2.53177e-05	0.000180249	1.23698	1.13425	1.38878	2.34898	3.84584	2.82685
ENSG00000272661	RP4-548D19.3	antisense	1.22568	0.565937	0.000324453	0.00164409	0.942024	2.07998	1.42396	3.54878	3.94421	3.18735
ENSG00000225813	AC009299.4	pseudogene	1.22336	1.93154	0.000419125	0.00205004	3.18417	2.09685	2.31249	3.6625	7.29749	7.32573
ENSG00000127995	CASD1	protein_coding	1.22111	3.98139	5.90855e-11	1.53095e-09	1.39819	1.69879	1.67914	4.64211	3.21659	3.57172
ENSG00000254827	SLC22A18AS	protein_coding	1.22088	-0.211315	0.00515032	0.0167982	0.146099	0.210921	0.170363	0.17904	0.451722	0.629254
ENSG00000250669	RP11-83M16.3	pseudogene	1.21972	-0.0840252	0.000156224	0.000871815	1.18677	1.47396	2.19114	3.63588	4.47205	3.44875
ENSG00000234155	RP11-30P6.6	lincRNA	1.21831	0.173796	0.00155631	0.00625397	0.199231	0.167163	0.223028	0.507837	0.370372	0.532323
ENSG00000106789	CORO2A	protein_coding	1.21675	3.50063	0.00160293	0.00641724	0.416859	0.553027	1.01712	0.583827	1.77763	2.37088
ENSG00000158023	WDR66	protein_coding	1.21568	3.5414	3.58267e-07	4.10418e-06	0.319384	0.310068	0.555021	1.11936	0.761761	0.931436
ENSG00000110628	SLC22A18	protein_coding	1.21508	4.07252	2.91763e-05	0.00020397	1.5069	1.60123	2.22722	2.01748	5.37082	5.32148
ENSG00000261659	LA16c-313D11.12	processed_transcript	1.21485	1.245	2.3345e-06	2.18262e-05	0.484609	0.416808	0.505958	1.02202	0.990923	1.34508
ENSG00000238197	PAXBP1-AS1	antisense	1.21447	0.0941966	0.000141802	0.000801915	0.113845	0.196723	0.196243	0.461	0.354387	0.388976
ENSG00000238164	RP3-395M20.8	processed_transcript	1.21344	4.33058	7.96577e-07	8.43149e-06	1.90902	1.87698	2.95669	5.28675	5.16468	5.55842
ENSG00000142677	IL22RA1	protein_coding	1.21035	2.61659	1.41561e-07	1.78423e-06	1.39572	0.885011	1.4606	3.07874	2.53531	3.2764
ENSG00000184602	SNN	protein_coding	1.20973	4.10328	4.51595e-08	6.37169e-07	4.45039	2.85047	3.49729	8.3067	8.62055	8.75519
ENSG00000146094	DOK3	protein_coding	1.20877	3.13131	2.99757e-05	0.000208514	1.45808	0.986006	0.779883	1.88864	3.00027	2.80336
ENSG00000258947	TUBB3	protein_coding	1.207	1.99677	0.000719223	0.00326366	0.342588	0.334992	0.365246	0.359856	0.999982	1.11855
ENSG00000116729	WLS	protein_coding	1.20657	3.9689	4.33488e-10	9.56144e-09	2.22322	1.93513	2.59764	5.49793	4.10801	6.41654
ENSG00000178980	SEPW1	protein_coding	1.20599	5.45343	1.64357e-15	9.31358e-14	5.98785	5.57675	5.29113	13.2717	13.2494	13.469
ENSG00000140465	CYP1A1	protein_coding	1.20574	0.620489	0.000166339	0.000919781	0.239038	0.186659	0.203955	0.614448	0.351515	0.532617
ENSG00000163586	FABP1	protein_coding	1.20428	0.998502	0.0027402	0.00999007	0.463846	0.539036	0.711689	2.37344	0.838169	0.831343
ENSG00000205593	DENND6B	protein_coding	1.20394	2.0946	2.42289e-05	0.000172851	0.408296	0.331549	0.554803	1.1992	0.962132	0.891641
ENSG00000187486	KCNJ11	protein_coding	1.20338	2.25701	1.58115e-07	1.96972e-06	1.07509	0.979883	1.29009	2.39754	2.41032	3.10068
ENSG00000118276	B4GALT6	protein_coding	1.2032	2.97536	0.000119591	0.000694002	0.713354	0.600031	0.594165	0.689179	1.75414	2.08737
ENSG00000187678	SPRY4	protein_coding	1.20078	6.34804	2.4113e-10	5.61161e-09	5.55548	9.99959	6.7302	18.0073	18.7328	15.9072
ENSG00000002726	AOC1	protein_coding	1.20059	3.85671	5.28223e-08	7.33409e-07	1.61827	1.63624	2.38781	3.07419	4.98633	5.23193
ENSG00000272068	RP11-284F21.9	lincRNA	1.19919	5.14952	2.79527e-06	2.57032e-05	6.23427	7.76782	10.0819	14.6324	20.7441	21.3271
ENSG00000164199	GPR98	protein_coding	1.19818	1.80721	1.28066e-06	1.28527e-05	0.0877805	0.0950277	0.133167	0.251699	0.241929	0.248637
ENSG00000167992	VWCE	protein_coding	1.19454	2.8525	0.000167041	0.000922931	1.12699	1.19879	1.01201	1.53735	2.91903	3.42218
ENSG00000089486	CDIP1	protein_coding	1.19385	0.720041	2.2609e-05	0.000162542	0.154846	0.18649	0.207922	0.477273	0.383105	0.428664
ENSG00000130203	APOE	protein_coding	1.19326	2.7081	1.16041e-07	1.49502e-06	1.71841	1.86684	2.24896	3.69645	4.51211	5.48602
ENSG00000156345	CDK20	protein_coding	1.19189	1.78378	5.40002e-07	5.93193e-06	0.353187	0.351312	0.383302	0.882782	0.795025	0.875935
ENSG00000149212	SESN3	protein_coding	1.19157	7.67184	1.70548e-07	2.1114e-06	14.7101	9.53884	13.3812	18.4646	28.0226	42.1222
ENSG00000186594	MIR22HG	lincRNA	1.19138	3.65901	1.71269e-07	2.11657e-06	1.62616	1.93681	1.55791	2.93547	4.68695	4.41437
ENSG00000183570	PCBP3	protein_coding	1.18939	2.65359	1.5222e-05	0.000114824	0.521591	0.592102	0.560112	1.66118	1.08824	1.17236
ENSG00000084764	MAPRE3	protein_coding	1.18788	3.50209	1.07291e-09	2.14274e-08	0.995837	1.12497	1.39078	3.02964	2.47262	2.69579
ENSG00000143466	IKBKE	protein_coding	1.18688	4.80406	4.39219e-16	2.69723e-14	4.47908	3.97822	4.66665	9.26522	10.6811	10.7405
ENSG00000258559	AC005519.4	sense_overlapping	1.1849	0.182761	0.00161752	0.00646267	0.571355	0.501385	0.290416	0.825853	1.47215	0.921022
ENSG00000130294	KIF1A	protein_coding	1.18469	4.07303	0.0017203	0.00679347	0.228516	0.552871	0.629321	0.458788	1.20921	1.62703
ENSG00000164458	T	protein_coding	1.18417	4.0357	2.68022e-07	3.17167e-06	5.45422	3.1621	5.28527	14.0494	8.62112	9.72025
ENSG00000213658	LAT	protein_coding	1.18371	0.903983	0.000378483	0.00187693	0.203432	0.284478	0.216133	0.39888	0.709799	0.537329
ENSG00000021762	OSBPL5	protein_coding	1.17904	3.78375	7.92236e-08	1.06395e-06	0.793988	0.838063	0.897707	1.82768	1.9104	2.14748
ENSG00000178531	CTXN1	protein_coding	1.17871	2.56758	1.80266e-07	2.21402e-06	2.80248	3.75444	2.7906	6.52143	7.89069	7.36171
ENSG00000197043	ANXA6	protein_coding	1.17735	5.71634	2.89574e-11	7.97758e-10	4.51681	4.04138	4.44079	7.43908	9.99352	12.8395
ENSG00000102038	SMARCA1	protein_coding	1.17717	7.22232	8.21583e-18	6.05972e-16	16.8818	15.7532	20.4373	40.7899	37.3066	45.1157
ENSG00000100170	SLC5A1	protein_coding	1.1766	0.310708	0.000142647	0.00080604	0.162819	0.167211	0.203107	0.426901	0.461347	0.349633
ENSG00000186376	ZNF75D	protein_coding	1.17648	4.10533	3.23709e-12	1.05679e-10	1.70928	1.41041	1.71577	4.11376	3.28321	3.83121
ENSG00000165272	AQP3	protein_coding	1.17574	4.92639	6.08405e-05	0.000384285	9.24732	6.32778	7.21005	8.39028	17.0279	27.7954
ENSG00000267632	RP11-400F19.18	sense_intronic	1.1752	-0.0500095	0.014519	0.0398573	0.276867	0.140095	0.484277	0.918918	0.695538	0.464615
ENSG00000261135	RP4-798A10.7	lincRNA	1.17181	0.498595	0.000628641	0.00290848	0.757769	0.836574	0.946739	1.17183	1.99429	2.71161
ENSG00000114279	FGF12	protein_coding	1.17105	-0.138836	0.000637353	0.00294488	0.0544575	0.0781572	0.127004	0.173514	0.20521	0.216651
ENSG00000173531	MST1	protein_coding	1.17048	1.73773	8.4005e-06	6.76505e-05	0.33089	0.48272	0.39044	0.907539	0.895576	0.982849
ENSG00000172771	EFCAB12	protein_coding	1.16878	0.104852	0.00108905	0.0046341	0.0719924	0.0539324	0.0929439	0.1796	0.187316	0.138912
ENSG00000204301	NOTCH4	protein_coding	1.16853	1.62099	4.3276e-06	3.78461e-05	0.197227	0.206397	0.186862	0.455697	0.482565	0.427838
ENSG00000196427	NBPF4	protein_coding	1.16828	2.10175	3.18826e-06	2.89117e-05	0.93485	0.987586	1.38144	3.0616	2.23715	2.3037
ENSG00000197837	HIST4H4	protein_coding	1.16653	1.51562	2.02295e-05	0.000146875	0.512709	0.900502	0.815268	2.05629	1.56123	1.51092
ENSG00000254854	CTD-2523D13.2	antisense	1.16647	-0.0409905	0.000177572	0.000971871	1.60827	1.09913	1.1163	2.53399	3.46306	2.89633
ENSG00000139438	FAM222A	protein_coding	1.16543	5.41976	2.59375e-09	4.83381e-08	10.772	6.02337	7.03975	16.4779	18.194	20.3913
ENSG00000133466	C1QTNF6	protein_coding	1.16519	3.91251	8.61935e-10	1.77742e-08	1.07662	1.00906	1.24889	2.57344	2.5356	2.56406
ENSG00000197324	LRP10	protein_coding	1.16456	6.82572	1.62047e-14	7.83194e-13	6.92995	6.8517	9.15465	16.3258	17.1546	19.2686
ENSG00000241388	HNF1A-AS1	antisense	1.16337	0.592625	0.00379242	0.0131052	0.826278	0.432913	1.11049	2.7803	1.30174	1.34818
ENSG00000258088	RP11-114H23.2	lincRNA	1.1632	0.664243	0.000688929	0.00314359	1.16058	1.25148	1.69954	4.39907	2.44094	2.59825
ENSG00000272468	RP1-86C11.7	lincRNA	1.16307	0.0148721	0.00131018	0.00542438	0.779802	0.665241	1.03331	1.52031	1.46925	2.68103
ENSG00000010295	IFFO1	protein_coding	1.16272	0.919846	6.16363e-06	5.16042e-05	0.192824	0.251196	0.229347	0.496231	0.479564	0.572028
ENSG00000054983	GALC	protein_coding	1.16169	0.832094	2.23525e-05	0.000160781	0.114439	0.18789	0.171084	0.352401	0.39069	0.343007
ENSG00000167608	TMC4	protein_coding	1.16141	3.39727	9.67182e-06	7.68235e-05	1.52205	1.75535	2.29779	5.25151	4.21626	3.28393
ENSG00000261211	RP1-80N2.3	lincRNA	1.161	0.0156812	0.00153846	0.0061947	0.126485	0.212783	0.294984	0.487153	0.582544	0.378658
ENSG00000211765	TRBJ2-2	TR_J_gene	1.15823	0.344485	0.00113783	0.00481228	12.9585	22.543	12.8212	35.6102	42.4187	33.1732
ENSG00000241764	AC002467.7	antisense	1.15701	0.421341	0.00118868	0.00498503	0.753038	0.719007	0.498385	1.49647	1.53386	1.51942
ENSG00000117114	LPHN2	protein_coding	1.15525	1.85592	0.000828428	0.00366729	0.359004	0.327907	0.307196	1.2059	0.626125	0.441451
ENSG00000158292	GPR153	protein_coding	1.1544	5.70049	7.50536e-16	4.43325e-14	8.23245	7.79952	9.0677	16.3354	20.3917	20.6508
ENSG00000220201	ZGLP1	protein_coding	1.1538	0.33152	6.38933e-05	0.000401023	0.362475	0.318318	0.278582	0.686495	0.817469	0.704033
ENSG00000197859	ADAMTSL2	protein_coding	1.15323	7.14698	5.03708e-13	1.88863e-11	24.8911	19.8593	22.8736	61.2899	45.6958	47.4208
ENSG00000272214	AC079602.1	protein_coding	1.14939	0.587585	0.00211427	0.0080527	0.546555	0.279183	0.551718	1.59949	0.840217	0.69715
ENSG00000115363	EVA1A	protein_coding	1.14902	2.31155	0.00142917	0.00580834	0.985281	0.692935	0.723395	1.80668	1.49428	2.19379
ENSG00000167528	ZNF641	protein_coding	1.14851	4.36832	2.06664e-12	7.00947e-11	1.97926	2.31824	2.54375	5.52916	4.61581	5.4216
ENSG00000246339	EXTL3-AS1	antisense	1.14815	0.488497	0.000300348	0.00153589	0.258683	0.176543	0.219379	0.524504	0.472622	0.498973
ENSG00000106479	ZNF862	protein_coding	1.14633	3.84053	1.50542e-06	1.48203e-05	0.938382	0.907459	1.36017	3.04521	2.07688	2.13993
ENSG00000175311	ANKS4B	protein_coding	1.14565	4.30656	1.80218e-08	2.74261e-07	6.10488	4.1267	5.92572	12.0788	11.5752	13.0591
ENSG00000204323	SMIM5	protein_coding	1.14508	1.12218	0.00873732	0.0260922	0.356153	0.289493	0.191679	0.230218	0.904548	0.78044
ENSG00000171159	C9orf16	protein_coding	1.14311	5.40126	2.52421e-11	7.04518e-10	15.0261	18.5975	17.4514	44.3738	37.3394	34.0421
ENSG00000116885	OSCP1	protein_coding	1.14271	1.89756	7.50427e-06	6.11394e-05	0.745148	0.885319	0.736502	2.28724	1.32819	1.76369
ENSG00000223768	LINC00205	lincRNA	1.14265	2.11441	3.44964e-07	3.9775e-06	1.71329	1.4782	1.79638	3.31699	3.67112	4.32766
ENSG00000241839	PLEKHO2	protein_coding	1.1424	4.0661	3.0735e-11	8.45061e-10	2.5841	2.49029	2.63034	5.09316	6.69455	5.67963
ENSG00000170801	HTRA3	protein_coding	1.14181	0.315254	0.00866888	0.0259156	0.102516	0.0732322	0.105478	0.0739	0.212089	0.349496
ENSG00000133019	CHRM3	protein_coding	1.14097	3.31078	1.04254e-08	1.66663e-07	0.506026	0.658735	0.653497	1.52303	1.26915	1.32283
ENSG00000167895	TMC8	protein_coding	1.14052	4.5436	1.33882e-05	0.000102827	2.65972	2.49081	2.30577	3.1605	6.74617	7.03077
ENSG00000171450	CDK5R2	protein_coding	1.13983	0.865399	5.84923e-05	0.000371642	0.432578	0.389127	0.597834	1.07004	0.945839	1.18822
ENSG00000181004	BBS12	protein_coding	1.13854	0.429839	6.95759e-05	0.000432022	0.1984	0.225475	0.176916	0.407606	0.469096	0.487226
ENSG00000224152	AC009506.1	antisense	1.13825	1.00105	2.06566e-05	0.000149586	1.01876	0.754741	1.09418	1.98769	2.02051	2.47552
ENSG00000131584	ACAP3	protein_coding	1.13802	6.67481	2.73267e-12	9.02688e-11	8.00706	7.41165	6.30149	16.3011	18.6302	14.181
ENSG00000164850	GPER1	protein_coding	1.13799	5.27648	4.97867e-10	1.08442e-08	9.45054	7.10536	8.24656	24.285	15.0181	16.755
ENSG00000239697	TNFSF12	protein_coding	1.13721	0.480266	0.00023719	0.00124677	0.190791	0.196591	0.192815	0.498793	0.359475	0.456046
ENSG00000205041	CTC-425O23.2	sense_intronic	1.13663	0.211038	0.00653718	0.0205152	0.520531	0.226841	0.63893	1.57795	0.808686	0.740072
ENSG00000233155	HMGA1P8	pseudogene	1.13611	0.0519814	0.00129244	0.00536208	1.18538	2.20406	2.83727	3.89923	5.09375	4.96408
ENSG00000160323	ADAMTS13	protein_coding	1.13453	2.64344	6.73443e-07	7.21583e-06	0.552098	0.562928	0.738107	1.60742	1.26329	1.29883
ENSG00000118922	KLF12	protein_coding	1.13191	4.40544	6.58738e-12	2.0361e-10	1.18277	1.40637	1.24588	2.93175	2.87483	2.83091
ENSG00000125657	TNFSF9	protein_coding	1.13175	1.13964	0.000630419	0.00291477	0.362584	0.34692	0.563739	1.39225	0.804605	0.664851
ENSG00000197774	EME2	protein_coding	1.13159	4.88911	4.95099e-07	5.48624e-06	2.52776	2.69867	2.35472	4.06924	6.85889	6.15964
ENSG00000137414	FAM8A1	protein_coding	1.13157	5.95143	2.17937e-06	2.05134e-05	7.32216	8.38619	8.99763	9.78644	19.8144	26.1711
ENSG00000215105	TTC3P1	pseudogene	1.13104	3.23997	5.62677e-07	6.13749e-06	1.06439	1.00773	1.3841	2.18978	2.47542	3.10501
ENSG00000168237	GLYCTK	protein_coding	1.12881	4.56699	1.82361e-09	3.49192e-08	4.51678	3.31665	3.58601	7.45021	8.75948	9.49351
ENSG00000117139	KDM5B	protein_coding	1.12704	5.39469	6.52445e-10	1.38856e-08	2.29593	2.28918	3.91037	6.48491	5.62263	6.8859
ENSG00000213976	CTD-2561J22.2	pseudogene	1.12561	-0.140138	0.00771469	0.023522	0.340591	0.10027	0.158863	0.278256	0.413551	0.669131
ENSG00000064201	TSPAN32	protein_coding	1.1255	4.34753	0.00013916	0.000788894	3.62203	3.25842	4.16818	5.27984	10.1669	9.29943
ENSG00000106258	CYP3A5	protein_coding	1.12456	2.27486	1.79997e-05	0.000132759	0.330258	0.404021	0.551643	0.736521	1.07258	1.06093
ENSG00000160781	PAQR6	protein_coding	1.12429	2.95715	5.02527e-05	0.000326432	1.92665	2.54669	2.10559	4.5421	6.0555	4.1246
ENSG00000272692	RP11-399K21.14	lincRNA	1.12311	-0.0565899	0.000795942	0.0035426	0.233116	0.37434	0.333613	0.558367	0.612245	0.926375
ENSG00000139515	PDX1	protein_coding	1.12279	1.95136	1.10453e-06	1.12799e-05	0.928869	0.69838	1.01778	2.1981	1.82051	1.89567
ENSG00000136250	AOAH	protein_coding	1.12183	0.88033	0.00604357	0.0191995	0.12763	0.196038	0.0841196	0.380815	0.327597	0.212587
ENSG00000182985	CADM1	protein_coding	1.12137	3.41051	0.00326229	0.0115412	0.714527	0.849052	0.64027	3.10816	1.05737	0.748321
ENSG00000188997	KCTD21	protein_coding	1.12118	3.71767	8.70221e-10	1.79186e-08	1.94785	1.49733	1.99094	4.36148	3.82404	3.95433
ENSG00000206337	HCP5	sense_overlapping	1.1202	1.93784	0.000730591	0.00330878	0.772223	0.64116	1.01955	1.83793	1.24253	2.35092
ENSG00000158859	ADAMTS4	protein_coding	1.11998	0.273297	0.000703474	0.00319844	0.0562005	0.0513477	0.0949121	0.135369	0.167962	0.146582
ENSG00000155099	TMEM55A	protein_coding	1.11987	3.43696	2.53443e-09	4.72959e-08	1.58071	2.04797	1.78232	4.12238	3.66745	4.29894
ENSG00000250067	YJEFN3	protein_coding	1.11902	2.40432	0.000146926	0.000826198	0.93527	0.846439	0.849657	1.77919	2.4725	1.61845
ENSG00000105519	CAPS	protein_coding	1.11679	1.83593	0.00108506	0.00462279	0.425269	0.625994	0.8436	1.99476	1.20343	0.998748
ENSG00000005469	CROT	protein_coding	1.11648	2.6519	1.61383e-06	1.57211e-05	0.748137	0.510662	0.548763	1.15835	1.24791	1.63575
ENSG00000144935	TRPC1	protein_coding	1.1152	2.35481	2.02367e-06	1.91905e-05	0.453626	0.329231	0.484886	1.02945	0.759724	1.03148
ENSG00000160326	SLC2A6	protein_coding	1.11431	3.95578	8.6794e-08	1.1556e-06	2.14411	1.59263	1.54367	4.52713	3.60986	3.6344
ENSG00000159625	CCDC135	protein_coding	1.11073	0.677785	0.00190984	0.00740355	0.2255	0.163106	0.344558	0.800444	0.34185	0.477394
ENSG00000105856	HBP1	protein_coding	1.1105	4.27371	3.86016e-09	6.87237e-08	1.5199	1.45865	1.72086	4.33188	2.71714	3.36702
ENSG00000111077	TENC1	protein_coding	1.1082	5.51414	2.34012e-06	2.18641e-05	3.4743	2.76471	3.88109	6.25306	7.91368	8.22583
ENSG00000273081	RP4-813F11.4	lincRNA	1.10813	0.27059	0.000386384	0.00190836	0.303977	0.414552	0.427441	0.580686	0.887173	1.06266
ENSG00000078804	TP53INP2	protein_coding	1.10734	3.89062	0.000337082	0.00170189	1.57732	2.01851	2.41925	7.40677	3.18903	2.6475
ENSG00000270605	RP5-1092A3.4	antisense	1.10684	0.0780943	0.000225105	0.00119269	0.401564	0.250081	0.420232	0.845412	0.763065	0.768693
ENSG00000072832	CRMP1	protein_coding	1.1068	4.96052	0.000171723	0.000943564	1.87439	2.57811	3.40087	2.76063	6.62254	7.98993
ENSG00000011105	TSPAN9	protein_coding	1.10679	5.34039	8.66082e-13	3.11165e-11	3.47682	2.94844	3.4494	6.10763	7.03063	8.73796
ENSG00000166106	ADAMTS15	protein_coding	1.10607	4.37447	1.59418e-05	0.000119671	1.08453	0.686411	0.889791	1.71436	1.82375	2.35972
ENSG00000170011	MYRIP	protein_coding	1.10501	3.16255	0.000526312	0.00249551	1.40174	1.28395	1.04993	4.25058	2.20623	1.79571
ENSG00000204624	PTCHD2	protein_coding	1.10473	0.447171	0.00260329	0.00957263	0.117306	0.140298	0.148188	0.267544	0.315157	0.313684
ENSG00000015520	NPC1L1	protein_coding	1.10442	2.40454	8.45179e-06	6.7985e-05	0.697809	0.745121	0.960439	1.48132	1.65722	2.16502
ENSG00000138413	IDH1	protein_coding	1.10289	6.16146	5.63437e-13	2.10008e-11	8.20413	8.38764	9.93277	21.0852	16.9922	20.41
ENSG00000204460	AC079586.1	lincRNA	1.10283	0.948002	0.00655729	0.020569	0.841612	0.489545	0.506525	2.35108	0.943466	0.773386
ENSG00000184949	FAM227A	protein_coding	1.10081	2.18847	4.64953e-05	0.000305009	0.258158	0.194788	0.305366	0.657766	0.443244	0.567387
ENSG00000213626	LBH	protein_coding	1.10052	2.47422	0.00851128	0.0255119	0.640326	0.721544	1.34916	1.37458	2.39627	2.16896
ENSG00000100968	NFATC4	protein_coding	1.1004	1.09185	0.000651928	0.00300227	0.156663	0.131027	0.202058	0.349065	0.40549	0.321773
ENSG00000165816	VWA2	protein_coding	1.0995	5.95996	1.64252e-09	3.1669e-08	14.0984	14.3961	16.225	29.06	32.4225	36.991
ENSG00000257315	ZBED6	protein_coding	1.09946	4.14801	4.99544e-10	1.08637e-08	2.6718	2.5647	3.21446	7.36843	5.46906	5.73047
ENSG00000109458	GAB1	protein_coding	1.09651	0.821861	0.00018556	0.00100773	0.0930188	0.0633634	0.0784661	0.169775	0.151643	0.196355
ENSG00000170891	CYTL1	protein_coding	1.09499	3.62854	5.92606e-07	6.44378e-06	10.7422	9.01572	8.28877	15.1951	23.1238	23.399
ENSG00000135722	FBXL8	protein_coding	1.09492	3.05653	5.65667e-05	0.000360888	1.69102	1.82831	2.66448	3.68218	4.84498	5.00392
ENSG00000178301	AQP11	protein_coding	1.0947	0.98562	0.000248069	0.00129662	0.501504	0.396789	0.438598	0.655551	0.986894	1.29727
ENSG00000177679	SRRM3	protein_coding	1.09366	0.268918	0.00058066	0.00271624	0.0844396	0.0546468	0.0848826	0.185547	0.135322	0.171612
ENSG00000215447	BX322557.10	processed_transcript	1.09118	3.37902	2.36758e-08	3.51856e-07	3.59421	3.25433	4.38715	7.58922	7.45402	9.52508
ENSG00000110665	C11orf21	protein_coding	1.09086	4.81125	4.11425e-06	3.62762e-05	4.54048	3.92273	5.30571	7.34103	11.017	11.7594
ENSG00000157557	ETS2	protein_coding	1.08807	7.9389	2.42832e-09	4.5621e-08	41.7053	39.1475	43.5751	122.348	72.2852	76.6734
ENSG00000113209	PCDHB5	protein_coding	1.08798	1.32409	7.34952e-06	6.00893e-05	0.510323	0.685211	0.635289	1.44515	1.23005	1.32098
ENSG00000129467	ADCY4	protein_coding	1.08631	0.19718	0.0022521	0.00850793	0.0521336	0.0657775	0.0897409	0.127776	0.162151	0.16095
ENSG00000163328	GPR155	protein_coding	1.08614	6.32024	2.983e-08	4.35881e-07	10.7099	7.0637	9.58843	23.5504	18.2519	17.7861
ENSG00000088881	EBF4	protein_coding	1.08602	0.415646	0.00311208	0.0110953	0.183237	0.166594	0.232523	0.534962	0.460323	0.275287
ENSG00000135899	SP110	protein_coding	1.08513	2.44838	0.000620589	0.00287505	0.274219	0.21256	0.415011	0.378947	0.655906	0.925594
ENSG00000234771	RP11-395P17.3	antisense	1.08508	4.57728	1.15094e-07	1.48557e-06	4.41216	3.93814	4.53724	10.4729	10.4295	7.10753
ENSG00000260274	RP11-817O13.8	lincRNA	1.08478	0.895354	8.41045e-05	0.000509747	0.826278	1.05136	0.996173	2.29976	2.02298	1.93973
ENSG00000214655	ZSWIM8	protein_coding	1.08443	6.86514	1.54379e-14	7.5246e-13	9.7375	7.97153	10.2384	21.2139	18.7565	20.8703
ENSG00000100918	REC8	protein_coding	1.08386	0.389329	0.000893579	0.00391221	0.156418	0.161173	0.109438	0.313087	0.360203	0.266329
ENSG00000178623	GPR35	protein_coding	1.08329	3.98052	1.00304e-07	1.31537e-06	3.08937	3.37549	3.67674	6.38534	7.55299	8.13429
ENSG00000114923	SLC4A3	protein_coding	1.08293	4.01795	0.00037691	0.00187113	1.67185	1.68068	1.96786	1.98131	4.77807	4.82634
ENSG00000261490	RP11-448G15.3	sense_overlapping	1.08238	0.719428	0.000688597	0.00314359	0.36516	0.25196	0.26613	0.699208	0.745342	0.487608
ENSG00000168758	SEMA4C	protein_coding	1.08154	5.71064	1.46731e-12	5.07552e-11	4.69362	5.39001	4.597	9.22773	11.4153	11.3172
ENSG00000141524	TMC6	protein_coding	1.08116	6.28676	9.09663e-06	7.26271e-05	4.63648	4.83812	6.08538	6.63876	13.6179	13.5499
ENSG00000106178	CCL24	protein_coding	1.0805	1.09001	0.00259687	0.00955155	3.11599	2.3292	2.42234	2.50593	7.78713	6.85507
ENSG00000196388	INCA1	protein_coding	1.07947	0.137566	0.00110838	0.00470631	0.425552	0.327442	0.315783	0.679532	0.939476	0.722041
ENSG00000136158	SPRY2	protein_coding	1.07933	6.18093	2.19259e-14	1.04674e-12	13.3654	14.8427	12.8657	32.9144	29.2777	26.9816
ENSG00000128340	RAC2	protein_coding	1.07865	3.60275	2.08539e-06	1.97354e-05	1.80336	1.70274	2.5548	3.08231	4.4906	5.55522
ENSG00000272993	RP11-196G18.24	lincRNA	1.07832	0.737781	0.000987322	0.00427779	1.49231	1.3839	2.29701	3.47468	4.27378	3.43022
ENSG00000076258	FMO4	protein_coding	1.07726	0.33069	0.000126116	0.00072677	0.30235	0.316226	0.343289	0.643538	0.739568	0.703425
ENSG00000251363	RP11-129M6.1	lincRNA	1.07658	-0.0697342	0.000654137	0.00301046	0.891996	0.794162	1.00659	1.83361	1.73485	2.2612
ENSG00000100299	ARSA	protein_coding	1.07637	3.6686	2.04674e-09	3.90308e-08	2.52209	2.67902	2.58329	5.68029	5.51396	5.6781
ENSG00000175938	ORAI3	protein_coding	1.07613	2.49427	7.96168e-05	0.000486353	1.14417	1.22133	1.97037	3.45429	2.64592	3.25269
ENSG00000186111	PIP5K1C	protein_coding	1.07527	6.3394	1.15514e-15	6.70942e-14	7.3926	5.71398	6.56909	14.4342	13.6299	14.5472
ENSG00000151612	ZNF827	protein_coding	1.07408	5.14936	2.51353e-10	5.83004e-09	2.81652	1.9742	2.86615	6.43457	4.61165	5.4984
ENSG00000117289	TXNIP	protein_coding	1.07187	8.15064	1.56925e-05	0.000118054	37.4521	74.5722	74.129	110.128	135.087	156.739
ENSG00000162241	SLC25A45	protein_coding	1.07157	3.66379	5.14608e-08	7.15219e-07	1.04787	1.30884	1.05839	1.98712	2.70608	2.69228
ENSG00000184613	NELL2	protein_coding	1.07069	0.266374	0.00232464	0.0087191	0.0904071	0.120459	0.174492	0.175738	0.258445	0.391979
ENSG00000166343	MSS51	protein_coding	1.07017	0.165067	0.0042751	0.0144648	0.248163	0.164383	0.414777	0.68933	0.509132	0.576929
ENSG00000159337	PLA2G4D	protein_coding	1.06974	2.21967	0.00375402	0.0129886	0.806838	0.546497	0.731767	0.721267	1.81639	1.96801
ENSG00000168939	SPRY3	protein_coding	1.06953	0.904768	9.45426e-05	0.000563215	0.119907	0.139732	0.108751	0.23402	0.301228	0.261747
ENSG00000133805	AMPD3	protein_coding	1.06875	4.17505	3.27549e-09	5.94535e-08	1.05249	1.24982	1.29605	2.35197	2.34037	3.06396
ENSG00000123636	BAZ2B	protein_coding	1.06781	6.13183	3.62731e-14	1.68549e-12	2.11279	2.24025	2.61502	4.30241	4.94338	5.75977
ENSG00000119771	KLHL29	protein_coding	1.06748	2.26672	2.83186e-05	0.000198572	0.112154	0.165756	0.162422	0.232764	0.336282	0.37671
ENSG00000148584	A1CF	protein_coding	1.06682	3.89103	2.43277e-06	2.26236e-05	1.19497	0.785101	1.53449	2.61957	2.16111	2.76353
ENSG00000127863	TNFRSF19	protein_coding	1.06668	3.85546	1.02175e-06	1.05272e-05	2.87723	1.72906	2.05516	5.47413	3.76688	5.12826
ENSG00000242110	AMACR	protein_coding	1.06578	3.85076	9.10253e-10	1.86055e-08	2.23208	2.14021	1.99548	4.96416	4.33533	4.40955
ENSG00000167780	SOAT2	protein_coding	1.06444	3.04944	4.2367e-06	3.7215e-05	2.6944	3.36401	3.51893	6.38769	7.11338	7.05475
ENSG00000063180	CA11	protein_coding	1.06357	1.65487	2.09859e-06	1.982e-05	1.06166	0.96962	1.12544	2.23541	2.01242	2.53135
ENSG00000133488	SEC14L4	protein_coding	1.06324	4.91074	1.51717e-11	4.40611e-10	7.51003	7.44004	8.67724	15.582	17.4572	17.6407
ENSG00000104177	MYEF2	protein_coding	1.06146	5.04455	6.47828e-11	1.66926e-09	1.89866	2.66908	2.50399	5.22591	4.68827	5.24471
ENSG00000242600	MBL1P	pseudogene	1.06018	1.43441	0.000238441	0.00125208	0.551195	0.67613	0.624886	1.5292	1.327	1.11297
ENSG00000250133	HOXC-AS2	antisense	1.06006	1.20631	3.06294e-05	0.000212214	0.71395	0.74829	0.62176	1.67232	1.60058	1.20734
ENSG00000140450	ARRDC4	protein_coding	1.05972	4.19292	1.75049e-06	1.68754e-05	2.37325	4.26297	4.17381	9.13031	6.56677	7.40942
ENSG00000198892	SHISA4	protein_coding	1.05867	3.22257	2.25045e-08	3.35522e-07	2.29401	2.22867	2.64827	5.18675	5.33073	4.81108
ENSG00000198835	GJC2	protein_coding	1.05694	2.38519	4.30554e-07	4.84417e-06	1.42857	1.55742	1.67624	3.52322	3.39815	3.03463
ENSG00000166888	STAT6	protein_coding	1.05672	6.72477	1.23464e-11	3.70126e-10	7.5162	8.19486	10.1885	15.1463	19.6058	20.5351
ENSG00000111859	NEDD9	protein_coding	1.05672	4.63573	2.57283e-05	0.0001828	1.90234	1.49403	1.96805	5.39459	3.58182	2.43841
ENSG00000174010	KLHL15	protein_coding	1.05644	5.65322	1.60993e-10	3.87607e-09	5.67403	4.64609	5.39887	9.66114	9.83431	14.1709
ENSG00000123384	LRP1	protein_coding	1.0549	5.98079	1.0323e-07	1.34866e-06	1.25413	0.95593	1.9387	2.82649	2.54341	3.45889
ENSG00000165863	C10orf82	protein_coding	1.05484	2.52555	1.37529e-06	1.3694e-05	1.74435	2.06331	1.79191	3.83758	4.38209	3.73703
ENSG00000136048	DRAM1	protein_coding	1.05469	3.5045	1.12802e-07	1.45868e-06	1.37095	1.76397	1.81717	3.04587	3.36354	4.15636
ENSG00000121653	MAPK8IP1	protein_coding	1.05463	4.01692	7.69355e-08	1.03422e-06	3.6355	3.312	4.05905	6.0268	8.44982	9.00951
ENSG00000164463	CREBRF	protein_coding	1.0543	3.09861	0.000388199	0.00191598	0.300312	0.34588	0.452407	1.14187	0.507714	0.687268
ENSG00000003436	TFPI	protein_coding	1.05423	1.69371	2.82453e-05	0.000198258	0.0957399	0.101922	0.125596	0.219987	0.221188	0.246871
ENSG00000168010	ATG16L2	protein_coding	1.054	2.27283	2.09621e-05	0.000151484	0.264947	0.346382	0.406514	0.680699	0.785282	0.698593
ENSG00000068078	FGFR3	protein_coding	1.05331	3.41265	2.31421e-05	0.000165776	1.32573	1.17088	1.61354	2.5588	3.21596	2.97081
ENSG00000135823	STX6	protein_coding	1.05284	5.70651	4.19998e-16	2.61374e-14	5.09475	5.15793	5.16796	11.0428	10.0356	11.8179
ENSG00000163909	HEYL	protein_coding	1.0523	1.48234	0.0043111	0.0145689	0.635515	0.489356	0.479513	1.96337	0.791553	0.666241
ENSG00000151117	TMEM86A	protein_coding	1.05198	1.7497	0.0106891	0.0309206	0.103839	0.208432	0.220155	0.422244	0.290504	0.417281
ENSG00000182310	SPACA6P	processed_transcript	1.05176	1.20447	0.000255439	0.00132916	0.307428	0.218186	0.256062	0.585299	0.668877	0.420628
ENSG00000149809	TM7SF2	protein_coding	1.05174	4.73485	9.63804e-10	1.94999e-08	5.75886	5.26138	6.90034	12.3431	12.2529	13.5248
ENSG00000179862	CITED4	protein_coding	1.05164	1.54541	0.00166297	0.00660955	0.884903	1.23402	1.64737	1.48395	3.39304	3.11099
ENSG00000089876	DHX32	protein_coding	1.05121	5.38944	9.91997e-14	4.19044e-12	5.09799	6.37299	6.57761	11.8049	12.7051	13.8973
ENSG00000159423	ALDH4A1	protein_coding	1.05093	3.53952	2.01336e-08	3.03748e-07	2.26503	1.90092	2.03317	3.92728	3.9981	5.29828
ENSG00000112796	ENPP5	protein_coding	1.05029	2.20702	0.00166996	0.0066247	0.418007	0.269628	0.525769	0.621613	0.607644	1.35179
ENSG00000114270	COL7A1	protein_coding	1.04986	6.39558	0.00130099	0.00538955	2.5307	2.718	2.59664	2.04611	7.27097	7.41693
ENSG00000158156	XKR8	protein_coding	1.04939	3.08693	2.28239e-06	2.14109e-05	1.99318	1.30577	1.56651	4.04414	2.87961	3.4425
ENSG00000110025	SNX15	protein_coding	1.0488	0.585487	0.0017528	0.00689799	0.179283	0.157443	0.185303	0.414446	0.332674	0.364231
ENSG00000260630	SNAI3-AS1	antisense	1.04872	0.482714	0.000110648	0.000646993	0.163013	0.188745	0.190087	0.404408	0.344593	0.402276
ENSG00000092758	COL9A3	protein_coding	1.04868	5.73736	9.94378e-06	7.87592e-05	5.11136	6.61316	5.8781	14.7832	13.5436	8.98312
ENSG00000204681	GABBR1	protein_coding	1.04866	3.42806	0.00014493	0.000816953	0.619481	0.850966	0.838168	1.38503	2.04925	1.46092
ENSG00000196421	LINC00176	lincRNA	1.04809	0.508256	0.000156247	0.000871815	0.215616	0.189625	0.153413	0.452329	0.376411	0.366166
ENSG00000210196	MT-TP	Mt_tRNA	1.04669	0.390043	0.00142737	0.00580781	10.3079	9.1039	5.4948	13.3538	22.1958	17.9367
ENSG00000114626	ABTB1	protein_coding	1.04611	2.54205	1.52607e-06	1.49918e-05	0.335189	0.362863	0.402244	0.861409	0.735774	0.73524
ENSG00000184792	OSBP2	protein_coding	1.04508	5.1263	2.77721e-10	6.40965e-09	3.43861	2.97927	3.04752	5.04518	7.3843	7.66995
ENSG00000162641	AKNAD1	protein_coding	1.04415	-0.0157496	0.0105554	0.0305972	0.0533335	0.0462629	0.0844027	0.0700272	0.148338	0.168397
ENSG00000205560	CPT1B	protein_coding	1.04328	0.908989	0.000762796	0.0034246	0.240963	0.330066	0.275781	0.65074	0.622156	0.521618
ENSG00000012822	CALCOCO1	protein_coding	1.04309	5.919	4.69301e-11	1.23844e-09	4.3228	4.6354	5.92724	12.0294	9.48118	9.92059
ENSG00000174586	ZNF497	protein_coding	1.04294	1.65645	0.000204551	0.00110175	0.503623	0.595713	0.641201	1.22176	1.20709	1.25193
ENSG00000148803	FUOM	protein_coding	1.04285	1.84546	0.000284317	0.0014625	1.24185	2.13459	2.40128	3.2556	4.62036	4.30818
ENSG00000162729	IGSF8	protein_coding	1.03993	3.71172	1.09268e-07	1.41957e-06	3.31434	3.12398	3.48197	5.79548	7.56033	7.60177
ENSG00000008086	CDKL5	protein_coding	1.03824	2.14817	3.30324e-05	0.000226276	0.907252	0.636822	0.986098	1.66772	1.49131	2.17849
ENSG00000228486	LINC01125	antisense	1.03739	0.435425	0.00201947	0.00775522	0.139696	0.134452	0.142014	0.368725	0.332944	0.179448
ENSG00000172667	ZMAT3	protein_coding	1.03719	5.33618	2.80995e-11	7.75656e-10	2.61805	2.24166	2.97782	4.89775	5.01489	6.61595
ENSG00000183111	ARHGEF37	protein_coding	1.03606	1.48138	0.000441565	0.00215074	0.278358	0.25332	0.364067	0.829751	0.510288	0.543173
ENSG00000173013	CCDC96	protein_coding	1.03547	0.126598	0.00206026	0.0078901	0.176981	0.287937	0.271545	0.684898	0.397805	0.466649
ENSG00000206557	TRIM71	protein_coding	1.03539	4.29016	1.00151e-06	1.03415e-05	1.82627	1.14302	1.52459	3.97874	2.80951	2.66603
ENSG00000185630	PBX1	protein_coding	1.03437	0.574705	0.00230624	0.00866318	0.0505935	0.0436685	0.063287	0.161202	0.0993687	0.0704815
ENSG00000163482	STK36	protein_coding	1.0341	5.0124	1.14662e-08	1.82257e-07	4.00659	3.18393	3.768	6.9241	7.31521	8.84316
ENSG00000198420	FAM115A	protein_coding	1.03375	6.74644	2.70875e-13	1.06366e-11	11.3273	9.60413	10.1295	19.167	21.5714	24.6981
ENSG00000005238	FAM214B	protein_coding	1.03164	2.74329	7.95814e-06	6.46106e-05	0.487466	0.396722	0.710534	0.984138	1.11862	1.23394
ENSG00000141519	CCDC40	protein_coding	1.03156	3.666	1.70957e-06	1.65151e-05	0.676168	0.85081	0.925595	2.05097	1.61424	1.4728
ENSG00000110492	MDK	protein_coding	1.02851	6.94528	0.000355735	0.00178444	15.6984	21.1314	25.9895	20.9909	44.2478	66.7413
ENSG00000221978	CCNL2	protein_coding	1.02692	7.04968	1.31042e-09	2.56923e-08	13.1089	13.0781	11.4356	27.1059	27.5365	24.1365
ENSG00000099889	ARVCF	protein_coding	1.0268	3.38301	4.84494e-05	0.000315896	1.35032	1.18788	1.40425	2.039	2.97156	3.24783
ENSG00000167646	DNAAF3	protein_coding	1.02591	0.186749	0.00134803	0.00555635	0.230611	0.247894	0.205222	0.34954	0.518351	0.566328
ENSG00000165886	UBTD1	protein_coding	1.02573	4.74538	2.85149e-09	5.27886e-08	6.5621	5.70232	6.87172	11.1778	14.8189	14.0106
ENSG00000068001	HYAL2	protein_coding	1.02437	5.28039	1.3873e-12	4.82269e-11	5.26115	4.36838	4.39312	8.8881	10.4551	9.99422
ENSG00000183888	C1orf64	protein_coding	1.02403	1.64265	0.00100711	0.00434681	0.514013	0.421964	0.484117	1.29212	0.786362	0.89332
ENSG00000182472	CAPN12	protein_coding	1.02399	1.94892	0.000742856	0.00335452	0.37932	0.504004	0.657608	0.913236	1.15109	1.14421
ENSG00000253910	PCDHGB2	protein_coding	1.02281	2.03624	0.000180316	0.000984569	0.543968	0.672604	0.664761	1.8452	0.91285	1.16701
ENSG00000169302	STK32A	protein_coding	1.02271	-0.0350835	0.00858428	0.0257067	0.0384883	0.12464	0.125666	0.24212	0.145034	0.211722
ENSG00000272720	CTA-228A9.3	lincRNA	1.02216	1.31756	0.00283625	0.0102668	1.00623	1.43488	1.32002	3.49379	2.6507	1.68856
ENSG00000184898	RBM43	protein_coding	1.02184	0.398699	0.0035245	0.0123075	0.169826	0.112493	0.24754	0.327784	0.250646	0.521318
ENSG00000049769	PPP1R3F	protein_coding	1.02183	1.76149	1.08131e-05	8.47297e-05	0.485993	0.531222	0.493766	1.10269	0.961002	1.09186
ENSG00000248487	ABHD14A	protein_coding	1.02168	2.93021	3.97451e-07	4.50444e-06	2.27242	2.2119	2.46778	5.43138	4.22705	4.83931
ENSG00000213073	RP11-288H12.3	pseudogene	1.02042	1.94741	0.000606618	0.00281875	0.837912	0.621409	0.991995	1.24631	1.86395	1.99175
ENSG00000162975	KCNF1	protein_coding	1.02035	2.03158	0.00730735	0.0224655	0.822777	1.1306	0.847155	0.718674	2.36381	2.77719
ENSG00000258754	CTD-3049M7.1	lincRNA	1.02014	0.047394	0.00389054	0.0133718	0.120838	0.0878522	0.10654	0.328674	0.151783	0.179499
ENSG00000106404	CLDN15	protein_coding	1.01954	3.45869	9.64808e-07	1.00294e-05	2.72054	2.39971	2.80106	5.92983	5.54755	5.00482
ENSG00000164603	C7orf60	protein_coding	1.01873	3.20011	6.56688e-06	5.46847e-05	1.13249	0.758711	1.08356	2.55623	1.65351	1.98246
ENSG00000167971	CASKIN1	protein_coding	1.01795	0.339128	0.00322889	0.0114473	0.0816585	0.150251	0.122994	0.187631	0.282067	0.26738
ENSG00000139160	METTL20	protein_coding	1.01727	0.870606	0.000150567	0.000844972	0.134134	0.128768	0.200615	0.300166	0.304003	0.355181
ENSG00000069712	KIAA1107	protein_coding	1.01724	2.14349	7.98173e-05	0.000487365	0.446194	0.358687	0.580918	1.16261	0.729139	0.982985
ENSG00000132141	CCT6B	protein_coding	1.01637	-0.186257	0.00468313	0.0155583	0.0831752	0.127535	0.199367	0.243497	0.325034	0.276885
ENSG00000104419	NDRG1	protein_coding	1.01602	5.09104	0.0111669	0.0321293	1.27015	1.23793	3.36873	1.77389	4.47638	5.90795
ENSG00000233369	RP11-396K3.1	pseudogene	1.01584	2.92004	4.49287e-06	3.91441e-05	2.27005	1.42126	1.76768	3.23931	3.7221	4.40741
ENSG00000204610	TRIM15	protein_coding	1.01578	4.32744	9.55584e-07	9.94835e-06	5.53181	6.46998	5.68397	8.42962	14.4608	13.8999
ENSG00000146826	C7orf43	protein_coding	1.01572	4.50256	8.29837e-11	2.10326e-09	3.63619	4.52378	3.7666	7.78112	8.2769	8.74533
ENSG00000152192	POU4F1	protein_coding	1.01536	2.15569	2.55629e-05	0.000181717	0.615186	0.894151	0.789612	1.70304	1.6066	1.46076
ENSG00000089692	LAG3	protein_coding	1.01513	0.8108	0.00408765	0.0139286	0.340769	0.30386	0.244533	0.433664	0.85607	0.566484
ENSG00000166839	ANKDD1A	protein_coding	1.01434	1.339	3.60125e-05	0.000244289	0.251432	0.220302	0.288537	0.552664	0.551431	0.474366
ENSG00000181085	MAPK15	protein_coding	1.01379	1.28771	0.00846609	0.0254074	0.589793	0.564312	0.634257	1.30099	1.24295	1.16516
ENSG00000071575	TRIB2	protein_coding	1.01376	4.26055	3.36084e-07	3.88653e-06	3.40472	2.56851	3.01837	5.51504	6.38751	6.76616
ENSG00000005884	ITGA3	protein_coding	1.01267	6.02413	0.000876888	0.00384639	1.62837	1.43908	2.04892	1.42716	4.18571	5.00542
ENSG00000141542	RAB40B	protein_coding	1.01174	3.08184	1.70748e-07	2.112e-06	0.921476	0.803137	1.06698	1.86226	1.8966	2.01679
ENSG00000205129	C4orf47	protein_coding	1.01148	-0.0997771	0.0019017	0.00738228	0.393252	0.41807	0.441582	1.03523	0.750085	0.815513
ENSG00000177692	DNAJC28	protein_coding	1.01133	0.371604	0.00237122	0.00884527	0.360269	0.432831	0.605446	1.15569	0.718723	1.00964
ENSG00000154035	C17orf103	protein_coding	1.01127	3.8083	3.36801e-06	3.03688e-05	1.64114	1.83423	2.21687	4.38573	3.53603	3.84271
ENSG00000271533	RP3-368A4.6	sense_intronic	1.00957	1.90356	0.0064726	0.0203399	0.646725	0.569986	0.627391	1.51183	1.33797	0.960934
ENSG00000119801	YPEL5	protein_coding	1.00892	4.47092	2.07029e-09	3.93186e-08	2.90361	3.49641	4.28694	7.96312	6.7723	7.30313
ENSG00000159239	C2orf81	protein_coding	1.00874	3.32571	3.51442e-06	3.15257e-05	2.17391	1.98646	2.87816	4.74613	4.51182	5.26307
ENSG00000185880	TRIM69	protein_coding	1.00798	2.8173	3.59863e-06	3.21803e-05	0.489991	0.667808	0.589068	1.38692	1.10294	1.11812
ENSG00000261408	TEN1-CDK3	processed_transcript	1.00761	0.47387	0.00382883	0.0131935	0.220921	0.22688	0.185721	0.54776	0.393656	0.373464
ENSG00000050438	SLC4A8	protein_coding	1.00754	3.42955	0.000781414	0.0034902	0.889493	0.408681	0.441895	1.4362	0.940982	1.23222
ENSG00000114853	ZBTB47	protein_coding	1.0075	3.60971	7.12608e-07	7.61791e-06	1.29099	1.36904	1.50541	2.25055	2.759	3.60084
ENSG00000168300	PCMTD1	protein_coding	1.00612	4.70833	4.12067e-08	5.86144e-07	2.34609	2.39945	2.96905	4.23199	5.06411	6.62838
ENSG00000138821	SLC39A8	protein_coding	1.00513	4.18246	0.000867402	0.00381438	2.1572	1.66503	1.62173	1.76113	3.55978	5.98371
ENSG00000139597	N4BP2L1	protein_coding	1.0047	0.898494	0.00228159	0.00859836	0.198918	0.215683	0.298228	0.496241	0.459559	0.509432
ENSG00000124613	ZNF391	protein_coding	1.00338	1.00686	0.000156892	0.000873781	0.240288	0.269851	0.328506	0.604162	0.562013	0.557536
ENSG00000161180	CCDC116	protein_coding	1.00262	-0.0531565	0.00112121	0.00475066	0.26485	0.157443	0.22173	0.499332	0.400915	0.433608
ENSG00000117602	RCAN3	protein_coding	1.00261	4.67279	9.16523e-11	2.28966e-09	2.28047	2.12078	2.54856	4.92676	4.00231	5.37857
ENSG00000165861	ZFYVE1	protein_coding	1.00199	4.02309	4.17325e-07	4.71817e-06	1.89095	1.85843	2.44268	5.27292	3.41346	4.02644
ENSG00000268006	PTOV1-AS1	antisense	1.00138	0.0566255	0.00282828	0.0102459	0.200124	0.110468	0.172244	0.2978	0.401	0.299557
ENSG00000065534	MYLK	protein_coding	1.00134	1.85147	0.010947	0.0316076	0.0469814	0.0408954	0.0937656	0.155008	0.103272	0.112713
ENSG00000243742	RPLP0P2	pseudogene	0.998661	-0.136628	0.00127355	0.00529949	0.138327	0.164025	0.215069	0.408095	0.334632	0.317054
ENSG00000178809	TRIM73	protein_coding	0.997502	0.887834	0.0050437	0.0165084	0.191453	0.123628	0.269586	0.526789	0.426515	0.241293
ENSG00000134986	NREP	protein_coding	0.996664	3.44882	3.02269e-05	0.000209738	0.842938	0.757741	0.792853	1.10396	1.85358	1.95734
ENSG00000105270	CLIP3	protein_coding	0.99659	0.983043	0.00274748	0.0100078	0.302631	0.281351	0.433378	0.735225	0.780268	0.563262
ENSG00000136653	RASSF5	protein_coding	0.996537	4.16599	7.48497e-08	1.01007e-06	0.827149	0.723374	1.05152	1.50258	1.86607	1.95323
ENSG00000189350	FAM179A	protein_coding	0.996399	-0.306626	0.0130593	0.0365262	0.011117	0.0122731	0.0188558	0.0421091	0.02285	0.0218406
ENSG00000215375	MYL5	protein_coding	0.996325	2.23792	0.000249775	0.00130407	0.558237	0.796043	0.623829	0.895034	1.75883	1.40289
ENSG00000196507	TCEAL3	protein_coding	0.995962	3.00129	1.96367e-05	0.000143092	2.36324	2.41717	2.47206	6.29259	4.09251	4.47218
ENSG00000160588	MPZL3	protein_coding	0.993808	4.83352	4.2518e-10	9.40796e-09	3.37989	3.53618	3.52296	6.04887	7.0313	8.30273
ENSG00000101210	EEF1A2	protein_coding	0.992731	7.98437	0.00341299	0.0119872	50.2353	68.9796	80.0942	48.0856	146.591	214.209
ENSG00000204947	ZNF425	protein_coding	0.992499	2.80028	3.0141e-06	2.74798e-05	0.988573	1.42119	1.29211	2.41628	2.46299	2.68382
ENSG00000171368	TPPP	protein_coding	0.99231	2.37201	0.000316107	0.00160588	0.649812	0.484023	1.03162	1.43914	1.14074	1.83035
ENSG00000198324	FAM109A	protein_coding	0.990997	4.31669	2.50226e-09	4.6835e-08	3.53939	2.97994	3.49494	5.79783	7.39465	7.25791
ENSG00000113742	CPEB4	protein_coding	0.990976	5.74381	1.5589e-08	2.40654e-07	2.88742	3.05641	3.36926	7.51413	5.30681	6.1802
ENSG00000187210	GCNT1	protein_coding	0.990826	4.2029	3.13138e-05	0.000216417	2.74568	1.65556	2.30032	6.2748	3.23908	4.16411
ENSG00000135643	KCNMB4	protein_coding	0.990506	2.83681	2.89122e-05	0.000202429	1.08064	1.13405	1.23137	1.81775	2.49798	2.7204
ENSG00000198150	AC135178.1	protein_coding	0.990185	1.23695	0.00104925	0.00449495	0.808602	1.00275	0.800818	2.53838	1.37742	1.42538
ENSG00000100557	C14orf105	protein_coding	0.989019	1.97697	0.000852946	0.00375674	0.555892	0.253018	0.602729	0.908306	0.783997	1.18313
ENSG00000005981	ASB4	protein_coding	0.988682	4.47786	1.02038e-05	8.05897e-05	3.75311	2.0309	3.14922	7.1628	4.77432	6.27981
ENSG00000107099	DOCK8	protein_coding	0.987646	0.841284	0.00275706	0.0100401	0.0697492	0.0882325	0.0694724	0.236839	0.12229	0.105628
ENSG00000158806	NPM2	protein_coding	0.986735	3.73112	4.80781e-09	8.32558e-08	4.33929	4.22255	5.05998	9.06502	9.36465	9.26885
ENSG00000170271	FAXDC2	protein_coding	0.985452	1.42506	0.0113956	0.0326862	0.14697	0.097965	0.106708	0.27186	0.250787	0.196125
ENSG00000181264	TMEM136	protein_coding	0.98544	3.38746	1.18738e-06	1.20204e-05	1.42984	1.79132	1.58369	3.37263	2.90513	3.50476
ENSG00000181652	ATG9B	protein_coding	0.985366	1.34045	0.017757	0.0468634	0.197015	0.248576	0.244323	0.206945	0.52636	0.672747
ENSG00000123358	NR4A1	protein_coding	0.985325	3.06071	0.000170156	0.00093569	0.711513	0.846165	0.743192	1.48802	2.01863	1.16578
ENSG00000229619	MBNL1-AS1	antisense	0.984257	0.425275	0.000397536	0.0019568	0.152063	0.157805	0.145401	0.286978	0.320888	0.319659
ENSG00000162545	CAMK2N1	protein_coding	0.984161	4.32946	5.37414e-06	4.57919e-05	4.16618	3.5595	4.97421	11.647	7.71493	6.34935
ENSG00000242687	AC004893.11	antisense	0.983768	0.354006	0.00655317	0.0205607	0.214879	0.158151	0.233863	0.479842	0.293898	0.459681
ENSG00000166387	PPFIBP2	protein_coding	0.983419	3.54934	0.000578058	0.0027077	1.30777	0.618431	1.10487	1.89866	1.41772	2.85974
ENSG00000170581	STAT2	protein_coding	0.983172	5.7201	6.57752e-08	8.97168e-07	6.41223	5.56627	6.77001	12.8154	12.1309	13.1096
ENSG00000120738	EGR1	protein_coding	0.982976	6.19487	0.00356862	0.0124338	7.74138	25.8014	14.2142	21.3591	33.4522	42.655
ENSG00000120915	EPHX2	protein_coding	0.982827	3.57427	1.20297e-06	1.21342e-05	1.58495	1.91783	2.33894	3.92851	3.48114	4.43323
ENSG00000139318	DUSP6	protein_coding	0.982652	7.39142	0.000161206	0.000894946	15.8588	31.0449	20.3481	29.2154	58.2558	49.2958
ENSG00000197568	HHLA3	protein_coding	0.982404	0.995567	0.00360116	0.012525	1.14719	0.995107	1.68171	3.71547	1.74975	2.2699
ENSG00000130827	PLXNA3	protein_coding	0.9821	5.98847	9.86798e-12	2.99043e-10	5.91261	5.2932	5.81588	11.3172	11.6763	11.5433
ENSG00000154252	GAL3ST2	protein_coding	0.98145	2.62988	6.08908e-06	5.11618e-05	3.52295	3.3729	3.37509	6.25199	7.4915	7.10793
ENSG00000126759	CFP	protein_coding	0.981131	0.677235	0.000690315	0.00314888	0.218824	0.188433	0.188824	0.327158	0.500247	0.386915
ENSG00000172748	ZNF596	protein_coding	0.978887	1.96533	8.75273e-05	0.000527738	0.446278	0.52143	0.520399	1.05278	0.962301	0.997322
ENSG00000167716	WDR81	protein_coding	0.977097	6.30953	2.39558e-09	4.50666e-08	8.83525	5.54343	6.6048	12.6045	13.6728	16.2491
ENSG00000135111	TBX3	protein_coding	0.976163	4.4976	1.66207e-06	1.61459e-05	2.66574	2.09204	2.70423	6.82644	3.99948	4.22875
ENSG00000209082	MT-TL1	Mt_tRNA	0.97441	5.55657	7.1647e-06	5.88891e-05	430.708	427.744	264.355	888.1	721.118	663.355
ENSG00000064601	CTSA	protein_coding	0.97418	7.39072	1.32282e-09	2.58991e-08	22.2633	15.6835	15.6484	38.0538	30.7096	39.701
ENSG00000267804	RP11-665N17.4	lincRNA	0.973885	0.0560656	0.00198353	0.00763822	1.79727	2.32433	1.7365	4.34208	4.51505	3.02653
ENSG00000163132	MSX1	protein_coding	0.973712	4.0777	2.64085e-05	0.00018687	4.25096	4.39061	4.37316	5.221	9.54003	11.5622
ENSG00000138613	APH1B	protein_coding	0.973646	1.68143	0.000802648	0.00357017	0.415553	0.394381	0.437814	1.10784	0.544863	0.866534
ENSG00000157851	DPYSL5	protein_coding	0.973617	0.170008	0.0118215	0.0336522	0.0509226	0.0687114	0.0230923	0.128275	0.0959447	0.0694747
ENSG00000146700	SRCRB4D	protein_coding	0.973216	1.85971	5.01329e-05	0.000325805	0.71042	0.878418	0.753854	1.87179	1.49022	1.36779
ENSG00000155324	GRAMD3	protein_coding	0.973172	4.12318	3.23886e-09	5.89422e-08	1.95073	1.55392	1.85399	3.62958	3.28697	3.89866
ENSG00000168938	PPIC	protein_coding	0.972724	3.05931	1.16975e-05	9.11474e-05	2.03322	1.71775	2.18168	3.28711	3.8848	4.79153
ENSG00000172638	EFEMP2	protein_coding	0.97234	1.47521	0.00523305	0.0170266	0.159561	0.192541	0.28991	0.318316	0.484742	0.484795
ENSG00000075399	VPS9D1	protein_coding	0.971979	3.07661	9.88533e-07	1.02302e-05	1.23268	1.37378	1.38973	2.96396	2.75916	2.3242
ENSG00000176105	YES1	protein_coding	0.971295	6.72544	3.35945e-15	1.78064e-13	9.44006	9.46372	9.78532	18.9504	17.5594	21.3311
ENSG00000267123	CTD-2357A8.3	lincRNA	0.970656	1.76942	5.5618e-05	0.000355812	1.00843	0.939348	1.12079	1.75715	2.1573	2.25978
ENSG00000260259	RP11-368I7.4	protein_coding	0.969523	0.304415	0.00136201	0.00559575	1.19438	1.07328	0.77735	1.87215	2.37248	1.93723
ENSG00000178150	ZNF114	protein_coding	0.968829	0.989045	0.00968866	0.0285095	0.317885	0.350944	0.393376	0.46111	0.725242	0.949529
ENSG00000273270	RP11-212P7.2	lincRNA	0.967941	2.73839	4.92828e-05	0.000320879	0.525226	0.943429	0.824337	1.69088	1.47637	1.43346
ENSG00000151746	BICD1	protein_coding	0.967645	5.80484	8.53722e-14	3.67311e-12	3.12207	3.62678	3.54948	6.86099	6.89157	6.93292
ENSG00000137713	PPP2R1B	protein_coding	0.966871	6.54027	1.17441e-07	1.51027e-06	5.74875	4.56337	4.56633	6.89884	10.8669	12.1987
ENSG00000171617	ENC1	protein_coding	0.966775	5.61421	1.86862e-05	0.000136953	1.06376	1.03467	1.34414	1.60541	2.65087	2.64763
ENSG00000263069	CTD-2047H16.4	antisense	0.966036	0.389675	0.00307693	0.010984	0.291627	0.177631	0.240389	0.554556	0.435781	0.43958
ENSG00000132510	KDM6B	protein_coding	0.966014	6.78191	5.43958e-08	7.53755e-07	8.10396	13.1201	12.0014	25.259	22.8747	18.3796
ENSG00000138435	CHRNA1	protein_coding	0.965472	2.56803	7.25988e-05	0.00044939	1.9406	1.63832	1.79702	3.81204	2.67953	4.31715
ENSG00000186409	CCDC30	protein_coding	0.965442	0.613273	0.0116445	0.0332293	0.0695219	0.0587887	0.105217	0.264655	0.100331	0.101712
ENSG00000143344	RGL1	protein_coding	0.962658	6.19604	4.67756e-09	8.12019e-08	9.00926	7.37799	8.88402	12.364	17.9176	20.3773
ENSG00000174004	NRROS	protein_coding	0.962652	1.40082	0.00101019	0.00435842	0.791435	0.569832	0.545703	0.851808	1.22751	1.75768
ENSG00000102575	ACP5	protein_coding	0.962577	1.97604	0.00023635	0.00124282	0.789967	0.911407	0.84648	1.45648	1.76105	1.88755
ENSG00000182165	TP53TG1	lincRNA	0.962502	0.267546	0.00221298	0.0083715	0.959248	0.561922	0.730491	1.7513	1.30326	1.48072
ENSG00000114166	KAT2B	protein_coding	0.96241	3.54963	1.02572e-06	1.05602e-05	0.99174	0.933982	1.10671	2.39585	1.65648	2.01473
ENSG00000081087	OSTM1	protein_coding	0.962192	5.12013	0.000919991	0.00401398	2.43706	2.27945	2.45151	2.10625	4.73817	7.57713
ENSG00000175294	CATSPER1	protein_coding	0.961246	1.47496	0.00548052	0.0176766	0.342847	0.394959	0.373716	0.34708	0.786395	1.09088
ENSG00000135127	CCDC64	protein_coding	0.961093	5.07579	4.22321e-10	9.35955e-09	5.63657	4.72357	5.17437	9.15019	10.4494	11.5047
ENSG00000141503	MINK1	protein_coding	0.960616	8.32319	1.01984e-09	2.05441e-08	23.7902	18.8285	22.2446	53.0465	36.3669	40.1779
ENSG00000151320	AKAP6	protein_coding	0.960261	3.77954	0.000153581	0.000859461	0.732286	0.446207	0.63304	0.990606	1.11277	1.5251
ENSG00000078177	N4BP2	protein_coding	0.959318	5.41501	1.5291e-09	2.96875e-08	2.51276	2.69765	2.90398	4.25464	5.49912	6.46881
ENSG00000227630	LINC01132	lincRNA	0.959206	0.296256	0.00282318	0.0102328	0.205917	0.204016	0.153921	0.485279	0.258649	0.388989
ENSG00000174151	CYB561D1	protein_coding	0.958591	4.28725	5.03858e-08	7.02378e-07	2.48135	2.29643	2.30656	4.45555	4.59338	5.11346
ENSG00000167755	KLK6	protein_coding	0.958208	7.14467	2.94272e-09	5.40467e-08	34.986	38.5014	33.233	58.1883	81.9202	73.0947
ENSG00000104936	DMPK	protein_coding	0.957955	5.0578	2.58848e-08	3.81029e-07	4.45575	3.96729	3.77217	7.92433	8.56848	7.86289
ENSG00000106415	GLCCI1	protein_coding	0.957783	3.34198	9.52597e-07	9.93952e-06	0.962796	0.754644	1.0413	1.85002	1.67702	1.97439
ENSG00000115216	NRBP1	protein_coding	0.957336	6.834	1.21753e-13	5.11215e-12	18.4747	15.3219	16.4465	34.08	30.801	35.4466
ENSG00000100360	IFT27	protein_coding	0.955787	3.42365	1.52294e-06	1.49717e-05	0.675143	0.742595	0.784359	1.59958	1.45737	1.3264
ENSG00000049192	ADAMTS6	protein_coding	0.955666	0.603497	0.00536632	0.0173968	0.0584415	0.0619385	0.0872292	0.151831	0.108643	0.151556
ENSG00000056558	TRAF1	protein_coding	0.955653	1.81213	0.00357134	0.0124399	0.27017	0.373691	0.430919	0.460475	0.823037	0.854131
ENSG00000110811	LEPREL2	polymorphic_pseudogene	0.955117	3.38756	0.000154204	0.000862256	1.08264	1.13283	1.40442	1.44397	2.55594	3.21183
ENSG00000164776	PHKG1	protein_coding	0.955098	-0.071474	0.00694725	0.021593	0.227477	0.164203	0.214247	0.353819	0.373648	0.481283
ENSG00000150527	CTAGE5	protein_coding	0.954649	1.85199	0.000128692	0.000738565	0.311483	0.456089	0.42439	0.956293	0.724841	0.689245
ENSG00000226200	RP11-50E11.3	antisense	0.953756	2.7617	7.35363e-05	0.000454588	0.283793	0.391633	0.528355	0.903042	0.775723	0.704851
ENSG00000223745	RP4-717I23.3	processed_transcript	0.953442	3.04955	0.000258427	0.0013422	1.21349	1.21958	1.56629	3.26648	2.45456	2.2114
ENSG00000163395	IGFN1	protein_coding	0.951937	0.19926	0.00859205	0.0257245	0.0347113	0.0656934	0.0385489	0.0931777	0.124572	0.060076
ENSG00000254258	RP11-398H6.1	lincRNA	0.949896	0.374423	0.00390746	0.0134262	0.830424	0.639618	0.630551	1.91699	1.35843	0.929557
ENSG00000126107	HECTD3	protein_coding	0.949472	6.10937	3.9442e-11	1.05939e-09	11.4354	8.67917	9.86645	17.4265	20.0023	22.1291
ENSG00000162804	SNED1	protein_coding	0.949232	0.927608	0.0144838	0.0397919	0.0515697	0.0650661	0.10137	0.0650028	0.181373	0.183814
ENSG00000160325	CACFD1	protein_coding	0.948772	4.41824	3.1747e-09	5.78501e-08	3.94501	3.24289	4.09572	7.94586	6.95024	7.46525
ENSG00000163694	RBM47	protein_coding	0.94671	6.30487	4.13029e-12	1.3297e-10	6.41661	5.85934	6.26255	14.0319	11.0492	11.6177
ENSG00000171680	PLEKHG5	protein_coding	0.946513	5.15394	2.84721e-06	2.61119e-05	2.54582	2.72792	3.24066	4.24212	6.33766	6.26328
ENSG00000144893	MED12L	protein_coding	0.945643	2.60885	0.00162843	0.00650254	0.161877	0.131406	0.142497	0.169203	0.273102	0.422477
ENSG00000175611	LINC00476	processed_transcript	0.945635	1.92079	7.78965e-05	0.000477099	0.522266	0.541899	0.627323	1.37148	0.94209	1.02991
ENSG00000164048	ZNF589	protein_coding	0.945375	6.02997	4.1748e-09	7.36668e-08	8.82178	9.93144	9.33947	19.9858	19.264	16.2696
ENSG00000137070	IL11RA	protein_coding	0.943597	2.25535	0.0011846	0.00497391	0.628327	0.553901	0.678005	1.16649	1.35465	1.15151
ENSG00000224660	SH3BP5-AS1	antisense	0.943516	3.19778	0.000538846	0.00254455	1.16674	0.813727	0.945033	2.2817	1.9087	1.58876
ENSG00000084070	SMAP2	protein_coding	0.942314	6.11785	4.1708e-14	1.90626e-12	11.692	11.8719	12.6416	23.8708	22.7393	24.8654
ENSG00000143450	OAZ3	protein_coding	0.941913	0.76455	0.001165	0.00490934	0.184196	0.269442	0.204049	0.366807	0.456948	0.474962
ENSG00000080561	MID2	protein_coding	0.941678	1.40257	0.000458537	0.00221791	0.36859	0.35695	0.444889	0.903393	0.771635	0.63521
ENSG00000107147	KCNT1	protein_coding	0.940142	4.17355	5.78046e-05	0.000367943	1.63885	1.67102	1.49559	1.89987	3.86212	3.73087
ENSG00000165801	ARHGEF40	protein_coding	0.939294	3.47687	1.02098e-05	8.05915e-05	0.846166	0.550779	1.00096	1.48949	1.582	1.64077
ENSG00000125122	LRRC29	protein_coding	0.939104	0.076818	0.00709921	0.0220015	0.292517	0.275679	0.266225	0.804375	0.376388	0.46956
ENSG00000171962	LRRC48	protein_coding	0.938353	1.68144	0.00675446	0.0210878	0.229439	0.244254	0.356727	0.873638	0.370536	0.383683
ENSG00000116985	BMP8B	protein_coding	0.937996	2.54377	0.00293751	0.0105566	0.735962	0.653439	0.853654	2.30963	1.14943	0.940973
ENSG00000099840	IZUMO4	protein_coding	0.937111	1.06502	0.000896566	0.0039216	0.554324	0.400136	0.50551	1.10605	0.892665	0.879606
ENSG00000158258	CLSTN2	protein_coding	0.93604	1.44385	0.00681602	0.0212467	0.107022	0.0681643	0.0639981	0.147966	0.149939	0.175214
ENSG00000179094	PER1	protein_coding	0.935549	5.03086	8.79592e-11	2.20135e-09	2.76004	2.80078	3.16508	5.3031	6.20799	5.61348
ENSG00000271430	RP3-368A4.5	sense_intronic	0.935068	3.34988	0.00250393	0.00925365	2.09158	1.46943	1.81574	4.02424	3.67937	2.84208
ENSG00000182749	PAQR7	protein_coding	0.934871	3.86078	2.16541e-06	2.04235e-05	1.97413	1.79048	2.91823	3.9601	4.41763	4.70182
ENSG00000161912	ADCY10P1	pseudogene	0.933958	2.05637	0.000131964	0.000754543	0.579272	0.32361	0.553405	0.975016	0.902943	0.980367
ENSG00000227671	MIR3916	pseudogene	0.933894	4.20471	1.61944e-05	0.000121306	5.84229	5.10061	5.16074	11.3691	9.66438	10.6048
ENSG00000272216	LL22NC03-2H8.5	lincRNA	0.933854	2.00229	0.00255286	0.009417	0.703229	0.648094	1.10525	1.88094	1.48243	1.43564
ENSG00000118518	RNF146	protein_coding	0.933403	4.37178	1.53622e-07	1.92408e-06	2.96291	3.75004	4.31376	8.26934	6.66888	6.63974
ENSG00000121281	ADCY7	protein_coding	0.93315	3.41765	2.36644e-05	0.000169201	0.798285	0.819818	1.04452	1.33944	1.62941	2.25447
ENSG00000135931	ARMC9	protein_coding	0.932608	4.48052	3.03147e-09	5.54577e-08	1.0967	1.10776	1.31511	2.30686	2.10669	2.48248
ENSG00000205464	ATP6AP1L	protein_coding	0.932366	0.78752	0.000853661	0.0037587	0.170025	0.160013	0.182013	0.290339	0.308095	0.405223
ENSG00000134287	ARF3	protein_coding	0.931858	8.35864	8.64981e-14	3.7101e-12	36.7584	35.6041	35.6876	65.7124	68.9231	77.3802
ENSG00000243927	MRPS6	protein_coding	0.930494	5.75243	1.48514e-06	1.46517e-05	8.0638	6.39266	5.85045	9.3282	14.728	15.8377
ENSG00000047346	FAM214A	protein_coding	0.928734	4.4556	7.98814e-08	1.07175e-06	1.58045	1.40269	1.92123	3.35457	2.93559	3.28509
ENSG00000221988	PPT2	protein_coding	0.927928	4.23365	5.48213e-08	7.58144e-07	3.35822	2.94297	3.33715	6.14306	5.52677	7.18755
ENSG00000177663	IL17RA	protein_coding	0.926183	5.19691	2.10323e-10	4.98622e-09	2.92144	2.41283	3.0603	5.15291	5.3234	5.90718
ENSG00000173517	PEAK1	protein_coding	0.925054	6.46617	1.19622e-09	2.37202e-08	3.84572	3.05624	4.33072	6.63378	6.64144	8.63724
ENSG00000075651	PLD1	protein_coding	0.923861	2.97078	0.00184239	0.00718203	0.394378	0.337651	0.57954	0.510422	0.768332	1.27684
ENSG00000133460	SLC2A11	protein_coding	0.923462	3.54879	2.05521e-06	1.9463e-05	0.795286	0.76575	0.93791	1.85506	1.48423	1.52249
ENSG00000025039	RRAGD	protein_coding	0.922815	4.1919	4.56285e-05	0.000300454	2.21115	2.13597	2.1548	2.58874	4.30993	5.80632
ENSG00000005001	PRSS22	protein_coding	0.922504	0.473794	0.00795153	0.0241491	0.293647	0.426073	0.410901	0.472954	1.11708	0.609871
ENSG00000188070	C11orf95	lincRNA	0.922257	5.72261	4.62355e-11	1.22533e-09	6.86382	6.09983	5.58112	12.3501	12.501	11.283
ENSG00000109758	HGFAC	protein_coding	0.922218	-0.161504	0.00619051	0.0195993	0.353081	0.241676	0.172923	0.553843	0.549939	0.409265
ENSG00000183114	FAM43B	protein_coding	0.922176	1.03774	0.00523034	0.0170233	0.465558	0.248421	0.370968	0.969896	0.711482	0.442078
ENSG00000104643	MTMR9	protein_coding	0.921399	5.1022	9.98102e-10	2.01646e-08	2.39774	2.08902	2.403	4.13548	4.01855	5.26761
ENSG00000173210	ABLIM3	protein_coding	0.92133	4.36657	0.000207824	0.00111511	1.22114	1.48295	1.89645	1.66313	3.55925	3.71857
ENSG00000186318	BACE1	protein_coding	0.918819	6.58952	4.25059e-06	3.72897e-05	7.7081	6.4243	8.70992	20.3366	10.1468	13.8097
ENSG00000269988	RP11-395P17.11	antisense	0.918522	0.845497	0.00206266	0.00789714	2.06988	1.54321	1.78673	4.28253	3.64667	2.58779
ENSG00000158106	RHPN1	protein_coding	0.91838	5.70299	0.000137766	0.000782265	8.26127	8.03402	8.58661	11.2358	19.4393	17.6449
ENSG00000224997	AL049840.1	protein_coding	0.916233	0.613895	0.00745158	0.0228498	0.973432	0.444195	0.787006	1.63827	1.49986	1.14745
ENSG00000223459	FAM115B	pseudogene	0.915028	1.23035	0.00128692	0.00534715	0.716987	0.47673	0.589048	1.1682	0.982469	1.31256
ENSG00000186026	ZNF284	protein_coding	0.914214	1.05801	0.00146273	0.00592229	0.36362	0.320132	0.3113	0.428684	0.838317	0.664641
ENSG00000116299	KIAA1324	protein_coding	0.914076	1.19633	0.0145608	0.0399483	0.0818473	0.0546911	0.0753481	0.150452	0.140683	0.120599
ENSG00000162004	CCDC78	protein_coding	0.913436	2.56549	0.0130445	0.036492	0.840283	1.29021	0.991104	0.828528	2.86311	2.35766
ENSG00000136859	ANGPTL2	protein_coding	0.912855	4.39996	1.69655e-06	1.64122e-05	1.21015	0.932361	1.18896	2.48009	1.81113	2.15492
ENSG00000175482	POLD4	protein_coding	0.912597	3.10445	3.64701e-06	3.25268e-05	1.70119	1.97963	1.93778	3.03457	4.00967	3.81964
ENSG00000161048	NAPEPLD	protein_coding	0.911903	4.15973	2.91928e-06	2.66979e-05	1.8117	1.36558	1.51032	2.92779	2.6516	3.50207
ENSG00000237181	AC147651.4	antisense	0.911502	1.07271	0.0054456	0.0176007	1.09585	2.08694	1.46954	1.77939	3.44122	3.76764
ENSG00000189339	SLC35E2B	protein_coding	0.910468	6.64237	2.53064e-09	4.72883e-08	8.67654	9.07936	10.5313	21.7666	16.2524	16.4981
ENSG00000179456	ZBTB18	protein_coding	0.910369	6.40065	3.42941e-07	3.95745e-06	22.2005	14.554	15.2331	41.201	29.0223	30.2366
ENSG00000177675	CD163L1	protein_coding	0.910169	3.82422	0.000238239	0.00125181	0.78136	0.87039	1.03836	1.22064	1.60039	2.37522
ENSG00000213981	AC007277.3	antisense	0.909957	5.65146	6.64036e-07	7.13148e-06	14.5276	12.7951	15.0826	24.0232	28.7019	29.1158
ENSG00000180758	GPR157	protein_coding	0.909932	4.81076	1.27349e-08	1.99914e-07	2.69533	2.77809	3.02562	4.76498	5.1884	6.46349
ENSG00000186470	BTN3A2	protein_coding	0.909889	4.97749	3.83533e-08	5.49481e-07	3.21413	2.66048	3.40188	5.03355	5.74083	7.14249
ENSG00000119737	GPR75	protein_coding	0.909747	1.54808	0.00266526	0.00977216	1.07946	0.595858	0.806034	1.787	1.62944	1.38591
ENSG00000141505	ASGR1	protein_coding	0.909069	1.55054	0.00131835	0.00545334	0.374032	0.601698	0.554538	0.674452	1.13427	1.13899
ENSG00000196268	ZNF493	protein_coding	0.909036	2.69685	0.000257193	0.00133779	0.391105	0.289824	0.449815	0.910429	0.58099	0.685922
ENSG00000235884	LINC00941	lincRNA	0.908868	2.58305	0.0158377	0.0428278	0.483839	0.812848	0.883093	0.506999	1.71754	1.97689
ENSG00000132003	ZSWIM4	protein_coding	0.908177	3.95792	4.29374e-06	3.76209e-05	1.46174	1.39797	2.11578	3.50454	2.85552	3.20152
ENSG00000261324	RP11-174G6.5	sense_overlapping	0.907871	2.97668	0.000376041	0.00186748	1.022	1.05904	1.13581	2.50034	1.9557	1.73602
ENSG00000226453	RP11-379B8.1	lincRNA	0.90767	1.23807	0.0002173	0.00115864	1.85162	1.8559	2.44325	3.88137	3.6111	4.33177
ENSG00000151151	IPMK	protein_coding	0.906846	5.76351	4.66318e-10	1.02209e-08	5.02873	5.00374	4.52741	7.75122	9.40504	10.9573
ENSG00000196967	ZNF585A	protein_coding	0.906789	2.56552	7.6758e-05	0.000471784	0.364248	0.493753	0.491951	0.988807	0.828182	0.779018
ENSG00000251562	MALAT1	lincRNA	0.905578	8.2367	0.000388281	0.00191598	22.2001	21.5306	21.5427	49.5832	48.2653	27.306
ENSG00000241014	RP11-244H3.1	processed_transcript	0.905561	0.243991	0.00615414	0.0195019	0.191529	0.171801	0.230318	0.35207	0.481153	0.311608
ENSG00000253313	C1orf210	protein_coding	0.905252	2.36214	0.000701455	0.00319176	2.24574	2.80014	3.77405	5.35848	5.40938	6.15089
ENSG00000120149	MSX2	protein_coding	0.905185	4.95067	1.15277e-06	1.1704e-05	8.24008	7.17827	6.98529	10.898	18.0409	14.1867
ENSG00000099994	SUSD2	protein_coding	0.905045	2.21344	0.00225991	0.00853281	0.182096	0.196845	0.132712	0.227802	0.400274	0.361475
ENSG00000272168	CASC15	lincRNA	0.904557	1.01148	0.00399126	0.0136602	0.122016	0.170362	0.0983412	0.16272	0.329063	0.262628
ENSG00000211445	GPX3	protein_coding	0.904441	2.43622	0.00762071	0.0232711	0.630642	0.390567	0.430468	1.3289	0.637577	0.838573
ENSG00000196663	TECPR2	protein_coding	0.903703	4.74248	5.37576e-09	9.20615e-08	1.90152	1.74821	1.97345	3.90991	3.08544	3.81542
ENSG00000186106	ANKRD46	protein_coding	0.903507	3.19559	9.58718e-05	0.000570646	0.953163	1.19285	1.43648	2.11265	2.04009	2.7244
ENSG00000130813	C19orf66	protein_coding	0.903077	2.94564	0.000159853	0.000888498	0.881158	0.825094	1.36104	1.71303	1.92967	2.22964
ENSG00000244578	RP11-548O1.3	lincRNA	0.902859	0.212445	0.00694355	0.0215863	0.164787	0.181924	0.264214	0.441747	0.368694	0.359153
ENSG00000183826	BTBD9	protein_coding	0.90242	4.02381	3.93778e-08	5.62425e-07	1.14426	1.04336	1.28736	2.19947	2.08408	2.38542
ENSG00000152076	CCDC74B	protein_coding	0.901841	1.36246	0.0044653	0.0149838	0.343673	0.379414	0.234206	0.530553	0.611082	0.705876
ENSG00000196275	GTF2IRD2	protein_coding	0.901548	0.00799308	0.0175117	0.046374	0.0636824	0.110043	0.116232	0.254481	0.156503	0.14415
ENSG00000224066	RP4-622L5.7	antisense	0.901518	1.07441	0.00805483	0.0243725	0.885486	0.944988	1.47999	2.15219	2.50255	1.66716
ENSG00000266578	RP11-838N2.5	lincRNA	0.901385	-0.00154269	0.00583753	0.0186469	0.602657	1.04918	0.946009	2.1304	1.60132	1.2523
ENSG00000238113	RP11-262H14.1	lincRNA	0.900734	2.1687	0.000104314	0.000614597	0.929483	1.20809	1.12229	2.18925	2.19426	1.86493
ENSG00000267432	RP11-559N14.5	antisense	0.899741	0.634021	0.00458071	0.0152727	0.593853	0.641663	0.663016	0.774201	1.34902	1.51422
ENSG00000167968	DNASE1L2	protein_coding	0.899562	-0.140822	0.00556901	0.0179206	0.282967	0.312394	0.223524	0.525744	0.561809	0.493156
ENSG00000260643	RP11-303E16.8	processed_transcript	0.899262	0.0515728	0.00278909	0.0101408	0.82905	0.915269	1.23864	2.09545	1.69221	1.90871
ENSG00000112319	EYA4	protein_coding	0.898934	2.48102	9.90926e-05	0.000587059	0.44886	0.401856	0.671838	0.905828	1.0659	0.932292
ENSG00000135414	GDF11	protein_coding	0.898872	5.45079	1.06693e-05	8.36502e-05	9.89881	7.50204	9.05335	11.0587	18.2549	21.4678
ENSG00000261452	RP11-509E16.1	lincRNA	0.898339	1.88052	0.00438157	0.0147612	1.47316	1.00084	1.09317	1.26246	2.29037	3.3091
ENSG00000162409	PRKAA2	protein_coding	0.898112	6.08604	7.04853e-09	1.17251e-07	5.41217	4.49901	4.78451	7.65647	9.26604	11.2769
ENSG00000160191	PDE9A	protein_coding	0.897809	4.10393	3.41245e-05	0.000232842	1.15992	1.86835	2.15081	3.18312	3.27219	3.42942
ENSG00000169562	GJB1	protein_coding	0.897681	7.51744	3.53116e-07	4.06141e-06	73.8884	61.5306	63.4655	151.272	122.906	106.082
ENSG00000162620	LRRIQ3	protein_coding	0.897168	1.13035	0.00355906	0.0124157	0.187486	0.148928	0.258618	0.428697	0.304425	0.402029
ENSG00000127084	FGD3	protein_coding	0.897028	5.54459	5.43431e-11	1.42128e-09	5.62932	4.60447	5.92404	9.61016	10.2948	10.9912
ENSG00000139266	MARCH9	protein_coding	0.896114	3.60891	5.20562e-05	0.000336891	1.37512	1.57333	2.20992	2.47567	3.60528	3.75275
ENSG00000075945	KIFAP3	protein_coding	0.896043	4.13707	2.60993e-06	2.41583e-05	1.67755	1.99752	2.48247	3.441	3.87313	4.43749
ENSG00000188833	ENTPD8	protein_coding	0.895785	4.35371	0.00273734	0.00998391	7.40763	6.52525	4.91597	18.4499	10.3069	7.24884
ENSG00000115129	TP53I3	protein_coding	0.89578	4.93802	4.36405e-07	4.90208e-06	10.7063	10.108	8.2321	21.1347	18.7577	15.6733
ENSG00000089327	FXYD5	protein_coding	0.895692	6.37022	0.000791589	0.00352548	3.96119	5.32607	5.43835	4.32953	12.0355	11.7982
ENSG00000167861	HID1	protein_coding	0.895428	4.75826	9.81022e-05	0.000581439	2.26254	2.92961	4.31177	4.75713	6.06147	7.29938
ENSG00000074657	ZNF532	protein_coding	0.895426	5.45872	3.81285e-10	8.47705e-09	2.25554	2.42536	2.42107	5.30026	3.99715	4.26997
ENSG00000112782	CLIC5	protein_coding	0.894009	3.48149	0.000130437	0.00074684	0.72232	0.916128	1.13219	1.20632	1.94119	2.13193
ENSG00000163349	HIPK1	protein_coding	0.893724	6.25351	1.14422e-11	3.45247e-10	6.76541	6.0774	6.19112	13.2285	10.6217	12.5165
ENSG00000106366	SERPINE1	protein_coding	0.893446	7.26658	0.00110928	0.00470808	3.66006	8.40021	7.22549	7.80118	12.278	16.811
ENSG00000110719	TCIRG1	protein_coding	0.892705	6.31888	2.44174e-07	2.92421e-06	11.9822	12.2197	11.5859	18.8993	24.7651	24.6713
ENSG00000196267	ZNF836	protein_coding	0.89249	1.75093	0.000176747	0.000967737	0.563533	0.449613	0.601907	0.957546	1.15397	0.967574
ENSG00000237289	CKMT1B	protein_coding	0.89217	1.58043	0.001276	0.00530649	0.58977	0.583748	0.646221	0.797512	1.35388	1.31849
ENSG00000197580	BCO2	protein_coding	0.892013	0.256759	0.00963723	0.0283783	0.0707971	0.0749032	0.116954	0.23136	0.12598	0.141987
ENSG00000140104	C14orf79	protein_coding	0.891414	3.32637	1.45808e-06	1.44256e-05	1.19969	1.40908	1.42129	2.55521	2.36388	2.75979
ENSG00000169683	LRRC45	protein_coding	0.890693	6.52788	4.60825e-07	5.13912e-06	24.9807	18.4429	16.9545	37.6232	40.614	36.9281
ENSG00000115041	KCNIP3	protein_coding	0.88963	0.362849	0.0115881	0.0331021	0.084039	0.112459	0.14551	0.124833	0.2655	0.257663
ENSG00000166997	CNPY4	protein_coding	0.889085	3.92279	2.95437e-05	0.000206023	4.28046	3.49285	3.43453	5.09684	8.41559	7.85309
ENSG00000074211	PPP2R2C	protein_coding	0.888558	6.50783	8.64273e-07	9.08595e-06	7.79253	8.98272	8.02803	12.9141	16.8249	17.5037
ENSG00000228705	LINC00659	antisense	0.887575	0.877058	0.00576781	0.0184658	1.55764	3.19359	2.50827	4.36306	5.59006	3.8252
ENSG00000248528	CTC-458G6.2	lincRNA	0.887032	0.646913	0.00145934	0.0059103	2.01117	1.43852	1.75064	3.88787	2.59736	3.42251
ENSG00000123933	MXD4	protein_coding	0.886834	5.61938	1.23776e-07	1.58588e-06	5.88488	5.3911	6.65713	13.8671	10.1398	9.98674
ENSG00000250506	CDK3	protein_coding	0.886456	0.181747	0.00580551	0.0185617	0.399868	0.33109	0.466281	0.748652	0.795259	0.731034
ENSG00000213614	HEXA	protein_coding	0.886247	6.17455	2.29157e-11	6.47961e-10	5.42704	5.02126	5.30846	8.74651	9.77156	11.4424
ENSG00000105388	CEACAM5	protein_coding	0.886007	0.674862	0.00731674	0.0224808	0.256983	0.343089	0.52267	0.996042	0.495449	0.628157
ENSG00000007047	MARK4	protein_coding	0.88576	4.40507	1.91785e-07	2.34516e-06	1.5888	1.29646	1.8807	2.94079	2.74641	3.34857
ENSG00000063660	GPC1	protein_coding	0.88484	6.02483	0.0012721	0.00529504	5.35256	5.451	4.61035	4.27623	11.5234	13.5811
ENSG00000152763	WDR78	protein_coding	0.884253	1.41639	0.0132112	0.0368769	0.239125	0.201295	0.365978	0.805863	0.322889	0.393449
ENSG00000128709	HOXD9	protein_coding	0.883889	4.89753	3.05129e-06	2.77643e-05	10.0051	9.80205	11.8889	25.9835	16.4061	17.5734
ENSG00000143178	TBX19	protein_coding	0.883543	0.255572	0.00957401	0.0282182	0.203178	0.163684	0.230519	0.309553	0.351774	0.469291
ENSG00000100439	ABHD4	protein_coding	0.882527	4.66413	0.000126041	0.000726636	3.57873	3.22031	4.07571	8.09412	5.6896	6.79101
ENSG00000246898	LINC00920	lincRNA	0.882185	0.488247	0.0109858	0.0316801	0.298489	0.494296	0.478588	0.434375	0.902169	1.06288
ENSG00000161328	LRRC56	protein_coding	0.882151	3.13397	6.24632e-05	0.000393287	2.07572	2.37144	2.74095	4.36955	4.73308	4.48296
ENSG00000213930	GALT	protein_coding	0.881146	3.5108	3.97726e-05	0.000266041	1.67081	1.77362	1.90013	3.19504	3.55161	3.35915
ENSG00000196208	GREB1	protein_coding	0.88054	1.53643	0.00667845	0.0208879	0.172308	0.157925	0.236941	0.543832	0.228684	0.297003
ENSG00000083750	RRAGB	protein_coding	0.880288	3.57206	7.42836e-07	7.91072e-06	3.16753	3.26165	3.2137	6.84479	5.76033	5.63102
ENSG00000186765	FSCN2	protein_coding	0.880193	1.06145	0.00427712	0.0144662	0.476119	0.580387	0.786527	0.88736	1.48265	1.10103
ENSG00000197013	ZNF429	protein_coding	0.878604	2.60214	9.2246e-05	0.000551419	0.706263	0.70923	1.0376	1.62832	1.28308	1.70894
ENSG00000259865	RP11-488L18.10	lincRNA	0.877962	1.1038	0.00382721	0.0131935	1.01259	1.06466	1.29322	2.12725	1.93813	2.28933
ENSG00000132970	WASF3	protein_coding	0.877829	4.47362	5.15018e-06	4.4092e-05	3.89517	3.10098	4.22089	6.55156	5.91603	8.72722
ENSG00000255545	RP11-627G23.1	processed_transcript	0.877813	3.16515	0.000780482	0.00348715	1.09413	0.768676	0.942037	1.54596	1.80094	1.95414
ENSG00000205913	SRRM2-AS1	antisense	0.877724	0.336457	0.00815591	0.024625	0.112817	0.150969	0.183379	0.322593	0.28771	0.231717
ENSG00000154146	NRGN	protein_coding	0.877581	3.03797	5.40408e-05	0.000347156	3.62593	4.66174	3.35397	6.46834	6.45697	9.12237
ENSG00000249958	CCT7P2	pseudogene	0.877119	2.67381	0.00224136	0.00847194	3.96678	2.41775	3.0998	6.76851	6.05526	5.07371
ENSG00000188322	SBK1	protein_coding	0.876972	4.21627	0.000129286	0.000741055	2.47125	2.80797	3.16237	4.43942	5.67909	5.79691
ENSG00000149922	TBX6	protein_coding	0.876339	1.2113	0.00171769	0.00678511	0.489891	0.411037	0.44177	0.808467	0.992756	0.737878
ENSG00000198727	MT-CYB	protein_coding	0.875733	11.5624	0.00206016	0.0078901	1647.04	2767.54	1302.75	3270	4201.9	3338.35
ENSG00000160345	C9orf116	protein_coding	0.875387	1.88374	0.000341259	0.00171925	1.37523	1.30474	1.20272	2.05396	2.29421	2.98675
ENSG00000180448	HMHA1	protein_coding	0.874897	4.83598	0.000363964	0.00182113	1.76933	1.89549	2.21416	1.99072	4.28612	4.80835
ENSG00000163795	ZNF513	protein_coding	0.87447	3.5073	2.66119e-05	0.000188214	3.13315	3.3655	3.16967	7.53388	5.3927	5.28203
ENSG00000260766	RP11-226L15.5	sense_overlapping	0.874063	2.18238	0.000730317	0.00330862	1.64171	2.0285	2.44686	2.94453	4.05598	4.49626
ENSG00000188338	SLC38A3	processed_transcript	0.873193	5.38773	0.000172763	0.000948905	9.7443	9.78029	10.2426	27.563	13.7515	14.6023
ENSG00000164007	CLDN19	protein_coding	0.872814	0.1848	0.00968996	0.0285095	0.261315	0.190281	0.220433	0.511012	0.293315	0.464231
ENSG00000052802	MSMO1	protein_coding	0.870905	4.74819	1.79329e-05	0.000132408	7.72124	5.97842	6.76685	9.6149	12.3515	16.5978
ENSG00000172465	TCEAL1	protein_coding	0.870426	4.7115	4.37476e-09	7.69031e-08	11.801	13.1663	13.4695	25.9363	22.376	23.8476
ENSG00000136878	USP20	protein_coding	0.870064	4.47955	2.52422e-06	2.34116e-05	2.55104	2.76418	3.12304	6.43948	4.45958	4.92258
ENSG00000197857	ZNF44	protein_coding	0.869314	3.05548	2.74248e-05	0.000193277	0.768828	0.872742	1.02666	1.95654	1.48751	1.55309
ENSG00000080854	IGSF9B	protein_coding	0.869104	3.01861	0.000538675	0.00254455	0.52912	0.516165	0.909542	0.953067	1.186	1.51671
ENSG00000106537	TSPAN13	protein_coding	0.868911	5.08367	9.93475e-07	1.02703e-05	10.1484	9.84189	10.6579	14.5995	17.4979	25.5547
ENSG00000117461	PIK3R3	protein_coding	0.868891	5.17934	3.55513e-06	3.185e-05	3.82741	2.49149	2.71984	6.92527	5.01402	5.03088
ENSG00000106089	STX1A	protein_coding	0.868495	3.59984	1.62942e-06	1.58397e-05	2.00105	1.83797	1.81486	3.02375	3.94392	3.64897
ENSG00000105255	FSD1	protein_coding	0.868285	2.28098	0.000117328	0.000683188	0.630865	0.70358	0.683097	1.08866	1.22097	1.47338
ENSG00000124406	ATP8A1	protein_coding	0.868185	1.33677	0.000299417	0.00153226	0.200285	0.152016	0.191845	0.341868	0.321208	0.358352
ENSG00000268575	RP1-283E3.8	processed_transcript	0.868144	2.7021	0.000190713	0.00103405	1.108	0.848857	1.04373	2.05847	2.0257	1.5377
ENSG00000103485	QPRT	protein_coding	0.868128	6.18063	9.8258e-08	1.29219e-06	17.001	13.2116	15.4586	35.1927	24.335	26.0607
ENSG00000179476	C14orf28	protein_coding	0.867434	1.19605	0.000737109	0.00333289	0.295426	0.457753	0.392841	0.692313	0.735649	0.717862
ENSG00000090581	GNPTG	protein_coding	0.867108	4.67609	1.81622e-07	2.2287e-06	5.53026	5.24437	5.15773	9.83158	9.5771	10.4791
ENSG00000267010	RP11-108P20.1	lincRNA	0.867052	2.08453	0.000697942	0.00317743	1.68465	0.996349	1.00227	2.44369	2.27801	2.2121
ENSG00000113240	CLK4	protein_coding	0.866779	3.86128	1.17119e-07	1.50752e-06	1.36477	1.2221	1.34388	2.51492	2.44124	2.40816
ENSG00000243646	IL10RB	protein_coding	0.866576	4.55862	4.66227e-08	6.57149e-07	5.32735	4.77808	5.8084	11.1187	8.5103	10.1647
ENSG00000132563	REEP2	protein_coding	0.866446	3.9292	7.63025e-06	6.20932e-05	2.57957	2.98922	2.90133	6.1206	4.67257	5.06787
ENSG00000185127	C6orf120	protein_coding	0.866387	4.40639	0.000326023	0.00165084	3.34339	3.48427	4.54286	5.12154	6.03992	10.1736
ENSG00000117069	ST6GALNAC5	protein_coding	0.866335	0.368718	0.00478994	0.0158415	0.159725	0.259318	0.186253	0.477833	0.306844	0.350717
ENSG00000110046	ATG2A	protein_coding	0.865821	5.70119	6.61284e-10	1.40523e-08	5.20802	4.84372	5.63159	8.71725	9.51261	11.1451
ENSG00000167123	CERCAM	protein_coding	0.865716	4.44071	4.04594e-06	3.57644e-05	2.16344	1.71646	2.26046	2.85393	4.12607	4.5168
ENSG00000176903	PNMA1	protein_coding	0.865462	6.37522	1.61824e-09	3.12441e-08	26.069	23.6198	23.9999	46.3088	43.2652	48.4906
ENSG00000064393	HIPK2	protein_coding	0.864518	8.60539	5.53296e-05	0.000354292	22.665	18.7102	22.3909	57.0517	33.8869	27.937
ENSG00000170927	PKHD1	protein_coding	0.863678	3.33295	0.000185642	0.00100773	0.335041	0.35215	0.59941	0.802887	0.684586	0.908445
ENSG00000163683	SMIM14	protein_coding	0.863484	3.9011	0.000232635	0.00122606	0.905837	1.35203	1.97706	2.38082	2.51515	2.98848
ENSG00000006042	TMEM98	protein_coding	0.863365	2.22421	0.00801185	0.0242975	0.440148	0.579697	0.373682	0.440028	0.974786	1.20227
ENSG00000232237	ASCL5	protein_coding	0.863069	0.52334	0.00233393	0.00873892	0.533783	0.665685	0.507171	0.969089	1.27887	0.95158
ENSG00000197381	ADARB1	protein_coding	0.862396	5.57913	6.48167e-10	1.38157e-08	3.81338	3.20107	3.2855	6.95464	6.2568	6.03236
ENSG00000143416	SELENBP1	protein_coding	0.861984	2.05672	0.0125904	0.0355283	0.554393	0.542641	0.779763	0.637368	1.19172	1.67306
ENSG00000180855	ZNF443	protein_coding	0.861726	2.17894	8.831e-05	0.000531997	1.13482	1.22875	1.08579	1.95232	2.23867	2.25808
ENSG00000189050	RNFT1	protein_coding	0.861708	3.52642	7.33065e-05	0.000453369	2.23894	1.91238	2.08864	5.12649	3.08613	3.43791
ENSG00000187231	SESTD1	protein_coding	0.861421	5.03942	4.54733e-09	7.93364e-08	1.65345	1.55851	1.70378	2.99722	2.75292	3.43215
ENSG00000196867	ZFP28	protein_coding	0.861299	0.840542	0.00190691	0.0073963	0.155291	0.133343	0.214616	0.310125	0.278139	0.34746
ENSG00000225828	FAM229A	protein_coding	0.8608	1.72723	0.00192969	0.00745976	0.732085	0.761591	0.853674	1.57001	1.69765	1.10636
ENSG00000215769	hsa-mir-6080	processed_transcript	0.859264	2.5321	0.00129239	0.00536208	1.09365	1.15768	1.35031	2.14439	2.65048	1.90216
ENSG00000100336	APOL4	protein_coding	0.858895	0.0681681	0.00715237	0.0221269	0.151059	0.151608	0.176148	0.353407	0.27024	0.269794
ENSG00000180229	HERC2P3	pseudogene	0.858819	0.0788749	0.00629007	0.0198604	0.124133	0.0808197	0.0816535	0.191126	0.159919	0.187595
ENSG00000132357	CARD6	protein_coding	0.856552	0.637465	0.00215169	0.00817737	0.250505	0.181019	0.244311	0.368384	0.383308	0.505569
ENSG00000113161	HMGCR	protein_coding	0.856442	6.83368	9.3633e-10	1.89916e-08	13.6659	12.0419	12.2495	19.6772	23.7346	27.3294
ENSG00000242294	STAG3L5P	pseudogene	0.85615	3.10283	0.000920608	0.00401542	2.14266	2.20779	2.04046	3.78986	4.62018	3.47285
ENSG00000130517	PGPEP1	protein_coding	0.855339	5.84108	1.4192e-06	1.40909e-05	4.43678	4.54832	6.3382	7.38876	9.92497	11.1285
ENSG00000196408	NOXO1	protein_coding	0.854104	-0.0191722	0.00759915	0.0232206	0.333934	0.317459	0.432661	0.875289	0.629174	0.510263
ENSG00000263551	RP11-78F17.1	lincRNA	0.853299	0.796104	0.00143978	0.00584463	0.708911	0.880465	1.08498	1.57461	1.76235	1.61036
ENSG00000134532	SOX5	protein_coding	0.852906	4.81572	0.000530159	0.00251118	2.89608	2.02444	2.37763	6.71946	3.58673	3.21043
ENSG00000002587	HS3ST1	protein_coding	0.852281	0.283926	0.00413701	0.0140658	0.0882884	0.0731026	0.0972322	0.165298	0.178668	0.137317
ENSG00000256576	RP13-977J11.2	lincRNA	0.852066	0.807232	0.0113416	0.0325447	0.610158	0.853243	1.10677	1.29607	1.77126	1.67822
ENSG00000099617	EFNA2	protein_coding	0.851976	3.60706	2.63657e-05	0.000186757	4.06516	3.55939	4.4243	7.54704	8.02903	6.72884
ENSG00000176531	PHLDB3	protein_coding	0.85179	3.92026	1.49431e-05	0.000112903	1.79902	1.79673	2.26194	2.74368	3.80119	4.30781
ENSG00000114770	ABCC5	protein_coding	0.851042	5.76806	7.40231e-09	1.22551e-07	2.73768	2.23394	2.44327	4.73425	3.97305	5.05352
ENSG00000125510	OPRL1	protein_coding	0.850442	1.59162	0.0016693	0.0066247	0.547364	0.404935	0.572472	0.809083	0.850559	1.16405
ENSG00000164970	FAM219A	protein_coding	0.850369	3.94845	2.31101e-06	2.16212e-05	1.93807	1.88825	1.90182	3.84161	3.54515	3.22499
ENSG00000116191	RALGPS2	protein_coding	0.850303	4.44567	0.00102749	0.00441802	1.34105	1.18858	1.57007	3.96802	1.80988	1.78913
ENSG00000260261	RP11-480A16.1	lincRNA	0.849974	2.72612	0.0014326	0.00581888	1.26737	1.18489	1.43126	2.49759	2.47394	2.20951
ENSG00000220785	MTMR9LP	pseudogene	0.849775	1.87186	0.00698918	0.0217088	0.723695	0.866159	1.19091	1.40075	2.18335	1.54137
ENSG00000103042	SLC38A7	protein_coding	0.849183	5.48451	3.12889e-08	4.55765e-07	4.67797	3.80772	4.54298	6.70864	7.64266	9.79824
ENSG00000210195	MT-TT	Mt_tRNA	0.848793	0.654055	0.00787351	0.0239487	20.937	19.7645	13.4456	37.9288	36.9707	25.9319
ENSG00000044090	CUL7	protein_coding	0.848048	4.74449	6.61913e-08	9.01962e-07	3.45878	3.14278	3.72617	5.37242	6.61958	7.10627
ENSG00000133678	TMEM254	protein_coding	0.847431	3.69017	1.98475e-05	0.000144478	2.22594	3.0478	3.31274	6.04544	4.46683	5.33179
ENSG00000248323	LUCAT1	lincRNA	0.847222	1.96857	0.0123092	0.0348539	0.234473	0.479648	0.514664	0.498619	0.900878	0.860331
ENSG00000231948	HS1BP3-IT1	sense_intronic	0.846682	0.452005	0.00417685	0.0141736	1.40187	1.8793	2.1796	2.82235	3.85714	3.37711
ENSG00000178075	GRAMD1C	protein_coding	0.846619	0.950401	0.0188108	0.0490411	0.0409859	0.0735285	0.12247	0.138124	0.099746	0.193755
ENSG00000188559	RALGAPA2	protein_coding	0.846538	6.65689	1.92976e-07	2.35766e-06	7.2682	4.98368	8.1014	13.9359	10.7429	12.853
ENSG00000084112	SSH1	protein_coding	0.84615	5.8727	2.37026e-10	5.52533e-09	3.79828	3.99287	4.23604	8.19458	6.81566	7.18783
ENSG00000224945	RP11-82L18.2	sense_intronic	0.84542	3.08593	0.000532457	0.00252036	5.88454	5.90012	5.12954	7.66057	12.6019	11.0113
ENSG00000155158	TTC39B	protein_coding	0.845202	2.0099	0.001174	0.00493683	0.172248	0.248116	0.285025	0.367892	0.438899	0.491489
ENSG00000123191	ATP7B	protein_coding	0.844865	4.04554	1.48363e-05	0.00011234	1.85232	1.18103	1.92756	2.93084	2.76844	3.44909
ENSG00000225697	SLC26A6	protein_coding	0.844637	6.14298	0.000205379	0.00110497	8.09806	8.5829	7.97362	11.0138	19.0688	15.4064
ENSG00000117758	STX12	protein_coding	0.843446	4.97658	3.56793e-08	5.15409e-07	4.68124	4.23679	5.03368	7.77871	7.69833	10.2608
ENSG00000168917	SLC35G2	protein_coding	0.843077	3.74248	0.000176086	0.000964873	1.53225	2.27438	1.7704	2.40441	3.71432	4.18046
ENSG00000175155	YPEL2	protein_coding	0.843038	2.01517	0.00226391	0.00853866	0.325807	0.280609	0.45267	0.883485	0.525338	0.535676
ENSG00000188613	NANOS1	protein_coding	0.842684	1.33619	0.000806703	0.00358477	0.510732	0.367934	0.353296	0.864572	0.685016	0.731287
ENSG00000101333	PLCB4	protein_coding	0.841742	1.48345	0.00546694	0.0176522	0.267023	0.30761	0.321525	0.732709	0.47394	0.441918
ENSG00000272476	RP1-191J18.66	antisense	0.841093	-0.0793633	0.00712053	0.022045	0.248973	0.214738	0.254033	0.390921	0.498415	0.435637
ENSG00000090905	TNRC6A	protein_coding	0.841068	7.40356	1.11652e-07	1.44783e-06	7.71994	5.88668	6.58887	13.0492	10.6933	13.4763
ENSG00000135517	MIP	protein_coding	0.84091	0.340903	0.00746759	0.0228888	0.239268	0.178302	0.313883	0.454485	0.375676	0.511202
ENSG00000247121	CTD-2260A17.2	protein_coding	0.840614	0.48578	0.0109273	0.0315571	0.363261	0.435912	0.506471	1.10324	0.605076	0.690398
ENSG00000108292	MLLT6	protein_coding	0.840194	8.30321	2.19058e-08	3.27296e-07	20.9337	18.1575	22.1059	37.5146	36.1129	38.8677
ENSG00000144815	NXPE3	protein_coding	0.839904	4.8016	1.29229e-05	9.96929e-05	1.44377	1.05483	1.21275	2.4221	1.93032	2.48346
ENSG00000196338	NLGN3	protein_coding	0.839721	1.89122	0.00113125	0.00479028	0.444928	0.42497	0.682049	0.912827	0.985866	0.942864
ENSG00000100003	SEC14L2	protein_coding	0.839451	3.52316	0.00121861	0.00509392	1.01405	0.809153	0.913198	0.926894	2.10188	2.00867
ENSG00000160862	AZGP1	protein_coding	0.83921	6.29155	2.92062e-07	3.42706e-06	21.4811	21.5115	23.4394	40.055	41.7546	40.1977
ENSG00000204406	MBD5	protein_coding	0.838595	3.83894	3.23081e-05	0.000221969	0.735537	0.615434	0.843254	1.66992	1.16314	1.1895
ENSG00000159720	ATP6V0D1	protein_coding	0.838194	7.85084	3.59641e-11	9.73474e-10	18.622	17.7506	16.8265	31.4936	31.1225	35.2485
ENSG00000085552	IGSF9	protein_coding	0.837872	0.50623	0.0144213	0.0396594	0.178486	0.103534	0.112884	0.229851	0.235593	0.264479
ENSG00000181896	ZNF101	protein_coding	0.837761	4.61253	5.15433e-07	5.67995e-06	3.08339	2.47046	2.56668	4.42582	5.61776	4.87613
ENSG00000089639	GMIP	protein_coding	0.836402	5.17085	2.89975e-09	5.34688e-08	6.85407	6.72151	7.29934	11.8052	12.7189	13.776
ENSG00000048471	SNX29	protein_coding	0.835415	5.94779	1.92242e-08	2.90973e-07	4.96326	4.00585	4.38823	8.01346	7.62363	8.87855
ENSG00000198804	MT-CO1	protein_coding	0.835218	12.9794	0.00351937	0.0122988	3207.79	5429.84	2540.62	6698.31	8031.86	5803.78
ENSG00000178401	DNAJC22	protein_coding	0.835132	5.19344	0.000535391	0.00253167	7.40707	5.90094	7.42161	7.16431	12.1761	18.7955
ENSG00000137802	MAPKBP1	protein_coding	0.834913	4.76122	4.86066e-07	5.39472e-06	1.98005	1.48791	1.71364	3.24875	3.09432	3.15686
ENSG00000103056	SMPD3	protein_coding	0.834386	1.15223	0.00660162	0.0206755	0.11463	0.148158	0.166271	0.250116	0.256364	0.277386
ENSG00000143387	CTSK	protein_coding	0.834354	1.06404	0.00730854	0.0224655	0.658006	0.351502	0.680662	0.936427	1.15978	1.00082
ENSG00000004399	PLXND1	protein_coding	0.832231	7.80074	1.55656e-07	1.94083e-06	15.6833	14.3628	20.197	27.0498	30.9107	33.8117
ENSG00000198610	AKR1C4	protein_coding	0.83216	1.03282	0.00139544	0.00571024	0.680114	0.704638	0.927283	1.57716	1.27485	1.367
ENSG00000137198	GMPR	protein_coding	0.832114	2.45102	0.000118252	0.000687993	1.52533	1.53538	1.55895	2.52899	3.39236	2.52957
ENSG00000120075	HOXB5	protein_coding	0.831617	4.2874	0.00185336	0.00721874	8.64457	6.14212	5.45778	16.0648	11.339	9.63864
ENSG00000170049	KCNAB3	protein_coding	0.831138	2.32695	0.00191603	0.00742134	0.927002	0.984788	0.729141	1.50575	1.82898	1.50335
ENSG00000025434	NR1H3	protein_coding	0.830295	4.54545	1.64254e-05	0.000122706	3.11046	3.39833	4.08918	5.52284	6.65058	7.16556
ENSG00000273382	RP5-1065J22.8	antisense	0.830248	1.31452	0.00192487	0.00744635	0.561692	0.620106	0.630722	1.23221	0.975551	1.10351
ENSG00000130363	RSPH3	protein_coding	0.830147	5.4494	1.99725e-07	2.43797e-06	4.27335	3.92585	5.11479	9.68072	6.44123	8.16463
ENSG00000142046	TMEM91	protein_coding	0.830071	0.243212	0.007626	0.0232822	0.343807	0.292579	0.317386	0.693431	0.584798	0.471407
ENSG00000138764	CCNG2	protein_coding	0.829916	3.81987	2.31069e-05	0.000165609	1.13925	1.41458	1.61292	3.02876	2.17849	2.38566
ENSG00000211772	TRBC2	TR_C_gene	0.829051	7.87924	7.84266e-09	1.28771e-07	240.849	258.576	210.238	451.764	417.518	427.759
ENSG00000005486	RHBDD2	protein_coding	0.828146	6.48251	1.27351e-11	3.77719e-10	23.0131	24.4191	24.3287	43.6752	43.7976	43.3987
ENSG00000171914	TLN2	protein_coding	0.826563	2.43001	0.00233724	0.00874896	0.133495	0.139191	0.28683	0.354454	0.299653	0.358189
ENSG00000267493	CIRBP-AS1	antisense	0.825932	0.204342	0.00763696	0.0233054	1.02622	0.755292	0.906557	1.44814	1.95305	1.52736
ENSG00000172349	IL16	protein_coding	0.824846	0.837333	0.0142163	0.0392349	0.16758	0.0935205	0.139581	0.367851	0.161919	0.200795
ENSG00000233368	RP11-277L2.3	lincRNA	0.824553	0.588668	0.00170603	0.0067467	2.29697	1.82264	2.21811	3.95842	3.42617	4.16013
ENSG00000129219	PLD2	protein_coding	0.823842	3.8352	8.66602e-05	0.000523189	1.95843	1.76858	2.16425	3.68534	3.44805	3.56986
ENSG00000110906	KCTD10	protein_coding	0.823829	6.25173	1.895e-11	5.43546e-10	4.51287	4.43982	4.49777	7.64502	8.4072	8.41539
ENSG00000136098	NEK3	protein_coding	0.823483	3.83684	1.65233e-05	0.000123239	2.18925	2.68088	3.2799	4.21675	4.86383	5.71478
ENSG00000171298	GAA	protein_coding	0.823293	7.36343	4.20337e-06	3.69685e-05	21.2114	24.1077	28.4936	37.8462	45.0414	51.2491
ENSG00000205885	C1RL-AS1	antisense	0.822247	4.42895	2.29116e-06	2.14588e-05	2.85909	2.74645	2.77445	4.68372	5.82444	4.70667
ENSG00000140848	CPNE2	protein_coding	0.822008	5.35362	1.25147e-09	2.46307e-08	3.2808	3.4003	3.26561	6.13887	5.88661	6.04835
ENSG00000243449	C4orf48	protein_coding	0.821696	2.03227	0.000318675	0.00161716	3.19165	3.44613	3.31276	6.79101	5.85929	5.44352
ENSG00000141968	VAV1	protein_coding	0.821642	0.752501	0.017305	0.0459751	0.140736	0.227879	0.273517	0.350685	0.371231	0.43778
ENSG00000109944	C11orf63	protein_coding	0.821312	3.13429	0.00136549	0.00560673	1.16841	1.18731	1.51729	3.38438	1.66775	1.96072
ENSG00000166313	APBB1	protein_coding	0.821217	2.87199	0.000118595	0.000689125	0.597641	0.693847	0.804807	1.23798	1.04612	1.51501
ENSG00000196639	HRH1	protein_coding	0.821021	3.39179	0.000517477	0.00245947	0.653595	0.833191	0.964265	1.49572	1.35165	1.59267
ENSG00000204540	PSORS1C1	protein_coding	0.820904	1.93991	0.00285919	0.010331	0.370673	0.386275	0.407999	0.500948	0.783247	0.83032
ENSG00000144749	LRIG1	protein_coding	0.820861	6.5288	5.97513e-10	1.28277e-08	9.37258	9.40407	10.1289	19.4188	15.0925	17.9464
ENSG00000254290	RP11-150O12.3	lincRNA	0.820388	0.807602	0.00472016	0.0156553	0.538761	0.576203	0.883464	0.980037	1.24772	1.38096
ENSG00000149781	FERMT3	protein_coding	0.818869	0.750539	0.00656245	0.0205771	0.412046	0.375471	0.404214	0.569071	1.01048	0.584649
ENSG00000143669	LYST	protein_coding	0.81765	4.12499	0.000914513	0.00399508	0.47882	0.410269	0.604775	1.12602	0.692489	0.880527
ENSG00000068971	PPP2R5B	protein_coding	0.816895	3.5078	2.05238e-05	0.000148779	1.56014	1.6831	2.32422	3.33675	3.3605	3.34478
ENSG00000134575	ACP2	protein_coding	0.816753	6.4424	2.11014e-10	4.99411e-09	16.2214	14.05	15.1284	25.0916	26.5055	30.6606
ENSG00000166833	NAV2	protein_coding	0.816699	8.55693	3.89511e-07	4.43972e-06	17.5662	13.6597	17.6272	30.716	26.824	30.8292
ENSG00000182986	ZNF320	protein_coding	0.816569	4.60857	1.54969e-06	1.51875e-05	2.06833	1.76833	2.27443	3.24793	3.44386	4.36825
ENSG00000153291	SLC25A27	protein_coding	0.81621	1.93568	0.0151823	0.0413684	0.606871	0.597731	0.9158	1.03535	1.24805	1.54294
ENSG00000070614	NDST1	protein_coding	0.81562	5.91536	2.79999e-06	2.57296e-05	4.18119	3.95834	5.05898	6.80657	7.21306	9.86125
ENSG00000104866	PPP1R37	protein_coding	0.815464	5.11224	1.76911e-08	2.70114e-07	3.38087	3.33408	3.06497	6.10026	5.69008	5.91054
ENSG00000124006	OBSL1	protein_coding	0.815054	7.17973	2.61577e-05	0.000185378	10.9199	10.5128	12.4648	16.7238	22.3557	22.157
ENSG00000249673	NOP14-AS1	antisense	0.814684	3.42397	0.00021839	0.0011633	0.784926	1.24145	0.963976	1.39169	1.97536	2.04244
ENSG00000239779	WBP1	protein_coding	0.813225	2.61629	0.000673449	0.00309117	1.71681	1.94977	1.79122	3.45282	3.2089	3.19536
ENSG00000075826	SEC31B	protein_coding	0.813031	2.99336	0.00768559	0.0234436	0.625237	0.632077	0.798915	1.35334	1.21263	1.13658
ENSG00000214837	RP11-261C10.3	lincRNA	0.812747	0.751544	0.00534977	0.0173634	0.465935	0.542449	0.563077	1.09007	0.989612	0.757273
ENSG00000126217	MCF2L	protein_coding	0.812689	6.93119	1.12743e-06	1.14886e-05	4.16433	3.54072	4.91937	7.94205	6.90134	7.90578
ENSG00000188554	NBR1	protein_coding	0.811864	7.1339	3.09964e-08	4.51977e-07	9.77326	10.0416	12.6717	22.261	16.2357	20.0134
ENSG00000196139	AKR1C3	protein_coding	0.811425	5.19335	1.3958e-06	1.38784e-05	6.31028	5.80056	6.73483	8.78363	11.8228	13.3957
ENSG00000138760	SCARB2	protein_coding	0.811294	7.24098	1.58971e-09	3.07785e-08	13.1468	16.1047	16.8461	27.7152	25.4119	29.9707
ENSG00000148824	MTG1	protein_coding	0.811037	2.51611	0.000102665	0.000605391	1.17862	1.08523	1.00939	1.768	1.97802	2.16661
ENSG00000182022	CHST15	protein_coding	0.810873	6.0858	0.000458801	0.00221841	10.1499	9.02297	12.4905	25.7441	16.2178	14.8781
ENSG00000232284	GNG12-AS1	antisense	0.809941	-0.158569	0.0145893	0.0400108	0.184951	0.216947	0.20219	0.304564	0.362991	0.420133
ENSG00000245146	LINC01024	antisense	0.809872	0.761584	0.00318373	0.0113017	0.314465	0.302165	0.319159	0.570914	0.468142	0.646405
ENSG00000109066	TMEM104	protein_coding	0.80973	5.65568	1.12948e-06	1.1501e-05	5.61456	4.11752	4.39595	8.24476	7.87018	9.38025
ENSG00000185418	TARSL2	protein_coding	0.808862	3.94959	3.35004e-05	0.000229075	2.02277	1.82316	2.00721	3.69418	3.34745	3.49332
ENSG00000140526	ABHD2	protein_coding	0.807834	9.83495	9.70621e-05	0.0005765	76.8644	62.6396	72.3274	179.783	97.6546	102.862
ENSG00000164683	HEY1	protein_coding	0.807	1.03633	0.00599399	0.0190724	0.421355	0.581468	0.592493	1.09346	0.692705	1.07736
ENSG00000125864	BFSP1	protein_coding	0.806796	2.67206	0.000540465	0.00255133	0.995081	1.74981	1.5286	2.22712	2.69441	2.75098
ENSG00000051009	FAM160A2	protein_coding	0.806647	5.76941	4.45078e-07	4.99548e-06	8.11472	9.74292	8.57982	16.0229	16.795	14.6754
ENSG00000160445	ZER1	protein_coding	0.806541	5.58082	1.72369e-07	2.12828e-06	7.32328	6.57213	8.98846	15.8541	11.5588	13.6312
ENSG00000081923	ATP8B1	protein_coding	0.80617	4.97922	4.67717e-07	5.21181e-06	3.72416	3.28717	4.00566	6.14661	5.77074	7.89028
ENSG00000117616	C1orf63	protein_coding	0.80597	5.77616	3.38687e-06	3.04895e-05	6.21936	6.15777	6.30158	13.3207	10.6588	9.52686
ENSG00000163898	LIPH	protein_coding	0.805426	2.15926	0.0121042	0.0343652	0.150614	0.128731	0.237948	0.333421	0.280724	0.310216
ENSG00000155093	PTPRN2	protein_coding	0.80374	7.17058	1.07702e-06	1.10232e-05	18.1025	20.9082	23.2829	31.8078	36.8787	43.0546
ENSG00000163364	LINC01116	lincRNA	0.803501	1.30351	0.0012017	0.00503507	1.23553	0.930011	1.0478	1.9408	1.90464	1.93084
ENSG00000171130	ATP6V0E2	protein_coding	0.802783	5.82338	8.86475e-10	1.82264e-08	11.7684	12.2159	10.3939	20.2775	19.8781	21.5677
ENSG00000237149	ZNF503-AS2	processed_transcript	0.801661	2.34212	0.00141501	0.00577775	0.813716	0.772458	0.743376	1.11151	1.17183	1.89902
ENSG00000135749	PCNXL2	protein_coding	0.801436	5.61353	1.6734e-08	2.56908e-07	2.25854	2.32537	3.00553	4.78941	4.24809	4.5226
ENSG00000245498	RP11-677M14.7	antisense	0.801216	1.18628	0.00348007	0.012189	0.272304	0.350727	0.399318	0.65729	0.54415	0.624137
ENSG00000146858	ZC3HAV1L	protein_coding	0.801121	4.76992	9.93877e-07	1.02703e-05	13.8805	10.216	12.3892	20.2162	19.7454	25.4519
ENSG00000158711	ELK4	protein_coding	0.800795	6.45899	3.36487e-09	6.08382e-08	5.39132	4.2474	4.77146	8.4946	7.8861	9.44092
ENSG00000160766	GBAP1	pseudogene	0.800118	1.93254	0.00141992	0.00579064	0.783965	0.792866	0.7991	1.17571	1.54251	1.53481
ENSG00000174428	GTF2IRD2B	protein_coding	0.800104	0.811324	0.00729962	0.0224639	0.170872	0.142165	0.158824	0.382381	0.242626	0.221367
ENSG00000166532	RIMKLB	protein_coding	0.799157	0.940084	0.0145293	0.0398776	0.0772872	0.162893	0.142013	0.195166	0.255936	0.23006
ENSG00000206530	WDR52	protein_coding	0.79881	3.69259	0.00133135	0.00549735	0.922284	0.520009	0.841165	1.56416	1.24328	1.26836
ENSG00000144560	VGLL4	protein_coding	0.797797	7.21838	1.47662e-06	1.45779e-05	18.756	16.762	18.7541	41.1662	27.7279	27.8962
ENSG00000087494	PTHLH	protein_coding	0.797536	2.92208	0.00647651	0.0203477	1.5834	1.50583	1.25167	1.70058	2.39858	3.69332
ENSG00000259431	THTPA	protein_coding	0.797449	1.69501	0.000681034	0.0031188	0.982181	0.784405	0.804152	1.40851	1.43495	1.75855
ENSG00000150995	ITPR1	protein_coding	0.797367	3.83683	0.00107066	0.00457122	0.476532	0.412989	0.573777	0.806533	0.723346	1.08258
ENSG00000130589	HELZ2	protein_coding	0.796685	5.37259	6.19802e-06	5.18609e-05	1.5386	1.68579	2.35348	2.70521	3.28566	3.94721
ENSG00000179454	KLHL28	protein_coding	0.796407	4.12965	0.000456325	0.00221027	1.22997	1.18268	1.41401	1.42828	2.27382	3.13746
ENSG00000102098	SCML2	protein_coding	0.796405	3.17847	0.00386035	0.0132872	1.64597	1.64505	1.4756	4.2533	1.84864	2.40952
ENSG00000140199	SLC12A6	protein_coding	0.796133	4.53404	3.01769e-05	0.000209495	2.44775	2.0942	2.55546	5.54446	3.35947	3.74121
ENSG00000196118	C16orf93	protein_coding	0.796076	3.14801	5.21767e-05	0.000337514	1.93052	2.22458	1.97829	4.03859	3.5108	3.39687
ENSG00000161791	FMNL3	protein_coding	0.796006	6.18988	3.62678e-08	5.22287e-07	2.67592	2.58147	3.43608	4.87075	4.92945	5.68731
ENSG00000052795	FNIP2	protein_coding	0.795454	5.62441	5.60182e-07	6.12198e-06	2.4324	1.88992	2.12299	4.01509	3.28213	4.21217
ENSG00000153094	BCL2L11	protein_coding	0.795299	5.42816	2.13547e-05	0.000154002	6.23054	3.97705	5.59979	11.1582	7.22554	9.80374
ENSG00000164411	GJB7	protein_coding	0.79524	2.06315	0.000374021	0.00186142	1.12347	1.07227	1.12412	2.06961	1.61147	2.24279
ENSG00000169231	THBS3	protein_coding	0.793818	4.15883	1.55993e-05	0.000117479	2.63128	2.5897	3.13489	4.8826	5.05423	4.92351
ENSG00000260065	CTA-445C9.15	lincRNA	0.792876	1.07069	0.0141816	0.0391545	0.649197	0.238904	0.565853	0.699139	0.873104	1.01776
ENSG00000119242	CCDC92	protein_coding	0.79241	4.44254	0.000170084	0.00093569	1.89383	2.43808	2.9347	5.57847	3.77369	3.52905
ENSG00000185008	ROBO2	protein_coding	0.792049	4.00377	6.3534e-05	0.000399127	0.679219	0.622447	0.699508	1.47026	1.06305	1.02265
ENSG00000170873	MTSS1	protein_coding	0.792023	3.50854	9.01922e-05	0.000541096	1.48651	0.979551	1.26556	2.35116	1.95117	2.3419
ENSG00000134070	IRAK2	protein_coding	0.79194	4.76895	3.44971e-05	0.000234695	4.1169	3.81504	4.51905	5.024	8.11065	9.02572
ENSG00000173065	FAM222B	protein_coding	0.791926	5.6626	9.56334e-09	1.54476e-07	6.70221	6.5655	6.79927	13.5035	10.9678	11.2093
ENSG00000267680	ZNF224	protein_coding	0.791222	4.14086	8.77487e-07	9.19712e-06	2.25409	2.33298	2.33782	4.01954	4.28783	4.00262
ENSG00000248596	RP11-844P9.2	lincRNA	0.790694	2.13697	0.0173247	0.0460012	0.691408	0.581029	0.746073	1.96017	0.928957	0.685934
ENSG00000169641	LUZP1	protein_coding	0.790417	5.54902	7.45682e-09	1.23022e-07	3.46083	2.67429	3.1532	5.66242	5.30537	5.53875
ENSG00000109929	SC5D	protein_coding	0.790404	5.63194	2.5745e-08	3.79372e-07	6.36495	5.50949	5.83193	9.66078	9.61288	12.2467
ENSG00000149634	SPATA25	protein_coding	0.790229	0.885826	0.00237987	0.00886906	1.82542	1.69399	1.78926	2.82057	3.45594	3.17046
ENSG00000166681	NGFRAP1	protein_coding	0.789866	7.31293	8.42222e-07	8.86751e-06	72.7991	85.0776	89.2794	112.152	154.847	172.329
ENSG00000142875	PRKACB	protein_coding	0.789827	5.94098	3.04324e-08	4.44217e-07	6.98056	5.79893	6.9506	10.5727	10.4638	14.056
ENSG00000070269	TMEM260	protein_coding	0.78972	4.71258	9.58372e-06	7.6254e-05	2.03565	2.2583	3.14283	4.97103	3.68749	4.51319
ENSG00000145730	PAM	protein_coding	0.789619	9.20421	8.89109e-05	0.000534924	60.8835	43.5195	44.4077	118.76	75.3721	69.9616
ENSG00000179588	ZFPM1	protein_coding	0.78941	5.25704	3.13652e-07	3.65272e-06	6.76611	5.00733	5.25727	10.9793	9.78664	9.4944
ENSG00000169220	RGS14	protein_coding	0.788848	5.17952	1.75167e-07	2.15709e-06	6.75645	6.01503	6.8638	11.0075	12.0245	11.8076
ENSG00000101439	CST3	protein_coding	0.788723	7.26269	4.59305e-09	8.00338e-08	34.9108	40.2279	41.8841	73.705	62.3457	71.5955
ENSG00000132329	RAMP1	protein_coding	0.788392	4.12393	0.0124796	0.0352442	8.19571	7.22051	6.43435	5.68806	13.7396	19.5768
ENSG00000147174	ACRC	protein_coding	0.788315	1.43918	0.00946231	0.02794	0.663687	0.549531	0.412755	0.772662	1.13237	0.994217
ENSG00000110422	HIPK3	protein_coding	0.788277	7.26612	3.75807e-08	5.39521e-07	11.1962	9.60725	10.2473	15.5925	19.102	20.461
ENSG00000213213	CCDC183	protein_coding	0.788153	0.0809934	0.0129306	0.0362245	0.195943	0.238699	0.323033	0.397444	0.441321	0.497785
ENSG00000261572	RP11-384L8.1	sense_intronic	0.787753	2.06518	0.00438532	0.0147658	1.94866	1.70702	2.03767	2.68653	3.12612	4.29652
ENSG00000107201	DDX58	protein_coding	0.787538	3.57673	4.54194e-05	0.000299501	1.05404	1.03671	1.34978	1.7661	1.96909	2.35693
ENSG00000205702	CYP2D7P	polymorphic_pseudogene	0.787225	0.745425	0.00786644	0.0239355	0.575969	0.667141	0.627588	1.07611	1.18601	1.05736
ENSG00000080823	MOK	protein_coding	0.786211	2.81948	0.000850614	0.00374883	0.45714	0.41219	0.513951	1.07132	0.665714	0.710255
ENSG00000063601	MTMR1	protein_coding	0.785144	6.26728	1.70553e-08	2.61265e-07	10.2411	9.90596	8.59322	18.6159	15.4936	16.8483
ENSG00000160785	SLC25A44	protein_coding	0.78479	5.51616	9.98557e-09	1.60367e-07	5.13903	4.29008	4.57076	7.78849	7.98306	9.03959
ENSG00000104142	VPS18	protein_coding	0.784681	5.95326	4.98434e-09	8.58858e-08	10.921	9.08623	10.2951	16.5231	17.3832	19.7696
ENSG00000108946	PRKAR1A	protein_coding	0.782862	8.41768	1.53803e-05	0.000115892	29.7544	30.5103	33.1503	36.084	61.3859	67.8813
ENSG00000198792	TMEM184B	protein_coding	0.782552	6.55777	5.91017e-08	8.11702e-07	10.5566	9.59076	10.5633	21.6592	15.0259	17.5773
ENSG00000126790	L3HYPDH	protein_coding	0.781256	2.26192	0.000467686	0.00225456	0.685847	0.921228	0.899726	1.35879	1.57938	1.48217
ENSG00000140181	HERC2P2	pseudogene	0.781164	5.09111	7.53632e-06	6.13647e-05	3.18162	2.62789	3.00699	5.48225	4.97664	5.10464
ENSG00000186814	ZSCAN30	protein_coding	0.781112	2.33017	0.00569728	0.0182575	0.31092	0.379241	0.60524	0.943339	0.626756	0.704435
ENSG00000132386	SERPINF1	protein_coding	0.780573	7.40602	6.94232e-05	0.000431265	36.9147	45.4724	50.7387	58.3287	81.4412	95.2983
ENSG00000108840	HDAC5	protein_coding	0.780489	3.47033	0.0005933	0.00276609	1.09624	1.03901	1.56647	2.1617	2.06711	2.28539
ENSG00000234503	KB-1592A4.14	lincRNA	0.778993	0.85805	0.0165442	0.0443747	2.1217	1.94243	1.26721	4.05866	2.50253	2.89749
ENSG00000166164	BRD7	protein_coding	0.778329	9.08036	1.02398e-05	8.07365e-05	53.3803	49.348	45.7488	116.653	72.1245	72.7455
ENSG00000167705	RILP	protein_coding	0.777896	2.49814	0.00142151	0.00579411	1.48912	1.27514	1.69192	1.89506	2.85365	3.09433
ENSG00000185621	LMLN	protein_coding	0.777368	4.50279	6.22849e-05	0.000392519	1.8801	1.48295	2.3455	3.89648	2.55547	3.58278
ENSG00000184743	ATL3	protein_coding	0.777181	5.18075	2.65671e-06	2.45425e-05	2.71942	2.74914	2.85151	5.74158	3.86928	5.04495
ENSG00000047056	WDR37	protein_coding	0.777148	4.43606	0.000160219	0.000890178	2.38296	1.86852	2.46494	2.69027	4.04281	5.10594
ENSG00000168071	CCDC88B	protein_coding	0.776505	1.23808	0.0129152	0.0362032	0.156252	0.175156	0.193416	0.203266	0.40763	0.311699
ENSG00000168779	SHOX2	protein_coding	0.776332	0.904121	0.00460079	0.0153323	0.281773	0.299555	0.255555	0.569113	0.373593	0.533073
ENSG00000100647	KIAA0247	protein_coding	0.775646	5.22902	2.08393e-08	3.13039e-07	4.14962	4.06162	4.41422	8.07408	6.58439	7.54505
ENSG00000146205	ANO7	protein_coding	0.775281	1.95398	0.0017934	0.00703036	0.474734	0.450342	0.590486	0.693818	0.971758	0.99485
ENSG00000167562	ZNF701	protein_coding	0.774818	1.48764	0.0013653	0.00560673	0.283187	0.281023	0.374745	0.631686	0.499589	0.515722
ENSG00000235423	RP11-282O18.3	antisense	0.774164	0.812783	0.00562829	0.018078	0.764118	0.717676	0.638348	1.36967	0.988448	1.37797
ENSG00000231632	RP11-82L18.4	lincRNA	0.77387	0.926434	0.00336552	0.0118533	4.05035	2.63326	3.51605	5.90115	5.82246	6.2333
ENSG00000186481	ANKRD20A5P	pseudogene	0.773251	2.75997	0.00701333	0.0217679	0.897762	0.903027	0.825862	0.806799	1.84185	1.97606
ENSG00000174456	C12orf76	protein_coding	0.7729	2.44921	0.00106424	0.00455216	0.651086	0.608213	0.809837	1.20706	1.08204	1.33817
ENSG00000179387	ELMOD2	protein_coding	0.772229	4.23174	6.39369e-05	0.000401116	1.85248	1.88166	1.84652	2.3109	3.47703	4.02236
ENSG00000249550	RP11-438N16.1	lincRNA	0.771685	1.68422	0.0117254	0.0334193	0.312639	0.468421	0.541637	1.00708	0.555391	0.750221
ENSG00000116962	NID1	protein_coding	0.771646	7.15713	6.43272e-08	8.79139e-07	17.6771	13.826	15.6987	31.3976	24.7992	26.5833
ENSG00000206195	AP000525.9	processed_transcript	0.771296	2.45134	0.00296088	0.0106323	0.675383	0.67385	0.808613	0.863071	1.30653	1.61424
ENSG00000187239	FNBP1	protein_coding	0.770658	4.79385	0.000244761	0.00128135	1.6654	2.0337	2.59515	4.77923	2.79545	3.42488
ENSG00000143952	VPS54	protein_coding	0.770514	5.71354	7.33601e-09	1.21743e-07	6.85653	6.25805	7.37146	12.9629	10.6333	12.2919
ENSG00000166704	ZNF606	protein_coding	0.769937	2.90051	0.000718013	0.00325923	0.587556	0.842679	0.651495	1.29542	1.26518	1.08733
ENSG00000144711	IQSEC1	protein_coding	0.769836	6.63059	7.41701e-09	1.22649e-07	10.8441	8.7532	10.7994	15.7814	18.109	19.3581
ENSG00000180879	SSR4	protein_coding	0.769815	6.89996	9.45117e-09	1.52875e-07	18.4429	20.149	17.8123	31.691	33.7486	33.4475
ENSG00000198551	ZNF627	protein_coding	0.769814	2.51137	0.00217214	0.00824607	0.675059	1.01102	1.4218	1.76355	1.71558	1.93795
ENSG00000146005	PSD2	protein_coding	0.76928	4.06682	0.0143813	0.0395908	2.27203	3.99274	3.92233	7.7765	6.30973	3.65726
ENSG00000111540	RAB5B	protein_coding	0.768835	5.25414	6.10998e-08	8.38318e-07	5.44644	4.91481	6.25985	10.3044	8.7888	9.97062
ENSG00000225630	MTND2P28	pseudogene	0.768634	7.19026	0.0020151	0.00774057	90.4848	137.401	69.4771	165.143	189.845	167.178
ENSG00000225210	AL589743.1	lincRNA	0.76831	5.91721	2.91088e-06	2.66433e-05	3.70859	3.75354	4.3765	5.70372	7.42593	7.57618
ENSG00000166455	C16orf46	protein_coding	0.768294	2.98831	0.000143042	0.000807617	2.25713	2.21188	2.52357	4.79655	3.82267	3.60399
ENSG00000166275	C10orf32	protein_coding	0.768111	3.0817	0.000206715	0.00111059	2.36653	2.46568	2.47499	4.77612	4.16158	3.84296
ENSG00000118855	MFSD1	protein_coding	0.768031	4.8121	5.11065e-07	5.6452e-06	3.60921	3.20688	3.71403	5.62502	5.81787	6.99027
ENSG00000171223	JUNB	protein_coding	0.767951	4.91837	0.00129122	0.00536023	7.5914	14.0575	9.41836	14.1303	21.1498	19.1522
ENSG00000035664	DAPK2	protein_coding	0.767494	0.733184	0.00548042	0.0176766	0.110928	0.175846	0.179102	0.282334	0.27867	0.251459
ENSG00000176809	LRRC37A3	protein_coding	0.76747	2.34717	0.00274637	0.0100064	0.395765	0.324075	0.479833	0.780494	0.605755	0.708013
ENSG00000116035	VAX2	protein_coding	0.767467	1.28829	0.00136597	0.00560707	1.53649	1.31076	1.8324	2.61042	2.52211	3.03577
ENSG00000137494	ANKRD42	protein_coding	0.767454	4.52065	1.6642e-05	0.000124059	2.01042	1.63421	2.00049	2.8506	3.1388	3.89119
ENSG00000137267	TUBB2A	protein_coding	0.767321	4.21176	0.00301806	0.0108043	2.52798	3.64864	3.21829	3.48166	5.46221	7.51814
ENSG00000261136	RP11-37C7.3	antisense	0.76712	0.829293	0.0184642	0.0483092	0.440365	0.406344	0.39854	0.78129	0.800808	0.600439
ENSG00000196923	PDLIM7	protein_coding	0.766929	5.55952	4.65507e-06	4.04261e-05	5.87578	6.54705	6.27407	8.08606	12.6376	11.9811
ENSG00000102316	MAGED2	protein_coding	0.766544	7.13355	2.88586e-08	4.2213e-07	26.0059	25.9411	31.7837	46.7177	48.4805	50.9702
ENSG00000111817	DSE	protein_coding	0.76581	2.17561	0.000791321	0.00352541	0.224687	0.223056	0.251849	0.46745	0.32817	0.426026
ENSG00000120899	PTK2B	protein_coding	0.765677	3.61519	0.00203335	0.00780208	0.770454	1.03185	1.2136	2.34339	1.58966	1.31266
ENSG00000147119	CHST7	protein_coding	0.765527	2.57299	0.000235646	0.00124005	1.5311	1.59374	1.77519	2.78767	2.51663	3.24866
ENSG00000126243	LRFN3	protein_coding	0.764669	3.02772	0.000375552	0.0018658	1.39652	1.01144	1.4148	2.10587	1.9221	2.64634
ENSG00000127334	DYRK2	protein_coding	0.764123	4.43036	6.75675e-05	0.000421428	1.46182	1.48343	1.90385	3.48202	2.51712	2.43678
ENSG00000033100	CHPF2	protein_coding	0.763854	6.12974	4.60654e-09	8.01353e-08	10.4139	9.19122	10.5422	15.7012	17.6746	19.2322
ENSG00000159082	SYNJ1	protein_coding	0.763284	4.94381	2.59017e-05	0.000183834	2.37492	1.64657	1.87518	3.64635	3.12961	3.52008
ENSG00000165923	AGBL2	protein_coding	0.76323	2.25966	0.0128162	0.0359929	0.712241	0.564531	0.677204	1.74118	0.770762	0.893387
ENSG00000170145	SIK2	protein_coding	0.763145	6.5008	7.32651e-05	0.000453314	8.29405	6.81611	8.20307	8.87136	14.4214	17.4373
ENSG00000204272	RP11-622K12.1	processed_transcript	0.763071	4.82798	2.16184e-07	2.6147e-06	11.5131	11.9151	13.6696	20.1281	22.7039	21.7697
ENSG00000179841	AKAP5	protein_coding	0.762943	1.69829	0.00398426	0.013643	0.35724	0.223685	0.258026	0.565202	0.40519	0.497573
ENSG00000178977	LINC00324	lincRNA	0.762351	1.31628	0.0012953	0.00536917	0.85609	0.870786	0.975842	1.75638	1.4982	1.45512
ENSG00000072121	ZFYVE26	protein_coding	0.762311	5.42993	9.62564e-07	1.00135e-05	2.46222	1.91448	2.21099	4.01119	3.10878	4.37889
ENSG00000159164	SV2A	protein_coding	0.762224	4.29408	1.56582e-05	0.000117859	2.22519	2.52077	2.52699	4.5228	3.80667	4.34311
ENSG00000240137	RP11-103G8.2	antisense	0.762115	0.371358	0.0110536	0.0318363	0.920213	0.989178	0.903619	1.9883	1.30795	1.61757
ENSG00000233175	CTD-2020K17.3	antisense	0.762038	0.863168	0.0104429	0.0303327	0.628838	0.607456	0.743463	1.11312	1.3384	0.995205
ENSG00000142961	MOB3C	protein_coding	0.76181	2.58556	0.00100228	0.00433098	0.714274	0.433519	0.675008	1.16571	1.06727	0.941059
ENSG00000196458	ZNF605	protein_coding	0.76178	3.05888	0.000108414	0.000634728	0.832388	0.838546	0.95547	1.72136	1.32001	1.53056
ENSG00000162999	DUSP19	protein_coding	0.760721	1.85969	0.0014959	0.00604256	0.536431	0.514078	0.72109	1.18237	0.832895	1.0612
ENSG00000172663	TMEM134	protein_coding	0.760692	4.20903	1.69359e-05	0.000125913	3.80582	4.42597	4.40201	6.67892	8.09115	7.20477
ENSG00000171462	DLK2	protein_coding	0.760649	0.888025	0.0123158	0.034855	0.465738	0.375742	0.396874	0.99881	0.506256	0.659854
ENSG00000164061	BSN	protein_coding	0.760401	3.63907	1.49602e-05	0.000112971	0.608517	0.577776	0.752762	1.11782	1.05272	1.19914
ENSG00000239382	ALKBH6	protein_coding	0.759777	1.91891	0.00409219	0.0139406	0.531807	0.468661	0.582055	0.868952	1.14848	0.733192
ENSG00000158528	PPP1R9A	protein_coding	0.75928	4.53576	1.98853e-06	1.89345e-05	1.59661	1.41964	1.96649	3.01082	2.68449	2.95325
ENSG00000100934	SEC23A	protein_coding	0.759212	6.29506	2.48335e-07	2.96387e-06	2.95837	2.89088	3.54813	6.36894	4.57242	5.37791
ENSG00000142669	SH3BGRL3	protein_coding	0.758977	8.16064	1.26459e-07	1.61728e-06	71.3987	80.2897	73.1549	111.874	143.357	135.917
ENSG00000148795	CYP17A1	protein_coding	0.758687	1.11813	0.00472629	0.0156718	0.656518	0.626848	0.537958	1.32641	0.913792	0.9354
ENSG00000175567	UCP2	protein_coding	0.757371	5.80256	2.49211e-06	2.31292e-05	13.4749	15.0743	15.2728	29.3035	25.7614	20.8819
ENSG00000109762	SNX25	protein_coding	0.756909	5.49812	4.20559e-08	5.97005e-07	7.41959	6.34189	6.95422	12.4511	10.4323	13.1207
ENSG00000023839	ABCC2	protein_coding	0.756852	6.25093	3.37462e-05	0.000230486	7.72212	5.34288	7.46828	11.8655	10.0427	13.7631
ENSG00000170439	METTL7B	protein_coding	0.756627	6.10727	0.000150064	0.000842488	41.0508	31.9897	33.8508	42.0444	71.741	72.0932
ENSG00000167925	GHDC	protein_coding	0.756232	4.55433	5.89963e-07	6.42005e-06	4.67122	4.40519	4.84705	7.60993	8.31962	8.22576
ENSG00000213625	LEPROT	protein_coding	0.756214	5.28481	2.28122e-05	0.000163615	5.5	5.15815	5.30644	12.2687	7.42586	7.9923
ENSG00000152433	ZNF547	protein_coding	0.756176	0.157042	0.0181081	0.0476099	0.190838	0.204488	0.248714	0.447097	0.373663	0.297733
ENSG00000030582	GRN	protein_coding	0.755922	7.73656	2.13221e-09	4.04394e-08	45.3674	40.5005	44.3108	79.9364	68.5196	77.4491
ENSG00000100031	GGT1	protein_coding	0.755756	4.12883	0.0174668	0.0462815	2.44801	1.84994	2.69659	1.6771	4.86767	5.60359
ENSG00000268568	AC007228.9	lincRNA	0.755432	0.243834	0.0080452	0.024354	0.618296	0.566056	0.52755	1.10883	0.92817	0.94807
ENSG00000131435	PDLIM4	protein_coding	0.75523	4.51443	0.00145031	0.00588399	3.23113	3.35244	4.33111	3.54447	7.64431	7.7223
ENSG00000112655	PTK7	protein_coding	0.754831	7.88121	8.91985e-07	9.32803e-06	22.8696	20.0931	22.8767	41.0695	35.5753	37.4352
ENSG00000130584	ZBTB46	protein_coding	0.754484	4.55329	3.58266e-05	0.000243384	2.89892	2.45042	2.88235	5.15983	5.0564	4.02699
ENSG00000114739	ACVR2B	protein_coding	0.754357	4.79375	1.66693e-05	0.000124196	0.914585	1.07289	1.25635	2.1808	1.47474	1.95925
ENSG00000233396	RP11-458D21.1	lincRNA	0.754088	1.45521	0.00632631	0.0199612	0.865051	0.738784	0.913561	1.69015	1.26084	1.4109
ENSG00000139044	B4GALNT3	protein_coding	0.752991	3.25303	0.00114297	0.00483259	0.771834	0.786022	0.753082	0.961303	1.41269	1.63396
ENSG00000197044	ZNF441	protein_coding	0.752523	3.01222	0.000319538	0.00162094	1.06714	1.37835	1.26405	2.17613	1.86492	2.38241
ENSG00000110455	ACCS	protein_coding	0.751994	4.87239	0.000240305	0.00126076	3.46841	3.85189	3.87612	7.6331	6.34279	5.36215
ENSG00000261799	RP11-283I3.6	sense_overlapping	0.751904	3.38818	0.000433235	0.00211312	2.49545	1.92499	3.25615	4.90844	4.25339	4.07102
ENSG00000091656	ZFHX4	protein_coding	0.751571	2.36041	0.00541251	0.0175164	0.227113	0.178893	0.241028	0.50035	0.302902	0.314589
ENSG00000135929	CYP27A1	protein_coding	0.750821	2.34199	0.00619831	0.0196151	0.919767	1.36378	1.40916	2.86312	1.54322	1.96527
ENSG00000105929	ATP6V0A4	protein_coding	0.750194	2.37758	0.0127282	0.0358375	0.928359	0.920771	0.960977	0.80915	1.99546	2.05795
ENSG00000165806	CASP7	protein_coding	0.749853	5.4532	8.31047e-06	6.70416e-05	5.06158	5.58797	5.21499	6.9109	8.86169	11.7036
ENSG00000213420	GPC2	protein_coding	0.749819	1.54908	0.0143003	0.0394199	0.371447	0.566021	0.56125	0.859105	0.979138	0.745169
ENSG00000162458	FBLIM1	protein_coding	0.74836	4.84358	7.02371e-06	5.80325e-05	4.19559	4.93197	5.00631	6.77044	9.2012	8.40543
ENSG00000213971	RP11-15H20.6	processed_transcript	0.747968	2.02502	0.0027201	0.00994184	0.609732	0.594971	0.619258	1.38836	0.87458	0.884894
ENSG00000063438	AHRR	protein_coding	0.747104	6.6384	0.00010002	0.000591801	10.9289	10.2024	12.4338	26.9267	14.4975	16.3237
ENSG00000240024	LINC00888	pseudogene	0.74677	3.31119	0.000228148	0.00120698	2.75356	3.20592	3.2876	4.21513	5.47727	6.24977
ENSG00000136560	TANK	protein_coding	0.746291	5.32896	2.31394e-07	2.78071e-06	4.33273	5.16376	5.49603	7.76429	8.82847	9.22797
ENSG00000131437	KIF3A	protein_coding	0.74625	6.13282	1.33622e-07	1.69954e-06	5.15566	4.47607	5.31708	8.99212	7.85186	8.91229
ENSG00000131069	ACSS2	protein_coding	0.746241	5.71943	5.26747e-05	0.000339947	8.64766	7.75821	8.20753	17.8157	12.1039	12.4664
ENSG00000235609	AF127936.7	lincRNA	0.746076	1.245	0.00201396	0.00773831	0.276172	0.257745	0.30544	0.488471	0.425573	0.531386
ENSG00000115762	PLEKHB2	protein_coding	0.745826	7.24991	9.34702e-09	1.51685e-07	17.01	16.3448	17.2326	26.2383	27.4507	33.5859
ENSG00000092871	RFFL	protein_coding	0.745553	4.369	2.97089e-06	2.71213e-05	1.4893	1.76886	1.66806	2.7708	2.74249	2.97444
ENSG00000182118	FAM89A	protein_coding	0.745495	1.9642	0.00226193	0.00853581	0.819808	0.831183	1.02425	1.72226	1.29244	1.58596
ENSG00000180425	C11orf71	protein_coding	0.745049	1.1966	0.00326367	0.0115412	2.45727	3.08583	3.76082	5.458	4.74555	5.76294
ENSG00000008083	JARID2	protein_coding	0.744535	5.42961	8.47995e-08	1.1312e-06	3.78317	3.9688	4.78572	7.54039	6.43805	7.57799
ENSG00000174945	AMZ1	protein_coding	0.744019	1.01266	0.0159997	0.0431739	0.177101	0.274358	0.263141	0.476071	0.409029	0.342325
ENSG00000268362	CTD-2017D11.1	lincRNA	0.743899	1.48254	0.00314976	0.0112067	1.06943	0.706373	1.02322	1.69141	1.41219	1.71494
ENSG00000047634	SCML1	protein_coding	0.743357	5.76383	1.06825e-06	1.0957e-05	7.52054	9.18704	8.24922	12.6812	16.4899	13.733
ENSG00000225335	XXbac-B476C20.9	antisense	0.741955	0.530843	0.00695397	0.0216091	0.465947	0.455049	0.564231	0.735716	0.787861	1.02103
ENSG00000124181	PLCG1	protein_coding	0.740937	7.8127	1.02523e-07	1.34068e-06	24.301	20.2917	22.3261	41.4038	37.3642	36.0689
ENSG00000204305	AGER	protein_coding	0.740359	2.08048	0.0190788	0.0496006	1.39811	1.7777	1.38296	2.12691	3.3064	2.39631
ENSG00000139192	TAPBPL	protein_coding	0.739965	3.75893	8.55993e-05	0.000517905	2.68866	2.73941	3.09858	5.97388	4.49765	4.13443
ENSG00000165879	FRAT1	protein_coding	0.739929	1.91884	0.00656443	0.0205775	0.846094	1.21765	1.25089	2.18482	1.4613	2.03329
ENSG00000130714	POMT1	protein_coding	0.73978	4.71798	9.54083e-07	9.94758e-06	3.02508	2.64194	2.9978	5.45382	4.79207	4.61093
ENSG00000128655	PDE11A	protein_coding	0.739755	1.51104	0.0192612	0.0499537	0.177866	0.118526	0.231698	0.435939	0.22744	0.239255
ENSG00000227674	LINC00355	lincRNA	0.73937	2.60767	0.000337659	0.00170357	2.54866	2.17798	2.35021	4.46934	3.38887	4.29484
ENSG00000108511	HOXB6	protein_coding	0.738612	5.77628	0.000221079	0.00117448	11.909	8.91318	8.09162	20.1068	16.3775	13.0828
ENSG00000260285	RP11-600F24.7	antisense	0.738265	0.847642	0.0119731	0.0340206	0.305601	0.435333	0.344862	0.670485	0.650088	0.542288
ENSG00000211459	MT-RNR1	Mt_rRNA	0.737685	9.99928	0.0013295	0.00549294	682.61	1044.08	563.015	1235.29	1417.03	1282.05
ENSG00000227946	AC007383.3	lincRNA	0.737673	1.57079	0.002995	0.0107382	2.03366	2.60866	2.59728	4.27233	4.33041	3.78609
ENSG00000105429	MEGF8	protein_coding	0.73756	6.15107	1.37028e-05	0.000104897	5.15638	3.43346	5.34537	8.81594	6.75999	8.26721
ENSG00000152223	EPG5	protein_coding	0.737407	4.7368	0.00106964	0.00456826	1.12472	0.890846	1.27395	2.03696	1.46793	2.12765
ENSG00000180488	FAM73A	protein_coding	0.736729	4.80626	1.91412e-05	0.00013992	1.85004	1.66421	1.7578	3.64832	2.30303	3.08224
ENSG00000225830	ERCC6	protein_coding	0.736557	4.44311	5.9238e-05	0.000375695	1.69684	1.35058	1.56919	2.89564	2.21389	2.79954
ENSG00000177548	RABEP2	protein_coding	0.734911	4.34227	3.41424e-05	0.00023285	3.59657	3.39922	2.75161	6.40161	5.4707	4.81687
ENSG00000138134	STAMBPL1	protein_coding	0.734821	5.48563	4.90422e-07	5.43873e-06	3.9116	3.86033	3.88907	5.96185	6.94227	7.04388
ENSG00000226450	CYP2D8P	pseudogene	0.734809	-0.290452	0.0167557	0.0448321	0.416664	0.400641	0.454519	0.691793	0.759724	0.726165
ENSG00000138080	EMILIN1	protein_coding	0.73447	0.928366	0.018696	0.0487965	0.233046	0.402702	0.30129	0.37251	0.63636	0.592214
ENSG00000124357	NAGK	protein_coding	0.734451	4.58511	4.95215e-06	4.26656e-05	1.81488	1.78238	1.61217	2.73182	2.95279	3.23598
ENSG00000257621	RP11-349A22.5	antisense	0.733982	5.56736	1.0411e-05	8.18551e-05	5.33848	4.92979	5.12194	10.2588	8.1961	7.82491
ENSG00000197885	NKIRAS1	protein_coding	0.733446	2.79551	0.000809519	0.00359614	1.01606	0.879535	1.0973	1.40079	1.56631	2.14361
ENSG00000161681	SHANK1	protein_coding	0.733183	2.09085	0.00906106	0.0269205	0.338763	0.289261	0.490698	0.840019	0.578435	0.483557
ENSG00000167380	ZNF226	protein_coding	0.733114	3.67185	1.78002e-05	0.000131637	1.33666	1.42137	1.43046	2.43578	2.29312	2.42424
ENSG00000174498	IGDCC3	protein_coding	0.733064	4.06794	0.00325892	0.01154	2.13902	1.60087	1.85915	4.11983	2.7321	2.70355
ENSG00000138468	SENP7	protein_coding	0.732869	4.01004	0.000119156	0.00069181	1.87868	1.55554	2.06656	3.77188	2.76488	2.83891
ENSG00000204525	HLA-C	protein_coding	0.732585	8.04602	7.17483e-06	5.89376e-05	65.4164	68.7007	73.7847	88.0954	116.114	151.455
ENSG00000135622	SEMA4F	protein_coding	0.732257	3.20157	0.000824791	0.00365467	1.6896	1.45634	1.73843	3.01725	2.52518	2.79133
ENSG00000106868	SUSD1	protein_coding	0.731925	4.80177	9.82922e-06	7.79405e-05	4.25622	3.98002	4.58907	7.62726	6.15201	8.1126
ENSG00000185033	SEMA4B	protein_coding	0.731714	5.14586	9.94204e-06	7.87592e-05	2.61653	2.29578	3.49744	4.48067	4.43832	5.40144
ENSG00000138834	MAPK8IP3	protein_coding	0.731138	6.04584	2.68741e-06	2.47932e-05	4.50383	4.78519	4.6456	8.01528	8.6949	7.02738
ENSG00000128039	SRD5A3	protein_coding	0.730838	3.91795	4.83093e-05	0.000315129	2.75481	2.97127	2.5889	5.64692	4.20583	4.33506
ENSG00000100802	C14orf93	protein_coding	0.730443	2.92361	0.00106763	0.00456249	1.35566	1.97965	2.1341	3.32263	3.03412	2.94179
ENSG00000260276	RP11-77H9.2	antisense	0.730094	0.0712405	0.0174483	0.0462412	0.350118	0.338213	0.418474	0.675768	0.670661	0.54168
ENSG00000174007	CEP19	protein_coding	0.729702	3.35733	0.00104256	0.00447179	3.4212	2.34053	2.63131	5.93205	3.77158	4.62093
ENSG00000231360	AL592284.1	protein_coding	0.726378	2.65885	0.000907136	0.00396534	5.05801	4.98648	4.83163	9.40059	7.54893	8.36034
ENSG00000164054	SHISA5	protein_coding	0.726359	5.39924	1.48828e-05	0.000112631	7.03949	6.91825	8.93175	10.0877	12.5009	16.3308
ENSG00000164050	PLXNB1	protein_coding	0.725581	7.62737	3.17438e-06	2.88279e-05	17.23	15.3295	15.8578	30.7804	27.2661	24.1267
ENSG00000182141	ZNF708	protein_coding	0.725294	3.97498	0.000179665	0.0009814	2.9033	2.20839	2.63496	3.59763	4.22842	5.35364
ENSG00000204130	RUFY2	protein_coding	0.725054	4.59146	1.31902e-05	0.00010153	1.41273	1.55693	1.62153	3.06136	2.17639	2.55546
ENSG00000241549	GUSBP2	pseudogene	0.72417	1.00863	0.0187161	0.0488214	0.926538	0.649965	0.709028	1.79779	1.2123	0.881705
ENSG00000196605	ZNF846	protein_coding	0.723926	1.11154	0.00682156	0.0212545	0.404426	0.339102	0.519351	0.834384	0.630168	0.673852
ENSG00000171033	PKIA	protein_coding	0.723154	2.76721	0.00553176	0.0178172	0.969036	0.975418	0.902875	0.943035	1.84369	2.0531
ENSG00000185090	MANEAL	protein_coding	0.722228	5.14858	4.74101e-06	4.10495e-05	10.3783	8.81302	9.32414	12.9216	16.4451	19.0532
ENSG00000109654	TRIM2	protein_coding	0.721772	6.12712	5.60377e-07	6.12198e-06	6.45456	4.90611	5.64994	10.0846	9.60068	9.12694
ENSG00000096093	EFHC1	protein_coding	0.72164	4.78594	7.91292e-06	6.43184e-05	2.27734	2.38759	2.74575	4.71236	3.74817	4.07856
ENSG00000173209	AHSA2	protein_coding	0.721515	5.78995	0.00293695	0.0105566	4.7809	5.21216	4.43543	7.10324	9.63956	7.70282
ENSG00000162736	NCSTN	protein_coding	0.72127	6.50525	3.01743e-07	3.52878e-06	15.983	16.6867	18.962	30.4147	26.2218	30.7786
ENSG00000140564	FURIN	protein_coding	0.720682	6.24027	6.19039e-08	8.47682e-07	9.47414	9.51547	10.1959	15.0907	16.4554	17.8787
ENSG00000166262	FAM227B	protein_coding	0.720623	1.15208	0.00646248	0.0203213	0.269373	0.268016	0.275333	0.599087	0.396837	0.382212
ENSG00000271862	RP11-343L5.2	lincRNA	0.72039	0.00702572	0.0181411	0.0476616	0.478928	0.37568	0.499684	0.679582	0.823207	0.792346
ENSG00000182473	EXOC7	protein_coding	0.718859	7.63494	7.45724e-09	1.23022e-07	14.6354	13.2447	14.889	24.9809	23.5828	23.7115
ENSG00000112972	HMGCS1	protein_coding	0.718385	6.6128	8.29172e-07	8.74993e-06	19.5795	14.2334	16.8566	24.7927	29.0393	31.9102
ENSG00000169682	SPNS1	protein_coding	0.717797	1.14582	0.00823061	0.0248021	0.343285	0.297358	0.375666	0.517768	0.676646	0.523976
ENSG00000197948	FCHSD1	protein_coding	0.716756	4.38503	0.00209761	0.00800707	2.34464	2.3846	2.57639	4.13818	4.20843	3.9779
ENSG00000198888	MT-ND1	protein_coding	0.716053	11.635	0.0118508	0.0337144	2298.45	3392.11	1780.93	4007.46	4774.72	3858.39
ENSG00000184205	TSPYL2	protein_coding	0.71565	5.86102	4.56008e-05	0.000300413	8.75866	10.237	11.162	17.0526	17.5752	16.1658
ENSG00000271738	RP11-137H2.6	lincRNA	0.715581	1.04406	0.016458	0.0441881	0.494722	0.630199	0.732205	0.722858	1.09942	1.29904
ENSG00000117560	FASLG	protein_coding	0.714964	2.39765	0.00306557	0.0109574	1.66184	1.79961	2.23408	3.15209	2.95163	3.48323
ENSG00000128891	C15orf57	protein_coding	0.714741	4.01947	8.12283e-05	0.000494896	1.23199	0.917819	1.25028	1.71693	1.85	2.16561
ENSG00000180354	MTURN	protein_coding	0.714248	3.23343	0.000773415	0.00346335	0.760354	0.714191	1.0654	1.58179	1.16688	1.52091
ENSG00000106367	AP1S1	protein_coding	0.713879	5.98718	6.57519e-06	5.47213e-05	27.7173	28.1289	28.421	37.0764	46.0445	59.1963
ENSG00000245552	RP11-712B9.2	antisense	0.713348	1.36495	0.00280829	0.0101894	0.410322	0.353253	0.355561	0.539744	0.624154	0.724775
ENSG00000039139	DNAH5	protein_coding	0.713266	1.6886	0.00544002	0.0175869	0.0790129	0.0858881	0.0963883	0.17429	0.12215	0.14329
ENSG00000171608	PIK3CD	protein_coding	0.713164	3.94205	3.39332e-05	0.00023165	1.48537	1.18713	1.49476	2.18881	2.28164	2.5482
ENSG00000198919	DZIP3	protein_coding	0.712368	4.74524	9.91471e-05	0.000587133	2.47893	2.57183	3.26244	5.32592	3.86061	4.7855
ENSG00000178074	C2orf69	protein_coding	0.711585	4.90861	0.000100219	0.000592473	5.47286	4.57526	5.25114	6.98675	8.36753	10.427
ENSG00000158062	UBXN11	protein_coding	0.711092	4.78534	1.13061e-06	1.15042e-05	4.06155	4.24423	3.8425	6.7251	7.02145	6.69968
ENSG00000198786	MT-ND5	protein_coding	0.711024	11.0264	0.0085119	0.0255119	742.172	1242.51	584.067	1464.92	1548.06	1320.41
ENSG00000139372	TDG	protein_coding	0.710997	5.76767	4.81872e-08	6.74427e-07	9.90104	9.3299	8.95917	14.2408	15.8125	17.4296
ENSG00000083799	CYLD	protein_coding	0.710407	5.61866	4.65741e-06	4.04261e-05	2.20614	2.26842	2.46806	4.2901	3.46775	3.90778
ENSG00000188419	CHM	protein_coding	0.710189	6.21607	5.67066e-08	7.8189e-07	5.16423	5.69362	5.67072	8.79021	8.34921	10.676
ENSG00000133135	RNF128	protein_coding	0.710103	7.05789	3.53978e-07	4.06797e-06	26.4047	23.0951	27.5376	49.2631	39.3015	40.7607
ENSG00000243444	PALM2	protein_coding	0.710083	4.15709	0.000325716	0.00164988	1.61203	1.16976	1.75237	2.06644	2.34334	3.21361
ENSG00000127720	METTL25	protein_coding	0.709955	1.00395	0.00730635	0.0224655	0.398135	0.43954	0.362504	0.74188	0.534344	0.744682
ENSG00000260482	CTD-2196E14.9	lincRNA	0.709593	3.37899	0.000627319	0.00290526	3.04914	2.52244	3.65985	5.29107	4.43256	5.76675
ENSG00000154222	CC2D1B	protein_coding	0.709532	5.70262	4.01708e-08	5.73163e-07	4.38979	4.03171	4.13999	7.48945	6.8236	6.79384
ENSG00000186951	PPARA	protein_coding	0.709347	2.94502	0.0188843	0.0491776	0.295365	0.185024	0.549525	0.51854	0.521072	0.67971
ENSG00000103152	MPG	protein_coding	0.709193	5.691	8.65592e-06	6.95066e-05	19.4359	24.146	25.5743	34.7373	40.5423	40.778
ENSG00000137868	STRA6	protein_coding	0.708487	7.30813	8.37597e-05	0.000507877	20.3965	16.2644	17.6043	31.5889	30.4579	29.038
ENSG00000135469	COQ10A	protein_coding	0.708018	3.93929	4.18482e-05	0.000278189	3.48909	3.9133	3.14684	6.16771	6.07357	5.48378
ENSG00000079385	CEACAM1	protein_coding	0.707975	5.44817	1.47071e-05	0.000111483	5.73902	3.73027	5.74522	8.61909	7.7506	9.14534
ENSG00000196466	ZNF799	protein_coding	0.707162	1.80196	0.00405756	0.0138498	0.439756	0.502985	0.498934	0.81079	0.766353	0.840604
ENSG00000204304	PBX2	protein_coding	0.706973	6.15908	1.94676e-06	1.85748e-05	11.5925	10.3178	12.632	21.5746	17.5104	18.777
ENSG00000225663	FAM195B	protein_coding	0.706968	3.05952	0.000680978	0.0031188	1.49274	1.50965	1.21339	2.2566	2.21717	2.61693
ENSG00000197863	ZNF790	protein_coding	0.706381	2.28733	0.00163493	0.00652454	0.77486	0.964526	1.0309	1.48489	1.36522	1.78794
ENSG00000116209	TMEM59	protein_coding	0.706048	6.11389	2.57289e-08	3.79372e-07	9.917	10.0227	10.2042	16.4402	15.3317	18.8015
ENSG00000198734	F5	protein_coding	0.706012	5.81865	0.000806043	0.00358298	7.22675	4.86482	8.21821	15.4014	8.33238	10.2018
ENSG00000182796	TMEM198B	pseudogene	0.705868	5.0511	0.000805126	0.00358005	5.7147	7.36362	8.56404	12.0921	13.4246	10.6256
ENSG00000158050	DUSP2	protein_coding	0.705282	3.97447	0.000506363	0.00241736	4.4884	5.21838	4.48443	5.84338	7.79918	10.1926
ENSG00000152700	SAR1B	protein_coding	0.705215	5.21418	3.52281e-07	4.05516e-06	1.72811	1.86951	1.92992	3.1811	2.80166	3.27665
ENSG00000239305	RNF103	protein_coding	0.704706	4.57388	1.03037e-05	8.10574e-05	1.86326	1.76026	2.13277	2.93576	3.0091	3.69166
ENSG00000111670	GNPTAB	protein_coding	0.704424	5.93244	1.28457e-07	1.63534e-06	5.87271	5.2217	6.04699	10.4419	8.52717	9.71967
ENSG00000186010	NDUFA13	protein_coding	0.703834	2.07968	0.00283757	0.0102689	0.848895	0.910778	0.857435	1.23077	1.68953	1.46222
ENSG00000135956	TMEM127	protein_coding	0.703676	6.44535	2.40616e-06	2.2406e-05	9.60604	8.56668	10.4349	15.2873	15.12	17.454
ENSG00000121671	CRY2	protein_coding	0.703229	4.67671	5.5716e-05	0.000356276	2.80743	2.61076	3.0439	5.89899	3.94839	4.29056
ENSG00000166225	FRS2	protein_coding	0.702393	4.81692	3.40914e-06	3.06603e-05	2.18569	1.91092	2.30444	3.53305	3.29241	3.87439
ENSG00000166925	TSC22D4	protein_coding	0.701805	4.39702	0.000212306	0.00113654	2.92719	2.71384	4.38142	4.78952	5.47796	6.43393
ENSG00000160055	TMEM234	protein_coding	0.701114	3.21348	0.000320235	0.00162389	1.84449	2.01163	2.00745	3.22617	3.53143	3.03076
ENSG00000263072	RP11-473M20.14	antisense	0.699286	2.17713	0.00156902	0.00629778	1.10648	0.931351	1.18333	1.77549	1.67395	1.92161
ENSG00000232561	GTF2IP1	pseudogene	0.699164	1.19705	0.00545248	0.0176188	0.724578	0.569024	0.653289	0.915412	1.30421	1.03462
ENSG00000118162	KPTN	protein_coding	0.699148	3.34765	0.000424878	0.00207599	3.74323	3.83064	2.92461	5.77735	5.9809	5.798
ENSG00000013441	CLK1	protein_coding	0.698874	5.78898	1.3949e-06	1.38784e-05	8.14356	7.81704	7.45014	15.4101	11.7457	11.8918
ENSG00000237978	RP11-385J1.2	antisense	0.698418	1.53737	0.00501385	0.0164377	1.19616	1.54282	1.28434	2.56887	2.09751	2.04752
ENSG00000131943	C19orf12	protein_coding	0.698348	3.49903	7.64188e-05	0.000470114	2.20586	2.40097	2.30413	3.68552	3.61368	4.22991
ENSG00000160691	SHC1	protein_coding	0.698234	7.5034	2.17033e-06	2.0456e-05	24.7083	29.7169	29.4627	37.7798	51.2723	50.8032
ENSG00000235106	LINC00094	antisense	0.697856	4.90422	1.83146e-06	1.7571e-05	3.75543	3.51155	3.83371	6.05161	5.48934	6.9743
ENSG00000261455	LINC01003	lincRNA	0.697693	2.04294	0.0127595	0.0358822	1.54401	2.31874	2.38295	3.67298	3.46527	3.24529
ENSG00000134265	NAPG	protein_coding	0.697572	6.21638	1.61639e-06	1.57239e-05	7.18467	7.33816	6.64299	9.6921	12.0102	13.6397
ENSG00000138623	SEMA7A	protein_coding	0.697505	5.52722	0.00268191	0.00982544	0.896997	0.774781	0.807515	1.13342	1.30184	1.70291
ENSG00000040487	PQLC2	protein_coding	0.697439	4.1487	5.28304e-05	0.000340479	3.75781	3.21847	3.87766	5.92082	5.72222	6.43786
ENSG00000204428	LY6G5C	protein_coding	0.697426	1.85114	0.00395929	0.0135775	1.0086	0.843551	1.12265	1.4701	1.85234	1.62874
ENSG00000068650	ATP11A	protein_coding	0.696974	7.44784	8.28478e-07	8.74923e-06	10.6501	9.24376	11.9757	20.0277	15.7045	17.2659
ENSG00000168297	PXK	protein_coding	0.696601	4.20372	1.61525e-05	0.000121057	2.07173	2.45567	2.63382	4.13322	3.60867	4.17136
ENSG00000185305	ARL15	protein_coding	0.695716	4.00771	0.000179533	0.000981061	3.53413	3.52258	3.80694	5.32794	5.87908	6.88095
ENSG00000017621	MAGIX	protein_coding	0.694997	1.51398	0.0109059	0.0315018	0.453313	0.353001	0.339816	0.451362	0.757506	0.703724
ENSG00000173928	SWSAP1	protein_coding	0.694609	1.80096	0.00455451	0.0152072	1.77196	1.22101	1.51156	2.12777	2.62906	2.74527
ENSG00000254402	LRRC24	protein_coding	0.694344	0.257756	0.0138897	0.038486	0.519882	0.474131	0.461259	0.78945	0.851759	0.788231
ENSG00000114395	CYB561D2	protein_coding	0.694081	2.78545	0.00118778	0.00498391	2.31523	2.46016	1.90108	3.08551	3.78056	4.26426
ENSG00000088305	DNMT3B	protein_coding	0.694054	5.2709	0.000511965	0.00244076	7.47002	6.36065	6.50149	15.6423	8.54085	9.60254
ENSG00000259120	SMIM6	protein_coding	0.693556	2.22977	0.00752829	0.0230343	3.70661	4.01065	3.5911	8.11293	5.39704	5.28946
ENSG00000057657	PRDM1	protein_coding	0.693484	4.41334	0.00649612	0.0203955	2.16335	1.93705	2.57399	2.89389	4.4315	3.74052
ENSG00000177108	ZDHHC22	protein_coding	0.693323	1.83849	0.0191026	0.0496347	0.653384	0.583937	0.640965	0.718091	1.17244	1.23271
ENSG00000173548	SNX33	protein_coding	0.691693	5.00367	7.34813e-06	6.00893e-05	2.56586	2.20598	2.87245	4.18639	3.92973	4.55945
ENSG00000175265	GOLGA8A	protein_coding	0.690927	3.58259	0.0128889	0.0361511	0.876233	1.0764	1.11331	2.00173	1.71456	1.35578
ENSG00000197321	SVIL	protein_coding	0.690904	7.19093	0.000411156	0.00201601	7.45604	5.85823	6.33674	10.02	10.4187	12.2056
ENSG00000237765	FAM200B	protein_coding	0.690845	3.69436	0.000206167	0.00110858	1.89167	2.18019	2.25433	3.17413	3.21687	4.10438
ENSG00000183317	EPHA10	protein_coding	0.690782	2.45348	0.0149346	0.0408134	0.503678	0.409585	0.653228	0.590145	0.981399	1.02091
ENSG00000197121	PGAP1	protein_coding	0.690511	5.42093	7.15281e-06	5.88442e-05	2.41683	2.10162	2.85117	4.26762	3.5877	4.35042
ENSG00000089820	ARHGAP4	protein_coding	0.690174	6.99241	0.000467476	0.00225456	17.1483	22.1729	19.105	27.4186	36.5022	32.9602
ENSG00000166033	HTRA1	protein_coding	0.690124	5.00392	0.0072687	0.0223974	6.6315	8.15547	8.39382	6.73752	14.8321	16.9165
ENSG00000145247	OCIAD2	protein_coding	0.689223	6.28645	3.99089e-05	0.000266825	18.7443	20.9074	20.616	24.2259	36.806	38.9171
ENSG00000215039	CD27-AS1	antisense	0.688764	4.4724	3.20751e-05	0.000220913	4.30948	4.86784	5.33331	7.41806	8.11961	8.47225
ENSG00000123124	WWP1	protein_coding	0.688229	5.26955	3.1625e-06	2.87387e-05	3.73605	3.37784	3.62309	5.3841	5.40346	7.0139
ENSG00000095397	DFNB31	protein_coding	0.688212	4.25667	0.000477818	0.00229643	2.35247	2.266	3.01708	5.0218	3.97165	3.6065
ENSG00000073464	CLCN4	protein_coding	0.688186	5.09755	2.82101e-05	0.00019811	2.94319	2.76123	2.80581	5.67561	3.96522	4.45035
ENSG00000126870	WDR60	protein_coding	0.687776	5.18883	4.92052e-06	4.24193e-05	3.25018	3.17366	4.40647	5.81253	5.90868	6.15816
ENSG00000101199	ARFGAP1	protein_coding	0.687158	7.70905	4.70779e-08	6.61559e-07	22.19	23.133	21.9538	34.7601	39.2247	37.333
ENSG00000135404	CD63	protein_coding	0.687084	8.7207	4.45487e-07	4.99605e-06	111.609	105.646	98.3752	157.639	176.001	189.297
ENSG00000145675	PIK3R1	protein_coding	0.686553	7.03986	1.23113e-05	9.53441e-05	10.5302	7.01946	9.69521	14.6876	14.7981	15.5396
ENSG00000149260	CAPN5	protein_coding	0.685583	4.27047	0.019194	0.0498257	0.805487	1.15818	2.29893	1.66374	2.41109	2.92885
ENSG00000213865	C8orf44	protein_coding	0.685554	1.59722	0.00712115	0.022045	0.861708	0.783961	0.883875	1.63289	1.41311	1.13646
ENSG00000115267	IFIH1	protein_coding	0.685411	3.85881	0.000363253	0.00181822	2.67141	2.31935	2.67671	3.39298	3.88329	5.4134
ENSG00000110697	PITPNM1	protein_coding	0.6854	5.19703	7.90755e-05	0.00048347	3.81965	3.75405	4.53732	5.40392	7.38393	7.20215
ENSG00000196233	LCOR	protein_coding	0.68464	5.62867	0.000581109	0.00271743	3.58521	2.96358	3.49999	7.72297	4.19557	4.65088
ENSG00000180771	SRSF8	pseudogene	0.684362	4.49266	0.00154077	0.00620046	4.4807	4.7578	4.52931	5.15664	9.13629	8.45766
ENSG00000159256	MORC3	protein_coding	0.68423	5.19395	2.22401e-06	2.09054e-05	3.57844	3.31228	3.56052	6.05129	5.08759	6.12462
ENSG00000135439	AGAP2	protein_coding	0.683947	1.35281	0.00683356	0.0212871	0.363297	0.371833	0.344204	0.547237	0.556154	0.680283
ENSG00000130208	APOC1	protein_coding	0.683829	1.94729	0.00282604	0.0102404	2.19627	2.51448	3.03531	4.14685	4.00523	4.60249
ENSG00000226696	LENG8-AS1	antisense	0.683274	2.0877	0.00825806	0.0248687	2.24659	2.74597	3.38692	5.13262	4.79724	3.84622
ENSG00000162407	PPAP2B	protein_coding	0.682499	6.41977	7.55185e-05	0.000465603	16.8935	11.2848	13.5673	26.8915	21.1531	20.7517
ENSG00000260400	RP11-119F7.5	sense_overlapping	0.682025	1.84678	0.00748131	0.0229157	1.2304	0.838137	1.54668	1.92488	1.95104	2.06582
ENSG00000254505	CHMP4A	protein_coding	0.681343	0.795491	0.0150401	0.0410693	0.597565	0.44897	0.483898	0.915374	0.833992	0.782659
ENSG00000117151	CTBS	protein_coding	0.681313	3.32869	0.00142541	0.00580323	0.623401	0.920829	0.99954	1.24143	1.29782	1.64433
ENSG00000159840	ZYX	protein_coding	0.681117	7.24115	8.79818e-06	7.05289e-05	26.4569	30.7069	29.9255	37.215	54.7391	51.5314
ENSG00000134755	DSC2	protein_coding	0.680266	3.02735	0.000640275	0.0029574	1.1587	1.10188	1.34222	2.01511	1.8445	2.06604
ENSG00000162104	ADCY9	protein_coding	0.680179	4.9848	0.000128472	0.000737907	1.84838	1.32981	1.93668	3.08495	2.3363	2.99322
ENSG00000107957	SH3PXD2A	protein_coding	0.680041	5.81443	2.59134e-05	0.000183834	3.44944	2.77524	3.84771	4.49361	5.41296	6.6756
ENSG00000180964	TCEAL8	protein_coding	0.680012	5.57347	2.79145e-05	0.000196232	23.6814	26.4337	29.946	36.6124	45.0819	50.0505
ENSG00000188033	ZNF490	protein_coding	0.679411	1.40138	0.00493831	0.016232	0.443592	0.458274	0.38439	0.708187	0.613419	0.799531
ENSG00000105404	RABAC1	protein_coding	0.679063	3.43141	0.000627591	0.00290535	3.16581	2.90885	2.93225	3.85505	5.02099	5.96374
ENSG00000109189	USP46	protein_coding	0.678873	4.40104	7.93262e-05	0.000484791	1.36551	1.18519	1.23875	2.46055	2.04526	1.72523
ENSG00000272142	RP11-428J1.5	lincRNA	0.678849	1.81013	0.0142423	0.0392911	1.97712	1.36607	1.6311	3.77445	2.33138	2.08747
ENSG00000099326	MZF1	protein_coding	0.677998	4.7588	0.000345326	0.0017366	3.03499	3.13584	3.1342	4.84168	5.86117	4.57485
ENSG00000222033	LINC01124	protein_coding	0.677931	3.10577	0.00316194	0.0112414	3.40559	3.6031	3.71749	5.32114	5.58478	6.73714
ENSG00000007255	TRAPPC6A	protein_coding	0.677929	2.58889	0.00392927	0.0134911	4.57202	5.35556	6.13233	10.2062	7.2527	8.89794
ENSG00000258655	ARHGAP5-AS1	antisense	0.677761	2.2043	0.00250337	0.00925365	2.81103	2.78177	3.02314	4.15878	4.79323	5.20784
ENSG00000158792	SPATA2L	protein_coding	0.677592	2.84965	0.00136731	0.0056109	2.32381	2.00428	2.66272	3.85635	3.73985	3.87584
ENSG00000145349	CAMK2D	protein_coding	0.67723	6.12467	3.42902e-06	3.07993e-05	7.44713	6.77727	7.45022	14.1293	10.2288	11.2322
ENSG00000006025	OSBPL7	protein_coding	0.677156	4.00485	0.000234096	0.00123279	1.74914	1.6249	1.97569	3.17047	2.83629	2.76887
ENSG00000165240	ATP7A	protein_coding	0.677137	6.09141	7.05771e-06	5.81872e-05	4.93118	3.68057	5.62913	8.10459	6.92008	8.33669
ENSG00000042317	SPATA7	protein_coding	0.676673	2.90958	0.00158381	0.00635529	0.813076	0.727116	0.958312	1.14283	1.42395	1.53154
ENSG00000272872	LL22NC03-N14H11.1	sense_intronic	0.676232	3.42501	0.00779069	0.023733	12.3796	11.3415	15.1087	16.444	21.9293	25.3418
ENSG00000120278	PLEKHG1	protein_coding	0.675894	2.37785	0.00619662	0.0196142	0.465738	0.600866	0.757801	1.06849	0.931929	0.984155
ENSG00000205423	CNEP1R1	protein_coding	0.675503	4.04508	0.000132708	0.000757865	2.73702	2.65123	2.41466	4.62295	3.64264	4.56262
ENSG00000102858	MGRN1	protein_coding	0.675404	7.05944	7.55651e-08	1.01874e-06	12.752	11.7637	12.6585	20.6856	20.6303	19.6441
ENSG00000196743	GM2A	protein_coding	0.675356	3.67589	0.000446288	0.00216678	1.62754	1.48581	1.71015	2.3123	2.59472	3.00863
ENSG00000117280	RAB7L1	protein_coding	0.675077	4.64067	7.77241e-05	0.000476252	4.48822	3.16663	4.33129	5.68984	6.22078	7.76358
ENSG00000111145	ELK3	protein_coding	0.674923	5.97617	0.000353341	0.00177307	3.02038	2.44022	2.75833	3.1417	4.83839	5.52336
ENSG00000171984	C20orf196	protein_coding	0.674153	2.33733	0.004638	0.0154379	1.68262	2.59806	2.07185	3.20115	3.31068	3.90675
ENSG00000237037	NDUFA6-AS1	processed_transcript	0.674074	1.04419	0.0154502	0.041951	0.243825	0.21601	0.238689	0.494311	0.378104	0.274995
ENSG00000197847	SLC22A20	pseudogene	0.673595	1.96276	0.0121929	0.0345746	0.708778	0.449515	0.539274	0.856266	1.02919	0.90363
ENSG00000166349	RAG1	protein_coding	0.672874	2.58052	0.00337604	0.0118844	0.530459	0.526214	0.729124	0.775677	1.0075	1.13529
ENSG00000145284	SCD5	protein_coding	0.671353	4.84369	0.00265393	0.00973572	3.96926	3.23067	4.48996	3.82882	7.04746	8.26062
ENSG00000153208	MERTK	protein_coding	0.670776	4.01415	0.000209402	0.00112229	0.987002	0.954739	1.06324	1.62424	1.51132	1.77749
ENSG00000089091	DZANK1	protein_coding	0.67055	2.26403	0.00129072	0.00535973	0.528052	0.466374	0.453898	0.743254	0.814884	0.815116
ENSG00000150773	PIH1D2	protein_coding	0.669895	1.75326	0.006085	0.0193135	0.906627	0.822179	1.00057	1.66657	1.20998	1.58238
ENSG00000186895	FGF3	protein_coding	0.669819	6.32808	0.000775377	0.00346991	82.0602	82.2908	57.4136	141.255	131.699	89.5185
ENSG00000196123	KIAA0895L	protein_coding	0.669775	5.70596	0.0102707	0.0299212	8.04421	10.4904	8.6181	13.0618	17.0667	14.2522
ENSG00000259953	RP11-4O1.2	sense_overlapping	0.669346	2.37278	0.00382932	0.0131935	0.803389	0.589769	0.989939	1.2941	1.27961	1.30987
ENSG00000110002	VWA5A	protein_coding	0.669162	3.43353	0.000501973	0.00239969	0.913292	0.787281	1.09051	1.514	1.38289	1.65601
ENSG00000139178	C1RL	protein_coding	0.668995	5.48944	0.000603381	0.00280652	6.92588	7.51828	9.5433	13.9647	12.8034	12.308
ENSG00000188786	MTF1	protein_coding	0.66843	4.96154	4.32123e-05	0.000286166	2.91765	2.3917	2.47673	3.54186	4.1194	5.08238
ENSG00000125637	PSD4	protein_coding	0.668412	7.0635	1.80476e-06	1.73506e-05	7.36141	6.93285	8.36688	10.7484	12.4317	13.817
ENSG00000099330	OCEL1	protein_coding	0.668408	2.47796	0.0021214	0.00807104	2.32769	2.22634	2.58921	4.58769	3.55704	3.5088
ENSG00000268713	CTC-444N24.8	lincRNA	0.668304	0.455636	0.0178023	0.0469385	0.795286	0.702395	0.623868	1.0632	1.01711	1.39199
ENSG00000179361	ARID3B	protein_coding	0.668137	5.89341	0.000162086	0.000899118	3.74151	4.00954	3.50162	4.79065	6.60787	7.00845
ENSG00000121753	BAI2	protein_coding	0.667679	4.60263	0.00806361	0.0243938	1.81921	1.47852	1.63991	1.45463	3.22828	3.39154
ENSG00000179294	C17orf96	protein_coding	0.667595	5.50829	0.00152092	0.00612764	12.803	10.8115	10.79	12.3738	22.084	21.7939
ENSG00000168310	IRF2	protein_coding	0.667446	4.41084	2.26257e-05	0.000162578	3.54131	3.02267	3.85967	5.55271	5.35236	6.0924
ENSG00000119812	FAM98A	protein_coding	0.667128	6.30704	1.06501e-06	1.09324e-05	9.92587	8.54097	8.78403	13.2311	14.4716	16.8301
ENSG00000100473	COCH	protein_coding	0.667025	2.21552	0.0156329	0.0423645	0.519601	0.628561	0.509213	1.28029	0.62489	0.803622
ENSG00000116525	TRIM62	protein_coding	0.666542	3.05248	0.000457052	0.00221226	1.56545	1.42505	1.6461	2.50403	2.73217	2.32012
ENSG00000161133	USP41	protein_coding	0.664823	2.56844	0.004626	0.0154016	2.86815	3.61084	2.5964	5.84264	4.72452	4.23848
ENSG00000120068	HOXB8	protein_coding	0.664659	6.32528	0.00263774	0.00968399	35.1321	24.0043	22.2251	62.3897	34.7076	35.4887
ENSG00000184232	OAF	protein_coding	0.664601	5.64497	0.0171013	0.0455675	9.33236	9.14034	12.647	7.58057	18.7635	24.4109
ENSG00000108819	PPP1R9B	protein_coding	0.664575	6.57506	9.48593e-07	9.90516e-06	16.5722	12.6936	16.2763	22.5914	24.7859	26.7802
ENSG00000090097	PCBP4	protein_coding	0.664471	5.9931	5.19911e-05	0.000336626	12.2301	16.2552	13.3617	24.1893	23.8313	20.0888
ENSG00000164506	STXBP5	protein_coding	0.664355	5.2093	1.46051e-05	0.000110891	4.15385	3.40727	4.23329	6.91861	5.54422	6.73899
ENSG00000002834	LASP1	protein_coding	0.664043	10.2119	2.80652e-07	3.31269e-06	128.578	114.277	116.893	199.288	195.507	190.857
ENSG00000145715	RASA1	protein_coding	0.663293	6.5807	2.7547e-07	3.25428e-06	12.5091	12.6859	13.4306	23.5853	19.7608	19.4393
ENSG00000123700	KCNJ2	protein_coding	0.663051	3.08023	0.00263414	0.00967587	1.5872	1.37168	1.44464	3.07162	1.84932	2.24697
ENSG00000267940	RP11-290F24.6	lincRNA	0.66251	0.936472	0.0187956	0.0490105	1.02132	1.06217	1.34629	2.14041	2.06374	1.36675
ENSG00000172379	ARNT2	protein_coding	0.662099	5.79092	9.15127e-05	0.00054774	4.58952	7.14895	6.12406	10.307	9.82035	8.8845
ENSG00000263126	CTC-479C5.10	lincRNA	0.661908	1.80015	0.0175981	0.0465409	0.65611	0.769615	0.597719	1.23119	1.17181	0.891227
ENSG00000110400	PVRL1	protein_coding	0.661533	8.38914	1.64508e-05	0.00012283	43.3276	30.8114	36.5713	61.2264	52.5645	66.3566
ENSG00000170961	HAS2	protein_coding	0.660737	5.2657	0.000688262	0.00314359	7.87209	6.94417	7.75272	16.9218	8.99347	10.7095
ENSG00000137968	SLC44A5	protein_coding	0.660614	3.59958	0.000201855	0.00108769	1.46537	1.32012	1.76423	2.55761	2.40238	2.41466
ENSG00000219200	RNASEK	protein_coding	0.659526	1.85669	0.00702778	0.0217947	1.6008	1.54482	1.20093	2.03032	2.72785	2.32023
ENSG00000165288	BRWD3	protein_coding	0.659441	6.9307	2.00382e-05	0.000145713	5.78841	4.15402	6.33218	8.97276	8.08719	9.31397
ENSG00000121417	ZNF211	protein_coding	0.659057	3.08724	0.000552597	0.00260068	1.71692	1.68785	1.93841	2.7583	3.01772	2.88442
ENSG00000203497	PDCD4-AS1	antisense	0.658438	1.4197	0.00597461	0.0190325	2.49691	2.50081	3.18176	4.63715	4.07399	4.52618
ENSG00000080298	RFX3	protein_coding	0.657423	4.32715	0.00136872	0.00561504	1.47701	1.26603	1.88736	3.07528	1.97833	2.43121
ENSG00000272405	RP11-284F21.10	antisense	0.657115	6.91896	0.00074957	0.00337718	28.9772	35.0993	34.4133	38.291	59.9136	61.4902
ENSG00000070371	CLTCL1	protein_coding	0.656462	2.20927	0.00517605	0.0168742	0.356058	0.366133	0.479253	0.767956	0.506019	0.667541
ENSG00000158773	USF1	protein_coding	0.656346	5.29826	1.06452e-06	1.09324e-05	11.9852	12.446	10.8867	17.9654	19.6418	19.6556
ENSG00000163617	KIAA1407	protein_coding	0.656273	2.34915	0.0144554	0.0397297	0.623121	0.65874	0.911569	1.46707	1.11	0.960808
ENSG00000126775	ATG14	protein_coding	0.656092	4.34685	2.15568e-05	0.000155378	2.86606	3.04158	2.8336	4.58101	4.79006	4.78961
ENSG00000176274	SLC25A53	protein_coding	0.654847	3.93831	8.06613e-05	0.000491872	1.82301	1.56679	1.77774	2.86517	2.68313	2.81117
ENSG00000205583	STAG3L1	pseudogene	0.654588	2.10994	0.0166728	0.0446443	0.933712	1.01566	1.22489	2.20434	1.62125	1.29486
ENSG00000113369	ARRDC3	protein_coding	0.653957	6.00146	0.00243517	0.00905233	4.67994	8.5095	6.11511	8.28187	10.3089	12.707
ENSG00000104093	DMXL2	protein_coding	0.653396	5.16224	0.00326338	0.0115412	1.68691	1.39315	1.95524	3.78611	1.96221	2.36805
ENSG00000089916	GPATCH2L	protein_coding	0.653283	5.51146	4.81619e-06	4.16487e-05	1.45735	1.24087	1.53583	2.4713	2.26303	2.09636
ENSG00000136147	PHF11	protein_coding	0.652898	3.72769	0.000125685	0.000725484	1.67131	1.89536	1.97783	3.12291	2.98787	2.83648
ENSG00000010539	ZNF200	protein_coding	0.652552	3.69875	0.000517932	0.00246009	1.16987	1.18243	1.1337	1.63331	1.95593	2.04648
ENSG00000003402	CFLAR	protein_coding	0.651976	5.37323	6.77364e-05	0.000422009	1.35568	1.29155	1.54249	2.66796	2.10707	1.97441
ENSG00000104899	AMH	protein_coding	0.651734	3.787	0.0139957	0.0387027	4.42028	4.68341	3.42124	5.52128	8.26517	6.4637
ENSG00000253200	RP11-582J16.5	antisense	0.651571	3.97073	0.000374351	0.0018624	3.91068	3.41692	4.29693	5.06015	6.77821	6.9104
ENSG00000158966	CACHD1	protein_coding	0.650518	6.21256	5.52363e-06	4.69508e-05	9.05464	8.78222	10.4598	17.8998	13.1719	14.4989
ENSG00000170293	CMTM8	protein_coding	0.649453	3.63973	0.000218678	0.00116422	7.81282	8.36167	8.75236	12.2293	13.1133	14.8298
ENSG00000135951	TSGA10	protein_coding	0.649438	2.67229	0.00571422	0.0183076	0.69245	0.614568	0.842288	1.38102	0.992568	1.08299
ENSG00000230487	PSMG3-AS1	lincRNA	0.649426	1.77296	0.0094645	0.0279405	0.297332	0.338842	0.488383	0.701317	0.522061	0.581003
ENSG00000125149	C16orf70	protein_coding	0.649411	5.93718	3.95325e-07	4.48399e-06	7.67496	7.22774	7.05481	11.6437	10.7411	13.0567
ENSG00000119688	ABCD4	protein_coding	0.649302	5.67417	9.75056e-05	0.000578887	4.08117	4.45013	4.91079	6.11805	7.63064	7.90353
ENSG00000106683	LIMK1	protein_coding	0.649235	6.13091	6.8066e-06	5.64115e-05	9.53751	7.30362	8.46889	12.9787	13.569	14.2513
ENSG00000197746	PSAP	protein_coding	0.64809	8.96082	6.64147e-06	5.51084e-05	95.6923	92.1479	108.101	171.742	131.987	172.805
ENSG00000236263	RP11-263K19.6	antisense	0.648008	2.13245	0.00338358	0.0119049	5.00669	3.97036	4.64591	6.65404	7.26315	8.03523
ENSG00000146950	SHROOM2	protein_coding	0.647867	4.01328	0.00882827	0.0263468	1.7423	1.25107	1.88453	1.59094	2.72493	3.54452
ENSG00000228223	HCG11	lincRNA	0.647648	4.64797	0.0004835	0.00232173	4.12639	5.30309	5.3151	7.12097	7.39987	9.2251
ENSG00000197283	SYNGAP1	protein_coding	0.647571	3.87924	0.000169044	0.000932518	1.70768	1.30835	1.67496	2.40068	2.42837	2.72099
ENSG00000121104	FAM117A	protein_coding	0.647203	3.36169	0.00167063	0.00662549	2.16661	1.75216	2.70299	3.48043	3.41656	3.73346
ENSG00000165568	AKR1E2	protein_coding	0.646901	2.15857	0.00563747	0.0180991	1.01915	1.32639	1.16909	2.17295	1.56115	1.92085
ENSG00000204613	TRIM10	protein_coding	0.646767	2.86098	0.00284021	0.0102725	1.73384	1.62735	1.91644	2.15938	3.16392	3.16224
ENSG00000164855	TMEM184A	protein_coding	0.646725	6.03352	4.6624e-06	4.04442e-05	6.24537	6.90903	6.73509	9.32949	11.8895	10.765
ENSG00000139624	CERS5	protein_coding	0.646381	5.25557	1.12466e-06	1.14688e-05	3.9379	4.34743	4.35971	6.35302	6.63277	7.35469
ENSG00000102302	FGD1	protein_coding	0.64603	2.66413	0.0162116	0.0436274	0.698008	0.724053	0.90134	0.723349	1.50638	1.50017
ENSG00000168961	LGALS9	protein_coding	0.645937	3.28301	0.00397579	0.0136207	1.03043	1.02925	1.18113	1.74381	2.0163	1.43911
ENSG00000267002	RP11-242D8.1	lincRNA	0.645475	1.9436	0.0130762	0.0365587	2.15233	2.30191	2.45098	4.43037	3.06257	3.60084
ENSG00000069956	MAPK6	protein_coding	0.644664	6.9982	0.00135909	0.00559036	15.9918	17.7763	17.2195	16.5954	28.7469	36.8193
ENSG00000123562	MORF4L2	protein_coding	0.644213	8.68222	2.49901e-07	2.97745e-06	66.8749	65.3778	70.3524	100.538	105.69	119.278
ENSG00000165699	TSC1	protein_coding	0.644195	5.60413	1.60709e-06	1.56773e-05	3.3058	3.03166	3.28934	5.319	4.89349	5.24612
ENSG00000271816	RP11-574K11.28	processed_transcript	0.643898	0.890443	0.0147248	0.040319	0.743282	0.589432	0.683619	1.15462	1.05197	1.03864
ENSG00000196586	MYO6	protein_coding	0.642313	6.28507	3.78479e-06	3.36051e-05	6.17558	5.8665	7.11619	11.3478	9.54383	9.78137
ENSG00000181449	SOX2	protein_coding	0.642272	6.57359	1.1996e-05	9.32133e-05	36.8115	28.5977	31.9938	60.9934	48.5955	46.4907
ENSG00000203666	EFCAB2	protein_coding	0.641366	2.92764	0.00198205	0.00763822	0.68191	0.691162	0.713749	1.33478	1.0904	0.916753
ENSG00000161149	TUBA3FP	pseudogene	0.640945	0.838367	0.0184546	0.0483022	0.457992	0.44127	0.495217	0.775553	0.732171	0.728004
ENSG00000148450	MSRB2	protein_coding	0.640549	3.06109	0.00147856	0.00598117	2.34231	2.74752	3.24346	4.15016	4.37643	4.79348
ENSG00000169129	AFAP1L2	protein_coding	0.640041	4.91444	4.5337e-05	0.0002991	3.7407	3.85838	3.77698	5.06275	7.067	6.08232
ENSG00000172932	ANKRD13D	protein_coding	0.639907	4.96142	4.69693e-05	0.000307396	3.71413	3.63776	3.39237	5.33108	6.17995	5.70066
ENSG00000120832	MTERFD3	protein_coding	0.639731	3.30028	0.00541325	0.0175164	2.07668	2.35363	2.40871	4.33177	3.20511	3.40172
ENSG00000134899	ERCC5	protein_coding	0.639433	5.10427	7.69491e-06	6.25829e-05	3.66636	3.65284	3.97392	5.70466	6.04724	6.31739
ENSG00000074410	CA12	protein_coding	0.639391	2.1825	0.00544008	0.0175869	0.599734	0.604662	0.447068	0.795364	0.997543	0.858131
ENSG00000011009	LYPLA2	protein_coding	0.638665	6.36969	0.000198035	0.00106959	32.4751	26.479	27.8618	33.5052	50.1502	55.5057
ENSG00000114796	KLHL24	protein_coding	0.638447	4.32507	0.00974552	0.0286488	1.36367	1.7662	2.34879	4.19629	2.07059	2.45849
ENSG00000172602	RND1	protein_coding	0.638302	2.46025	0.0047778	0.0158126	1.05336	0.948873	1.49205	1.7581	1.67215	2.13928
ENSG00000113971	NPHP3	protein_coding	0.638171	4.19575	0.000574051	0.00269074	0.935688	0.843059	0.981983	1.78287	1.34781	1.27789
ENSG00000146856	AGBL3	protein_coding	0.638121	1.80978	0.0140611	0.0388527	0.371357	0.292841	0.355706	0.442084	0.463124	0.726969
ENSG00000103064	SLC7A6	protein_coding	0.638005	7.40583	3.07579e-05	0.000212893	14.9896	13.1138	13.62	17.3967	22.231	27.24
ENSG00000129493	HEATR5A	protein_coding	0.637094	4.20252	0.000317919	0.00161391	1.49685	1.00868	1.37597	2.09402	1.83622	2.27431
ENSG00000243660	ZNF487	protein_coding	0.636458	1.50151	0.00859928	0.0257354	0.32205	0.311648	0.394083	0.453131	0.599292	0.585839
ENSG00000178177	LCORL	protein_coding	0.635701	4.25924	4.11719e-05	0.000273955	1.06801	1.17027	1.25471	1.76629	1.87561	1.9296
ENSG00000162636	FAM102B	protein_coding	0.635528	3.6132	0.0022218	0.00840257	1.12175	0.765737	1.14331	1.96495	1.40902	1.45519
ENSG00000119632	IFI27L2	protein_coding	0.635396	3.12896	0.000757662	0.00340594	3.60289	3.35234	4.00456	5.4932	5.99368	5.98933
ENSG00000158863	FAM160B2	protein_coding	0.635134	5.08032	6.61328e-05	0.000413961	2.98538	2.58006	3.16807	5.10233	4.5643	4.24676
ENSG00000183963	SMTN	protein_coding	0.634998	7.20571	0.000183026	0.000996792	13.7533	10.2136	12.0374	22.9594	18.0354	16.3671
ENSG00000007392	LUC7L	protein_coding	0.634973	6.0389	1.8609e-05	0.000136531	8.44392	8.58102	7.28644	11.9214	14.0806	12.8272
ENSG00000167700	MFSD3	protein_coding	0.634784	3.59693	0.00177311	0.00696062	5.5697	5.59104	6.09763	7.4717	10.0732	9.98191
ENSG00000105518	TMEM205	protein_coding	0.634262	3.27729	0.00116196	0.0048996	4.15249	4.25394	5.20569	7.2129	6.26533	8.20707
ENSG00000129925	TMEM8A	protein_coding	0.634098	6.40726	3.20535e-07	3.72355e-06	14.3254	13.8464	13.8111	23.2784	21.7782	21.8932
ENSG00000160991	ORAI2	protein_coding	0.633409	6.24477	8.34719e-06	6.72989e-05	5.09962	4.43265	5.13435	8.98494	7.21928	7.14363
ENSG00000269990	CTD-3074O7.12	lincRNA	0.632939	3.68953	0.000508986	0.00242905	4.92074	4.65177	5.94417	8.00419	8.05611	8.62539
ENSG00000188315	C3orf62	protein_coding	0.632811	3.58993	0.00192798	0.00745522	2.43833	1.60779	2.15916	3.71218	3.2509	2.91429
ENSG00000236449	AC018890.6	antisense	0.632477	3.55655	0.003124	0.0111289	3.30081	2.86748	2.78897	5.94821	4.54032	3.77397
ENSG00000155744	FAM126B	protein_coding	0.632373	4.91187	0.00150416	0.00607066	1.49614	1.25649	1.5678	1.70895	2.36825	2.80882
ENSG00000132716	DCAF8	protein_coding	0.63211	5.30382	1.69113e-05	0.000125797	3.65003	3.65552	3.64942	5.62685	6.12921	5.6849
ENSG00000141696	LEPREL4	protein_coding	0.631716	5.61134	6.2528e-05	0.000393517	9.89557	9.49998	10.5712	12.2842	16.6536	18.8046
ENSG00000260565	ERVK13-1	processed_transcript	0.631391	3.88886	0.00126736	0.00528001	1.54271	1.66537	1.53624	2.42521	2.94428	2.17649
ENSG00000204164	BMS1P5	pseudogene	0.631188	2.11369	0.0155946	0.0422689	0.572107	0.415529	0.579346	0.94833	0.885031	0.656636
ENSG00000184381	PLA2G6	protein_coding	0.630747	3.3464	0.000470309	0.00226541	1.21796	1.24321	1.28203	1.83395	2.03982	2.08136
ENSG00000127955	GNAI1	protein_coding	0.629995	5.63487	0.0181956	0.0477627	9.91427	9.47687	9.21892	25.1737	9.77554	10.4571
ENSG00000175073	VCPIP1	protein_coding	0.629624	5.42572	1.10396e-05	8.63109e-05	3.35793	3.03555	3.41767	5.39869	4.77197	5.42566
ENSG00000028277	POU2F2	protein_coding	0.629549	2.54748	0.00829461	0.024968	0.34882	0.300623	0.346397	0.634308	0.520123	0.428864
ENSG00000104325	DECR1	protein_coding	0.62951	5.21697	1.81755e-05	0.000133774	8.5886	8.37852	9.82859	14.7939	13.4276	14.3266
ENSG00000011021	CLCN6	protein_coding	0.628821	4.75909	4.20817e-05	0.000279609	3.14482	2.43769	3.13453	4.82002	4.65176	4.36086
ENSG00000163703	CRELD1	protein_coding	0.628744	4.09027	0.000339828	0.00171266	3.73182	3.32988	3.51097	5.52816	5.74617	5.52474
ENSG00000196659	TTC30B	protein_coding	0.628633	1.90414	0.0171215	0.0456007	0.573332	0.599933	0.819706	1.00197	0.857923	1.29778
ENSG00000136052	SLC41A2	protein_coding	0.628277	3.32713	0.00140674	0.0057507	1.25969	1.20613	1.40997	2.00111	2.00715	2.14255
ENSG00000090661	CERS4	protein_coding	0.627987	3.26662	0.00290789	0.0104744	1.49004	1.68858	2.33011	3.17434	2.59672	2.94675
ENSG00000197858	GPAA1	protein_coding	0.627982	5.49802	6.62825e-05	0.000414712	11.2723	10.862	9.1297	13.3109	17.2755	19.197
ENSG00000223705	NSUN5P1	pseudogene	0.627508	5.55952	0.00213125	0.00810632	7.58375	9.0602	7.70035	13.1567	14.1114	11.3498
ENSG00000249395	CASC9	lincRNA	0.627278	2.32744	0.0028329	0.0102574	2.69199	3.15206	2.90128	4.74849	4.1157	5.02162
ENSG00000148082	SHC3	protein_coding	0.626825	3.74455	0.00068705	0.00314119	4.45213	3.59117	4.52434	5.63846	7.43336	6.85264
ENSG00000111671	SPSB2	protein_coding	0.626404	3.62309	0.000789006	0.00351735	4.54114	4.3732	4.43819	7.89714	6.47349	6.81155
ENSG00000124120	TTPAL	protein_coding	0.626283	6.20434	5.89917e-06	4.98391e-05	8.63731	7.91911	8.63964	15.7308	11.9813	12.2129
ENSG00000131697	NPHP4	protein_coding	0.625995	4.4854	0.000125968	0.000726516	1.27914	1.20396	1.18831	1.89374	2.03084	1.89897
ENSG00000138036	DYNC2LI1	protein_coding	0.625654	3.64889	0.00244313	0.00906984	1.59156	1.49375	2.29079	2.98141	2.53296	2.98197
ENSG00000244479	OR2A1-AS1	antisense	0.625471	2.13015	0.00431458	0.0145771	0.717851	0.631157	0.862137	1.28532	1.06906	1.14429
ENSG00000182912	C21orf90	protein_coding	0.625393	1.94162	0.00397772	0.0136239	0.966261	1.02291	1.04185	1.46799	1.61273	1.7228
ENSG00000152782	PANK1	protein_coding	0.624796	5.34136	0.000452404	0.0021928	9.42863	7.77876	8.6859	9.64561	14.8055	16.6408
ENSG00000113732	ATP6V0E1	protein_coding	0.624627	6.35375	2.63843e-05	0.000186794	27.8869	23.6352	25.0939	37.4106	38.2987	45.8418
ENSG00000213931	HBE1	protein_coding	0.624258	1.74246	0.0115705	0.0330654	2.93552	3.26481	3.85412	5.59594	4.34277	5.95941
ENSG00000166886	NAB2	protein_coding	0.624254	4.42785	0.00491427	0.0161606	5.69531	7.55835	5.51625	7.37896	11.5079	10.9015
ENSG00000170456	DENND5B	protein_coding	0.624093	5.63888	0.00013254	0.000757216	3.62465	2.38297	3.21283	5.48564	4.17031	4.94334
ENSG00000167766	ZNF83	protein_coding	0.623428	3.58196	0.000563154	0.00264322	0.918017	0.99421	1.12867	1.63248	1.57612	1.59771
ENSG00000078699	CBFA2T2	protein_coding	0.623136	5.98619	0.0175078	0.0463726	5.96758	5.23455	6.1611	14.9999	6.79355	5.57078
ENSG00000101342	TLDC2	protein_coding	0.622169	4.31019	0.00021873	0.00116422	5.71072	6.06213	6.65919	9.78611	9.11424	10.2331
ENSG00000131748	STARD3	protein_coding	0.620103	4.9626	0.000189683	0.00102926	4.90189	4.48188	4.57101	8.8466	6.59595	6.58799
ENSG00000184481	FOXO4	protein_coding	0.619817	3.76765	0.00188843	0.00733686	3.42784	2.95049	4.43752	6.47196	4.64866	5.91829
ENSG00000131725	WDR44	protein_coding	0.619813	5.62538	4.23941e-06	3.7215e-05	8.5931	7.34527	8.17518	12.4755	11.8892	13.7314
ENSG00000178498	DTX3	protein_coding	0.619644	4.63646	0.0006026	0.00280382	4.562	5.65314	5.27397	9.07346	7.43518	7.93733
ENSG00000106025	TSPAN12	protein_coding	0.619379	2.68516	0.00356058	0.0124179	1.64212	1.37938	1.60265	2.01966	2.33916	2.94561
ENSG00000240990	HOXA11-AS	antisense	0.619216	2.95739	0.00800068	0.0242719	1.84683	2.05405	1.88937	2.85218	3.29425	2.99437
ENSG00000104805	NUCB1	protein_coding	0.619165	5.32921	3.70802e-05	0.000250072	7.68107	6.80075	7.68742	12.5298	10.4787	11.9774
ENSG00000051523	CYBA	protein_coding	0.618901	6.24437	1.41655e-05	0.000108023	16.4593	14.7594	16.3686	21.5594	25.7772	27.7887
ENSG00000170899	GSTA4	protein_coding	0.618885	2.97838	0.0131994	0.0368514	3.31318	3.64755	3.66974	6.9555	4.72966	5.07676
ENSG00000198563	DDX39B	protein_coding	0.61798	6.72884	0.0029269	0.0105347	10.704	12.2803	10.3917	16.8698	20.2521	15.4726
ENSG00000198715	C1orf85	protein_coding	0.617752	5.61193	6.12324e-06	5.13586e-05	12.1378	10.0604	11.7561	18.7568	15.9639	18.8243
ENSG00000101350	KIF3B	protein_coding	0.616955	6.98514	8.27756e-06	6.68148e-05	14.9602	11.263	13.4194	19.7287	19.4713	23.3278
ENSG00000115170	ACVR1	protein_coding	0.616874	3.63152	0.00647102	0.0203396	1.18513	1.20305	1.67476	2.08005	1.60848	2.70324
ENSG00000177236	AP006621.1	pseudogene	0.616181	1.40947	0.00726601	0.022394	3.5897	3.33728	3.74528	5.36378	5.37912	6.06258
ENSG00000196998	WDR45	protein_coding	0.61605	4.9226	0.000580122	0.00271464	3.4698	5.25993	4.63213	5.63667	7.24206	8.17941
ENSG00000180884	ZNF792	protein_coding	0.615951	2.95888	0.0094194	0.0278428	0.756797	0.631848	0.849397	0.799911	1.37243	1.34743
ENSG00000204264	PSMB8	protein_coding	0.615936	3.57712	0.00394985	0.0135484	3.14478	3.18526	3.79514	3.86607	5.11633	6.96283
ENSG00000171827	ZNF570	protein_coding	0.615825	2.03978	0.00888082	0.026481	0.786959	0.921228	0.917661	1.0891	1.38899	1.6527
ENSG00000170634	ACYP2	protein_coding	0.615589	2.052	0.00704487	0.021838	0.637435	0.543383	0.696259	1.10746	0.86655	0.978867
ENSG00000166128	RAB8B	protein_coding	0.615471	4.77337	0.000289111	0.00148388	2.0797	1.59443	2.25445	3.42175	2.53972	3.36323
ENSG00000235316	DUSP8P5	pseudogene	0.615263	2.14884	0.0129353	0.0362303	1.82061	1.65669	2.16159	3.09651	3.16	2.60132
ENSG00000204852	TCTN1	protein_coding	0.615115	4.66014	0.00111999	0.00474714	1.66594	1.85991	2.33651	3.92726	2.44351	2.83054
ENSG00000169193	CCDC126	protein_coding	0.615072	2.93134	0.00168505	0.00666939	1.24674	1.27052	1.48011	2.13621	1.84236	2.30528
ENSG00000091317	CMTM6	protein_coding	0.61418	6.67288	7.26905e-06	5.96413e-05	15.9197	15.5563	16.5688	21.1108	25.047	29.4886
ENSG00000068137	PLEKHH3	protein_coding	0.613424	2.80674	0.00672978	0.0210391	0.761505	1.21993	1.33197	1.71425	1.62192	1.85789
ENSG00000140332	TLE3	protein_coding	0.613149	7.80202	3.81359e-05	0.000256076	15.1699	12.1695	13.8687	25.4202	20.086	19.1789
ENSG00000185101	ANO9	protein_coding	0.613111	5.53008	0.00797075	0.0241969	6.1787	5.83103	6.03481	8.98733	10.5574	8.78557
ENSG00000198863	RUNDC1	protein_coding	0.612306	5.37747	3.71653e-06	3.30411e-05	6.09601	5.81437	6.09718	9.18849	9.2118	9.89206
ENSG00000085117	CD82	protein_coding	0.612121	6.41402	1.00968e-05	7.97901e-05	14.5335	11.3274	13.6177	20.4316	20.2905	21.269
ENSG00000227354	RBM26-AS1	antisense	0.611818	2.48368	0.00836525	0.0251475	1.07964	1.0267	1.26518	2.12869	1.43668	1.72206
ENSG00000161010	C5orf45	protein_coding	0.611151	4.97929	0.000512868	0.0024434	2.83202	2.61427	2.62666	4.89616	4.10179	3.66358
ENSG00000143995	MEIS1	protein_coding	0.610968	2.16272	0.00326	0.01154	0.32053	0.361953	0.363087	0.563388	0.499241	0.577543
ENSG00000167703	SLC43A2	protein_coding	0.61041	5.48648	1.69833e-05	0.000126064	3.13472	2.81105	3.1253	4.90474	4.66005	4.6578
ENSG00000272047	GTF2H5	protein_coding	0.610188	4.52422	9.06981e-05	0.000543798	2.34774	2.07766	2.47545	3.69724	3.2146	3.9103
ENSG00000162639	HENMT1	protein_coding	0.609964	1.98207	0.0044672	0.0149838	1.17222	1.34881	1.41504	2.11431	1.84569	2.20565
ENSG00000100077	ADRBK2	protein_coding	0.60975	3.02569	0.0117408	0.0334561	0.466043	0.770558	0.594475	0.898244	0.970154	1.00372
ENSG00000143878	RHOB	protein_coding	0.608861	7.44129	0.00010978	0.000642189	57.8626	54.7877	58.5698	108.054	85.141	74.5907
ENSG00000008869	HEATR5B	protein_coding	0.608428	5.52905	3.0142e-05	0.000209357	4.28796	3.64809	4.69847	7.47092	5.86119	6.43203
ENSG00000188760	TMEM198	protein_coding	0.6082	3.03335	0.0045106	0.015088	2.28389	2.46137	2.89873	3.17963	4.08847	4.693
ENSG00000116273	PHF13	protein_coding	0.608018	4.54207	0.000372678	0.00185607	4.54832	4.18044	3.98414	5.48716	7.40103	7.04382
ENSG00000148120	C9orf3	protein_coding	0.607885	6.04288	0.00314393	0.0111888	5.25914	4.39175	4.4265	10.5928	5.75298	5.67326
ENSG00000070610	GBA2	protein_coding	0.607782	5.57428	0.000213893	0.00114284	7.59825	7.13475	6.8923	10.7901	11.7431	11.3449
ENSG00000176095	IP6K1	protein_coding	0.607156	6.07566	1.29491e-05	9.97844e-05	11.1611	9.31999	9.11212	16.0138	14.4449	15.9196
ENSG00000165795	NDRG2	protein_coding	0.607036	2.44851	0.0145015	0.0398171	0.538467	0.594466	0.507268	1.08246	0.759656	0.726969
ENSG00000198925	ATG9A	protein_coding	0.606711	5.84119	2.51063e-05	0.000178836	5.44729	4.52733	5.5311	8.55779	6.6784	9.03589
ENSG00000153561	RMND5A	protein_coding	0.606544	6.69511	2.66596e-06	2.46116e-05	10.2842	11.1197	12.1158	17.2704	16.0788	19.0884
ENSG00000231806	PCAT7	antisense	0.606406	1.50382	0.0145703	0.0399666	1.70331	1.99441	2.42758	2.55121	3.19844	3.80267
ENSG00000111261	MANSC1	protein_coding	0.604504	4.52812	0.00116598	0.00491198	4.3949	4.42662	6.03165	6.21642	7.17826	9.79068
ENSG00000149582	TMEM25	protein_coding	0.604461	3.87569	0.0116077	0.0331451	2.37612	2.23534	2.76653	4.2435	3.32128	3.94944
ENSG00000120137	PANK3	protein_coding	0.604323	6.54704	1.20233e-06	1.21342e-05	6.01559	5.92233	5.84926	9.86559	8.53568	9.39555
ENSG00000205356	TECPR1	protein_coding	0.603471	4.90494	4.1082e-05	0.000273749	2.55839	2.32616	2.84723	3.88531	3.99896	4.17413
ENSG00000259806	CTD-2196E14.4	lincRNA	0.602681	1.66509	0.0125585	0.0354526	6.35257	6.12171	7.28209	9.5002	10.3461	10.9468
ENSG00000141294	LRRC46	protein_coding	0.602655	1.31313	0.0134146	0.0373925	0.738575	0.736982	0.703899	1.28803	1.04368	1.07431
ENSG00000178685	PARP10	protein_coding	0.602488	3.73022	0.00145901	0.0059103	1.49711	1.5282	1.95091	2.66047	2.27661	2.81408
ENSG00000110721	CHKA	protein_coding	0.602472	6.4132	6.80745e-05	0.000423831	18.4409	12.6201	14.7876	25.4854	23.9744	22.037
ENSG00000134253	TRIM45	protein_coding	0.601985	1.80606	0.0099374	0.029098	0.660222	0.566909	0.582753	0.94393	0.996306	0.887242
ENSG00000154642	C21orf91	protein_coding	0.601912	4.36414	5.7348e-05	0.000365537	2.21948	2.34038	2.32593	3.42055	3.50601	3.8146
ENSG00000162572	SCNN1D	protein_coding	0.601717	2.02474	0.0159024	0.0429777	0.711509	0.675643	0.835483	1.04266	1.33745	1.08015
ENSG00000106261	ZKSCAN1	protein_coding	0.600732	7.7376	0.000232429	0.00122578	16.2816	13.4623	22.0922	28.7314	24.32	27.4734
ENSG00000155957	TMBIM4	protein_coding	0.600689	1.92527	0.00808905	0.0244602	0.688702	0.695298	0.781952	1.22711	1.0415	1.10379
ENSG00000149930	TAOK2	protein_coding	0.600679	6.3898	2.91312e-05	0.000203758	9.08477	7.11028	7.32453	11.591	13.0997	11.969
ENSG00000168036	CTNNB1	protein_coding	0.600668	8.95123	0.000288411	0.00148093	61.1352	49.8249	54.5679	109.593	73.8208	74.208
ENSG00000174943	KCTD13	protein_coding	0.600633	4.10567	0.000456492	0.00221032	2.6326	3.04284	3.26201	4.3975	4.9938	4.5124
ENSG00000197608	ZNF841	protein_coding	0.600515	3.91761	0.0010926	0.00464718	2.50042	2.60537	3.03582	3.76424	4.48761	4.41561
ENSG00000141699	FAM134C	protein_coding	0.600269	5.34341	5.11603e-06	4.38877e-05	7.32562	6.4545	7.0853	10.8854	10.2137	11.4135
ENSG00000205808	PPAPDC2	protein_coding	0.60012	3.94863	0.0115498	0.0330332	3.50586	6.00744	5.4377	6.89238	7.2771	9.12818
ENSG00000139631	CSAD	protein_coding	0.600022	4.02365	0.0110267	0.031785	2.60447	2.64749	3.00334	4.90136	4.40684	3.51526
ENSG00000117408	IPO13	protein_coding	0.600006	5.31795	1.02712e-05	8.08933e-05	6.96976	5.78944	5.87613	9.46344	9.45736	10.1362
ENSG00000077150	NFKB2	protein_coding	-0.600093	4.23714	0.00599227	0.0190724	3.13882	2.91239	3.8374	1.55067	2.3139	2.83294
ENSG00000186654	PRR5	protein_coding	-0.600445	2.74236	0.0088674	0.0264579	1.93412	1.74786	1.58922	1.25511	1.40948	0.909871
ENSG00000142910	TINAGL1	protein_coding	-0.601686	6.7764	0.000274047	0.00141542	15.609	17.8331	17.8507	13.2217	12.826	8.5762
ENSG00000133028	SCO1	protein_coding	-0.601927	5.82658	0.000533056	0.00252234	23.9018	25.6309	23.5404	21.8775	14.2727	13.2729
ENSG00000239713	APOBEC3G	protein_coding	-0.602968	2.68845	0.0121651	0.0345028	0.783433	0.989616	1.01128	0.584976	0.622474	0.67293
ENSG00000136527	TRA2B	protein_coding	-0.603123	8.24108	6.05702e-06	5.09565e-05	26.9457	30.1274	25.3411	16.8286	19.8524	19.1242
ENSG00000237517	DGCR5	antisense	-0.603154	3.76651	0.00702083	0.021778	1.44137	2.02479	2.06863	0.996407	1.51454	1.22527
ENSG00000135336	ORC3	protein_coding	-0.603335	5.29554	3.21589e-06	2.9129e-05	9.75704	10.0597	10.2719	6.75535	6.4048	7.19103
ENSG00000141560	FN3KRP	protein_coding	-0.603527	4.85309	3.63512e-05	0.000245958	11.1559	10.4036	9.5974	7.50887	6.9683	6.60825
ENSG00000143036	SLC44A3	protein_coding	-0.603851	3.5111	0.00274046	0.00999007	5.38886	4.44655	5.17687	4.2087	3.174	2.75648
ENSG00000172469	MANEA	protein_coding	-0.603868	4.74168	5.87131e-05	0.000372705	5.98447	5.29826	5.47467	3.68109	3.91854	3.73196
ENSG00000171202	TMEM126A	protein_coding	-0.60417	2.81993	0.00273134	0.00997508	6.62058	7.40018	7.86447	5.25723	4.92225	4.59902
ENSG00000122376	FAM35A	protein_coding	-0.604203	6.1298	3.17863e-06	2.88477e-05	16.7409	15.9593	14.886	10.5933	11.2968	10.2861
ENSG00000136231	IGF2BP3	protein_coding	-0.604932	6.51484	5.35812e-05	0.000344521	7.27561	7.01393	8.37423	6.14203	4.69057	4.44485
ENSG00000128654	MTX2	protein_coding	-0.605341	5.2023	0.000656352	0.00301965	21.5314	24.8651	23.1625	20.3541	13.7863	12.7865
ENSG00000233476	EEF1A1P6	pseudogene	-0.605521	1.89926	0.00566832	0.0181814	3.20312	2.88315	2.94435	2.24557	1.90296	1.95591
ENSG00000175581	MRPL48	protein_coding	-0.606532	5.26586	1.20205e-05	9.32991e-05	8.80336	10.2179	9.91407	7.17912	6.12537	6.21212
ENSG00000120334	CENPL	protein_coding	-0.606678	3.92153	0.000455781	0.00220841	3.22775	3.24848	2.90842	1.89285	2.3036	2.14179
ENSG00000136813	KIAA0368	protein_coding	-0.606766	7.31409	1.49028e-05	0.000112721	17.1634	17.899	20.3899	13.3531	12.5464	11.4393
ENSG00000117791	MARC2	protein_coding	-0.606779	3.24429	0.00208741	0.00797875	2.46661	2.9024	3.22793	1.98043	1.97163	1.83812
ENSG00000253729	PRKDC	protein_coding	-0.607305	9.07461	0.0023306	0.0087335	41.5098	26.6243	38.8755	23.025	23.4501	25.6523
ENSG00000224578	HNRNPA1P48	pseudogene	-0.607306	4.17859	0.00036669	0.00183279	15.9254	15.7512	14.3136	9.74915	11.5272	9.75765
ENSG00000135679	MDM2	protein_coding	-0.607346	6.18833	4.62638e-05	0.00030392	8.58075	8.7947	8.62808	6.77152	5.8111	4.93468
ENSG00000260196	RP1-239B22.5	antisense	-0.608146	2.44786	0.0184612	0.0483092	2.16731	2.18564	2.38956	0.927887	1.50077	2.11532
ENSG00000183405	RPS7P1	pseudogene	-0.608389	1.91744	0.00554997	0.0178634	6.03588	6.11684	6.56913	4.47601	3.49919	4.62166
ENSG00000151503	NCAPD3	protein_coding	-0.608731	7.56082	1.69542e-05	0.000125981	23.9062	19.8477	18.1927	12.8657	14.254	14.6922
ENSG00000104976	SNAPC2	protein_coding	-0.608827	2.76075	0.0105151	0.0304994	2.91389	3.26115	3.03588	2.33151	2.38975	1.48527
ENSG00000152240	HAUS1	protein_coding	-0.609026	3.85755	0.00150526	0.00607333	6.74342	7.62853	5.40407	3.97889	5.13563	4.23435
ENSG00000116661	FBXO2	protein_coding	-0.609392	4.84674	0.000106524	0.000625241	7.00464	6.77594	7.53739	5.02836	5.02459	4.29202
ENSG00000168488	ATXN2L	protein_coding	-0.609599	8.14543	1.94758e-05	0.000141994	36.727	51.0033	46.9677	29.7463	31.9234	28.9464
ENSG00000197905	TEAD4	protein_coding	-0.609636	6.21333	1.18634e-05	9.22343e-05	23.3939	24.9023	22.8801	13.4053	17.7371	16.8151
ENSG00000165916	PSMC3	protein_coding	-0.611214	7.03019	3.43807e-05	0.000234131	49.7859	52.5802	46.4665	32.2164	34.0745	33.9032
ENSG00000139629	GALNT6	protein_coding	-0.611299	5.35899	0.000148385	0.000834066	7.35704	5.66655	7.59041	4.50959	4.35518	4.99108
ENSG00000165060	FXN	protein_coding	-0.61136	4.27732	0.000259568	0.00134713	8.07475	7.47013	7.15128	5.91217	4.59625	4.76584
ENSG00000082438	COBLL1	protein_coding	-0.611563	3.63314	0.00182864	0.00713642	0.703081	0.790359	0.698847	0.467239	0.58436	0.422633
ENSG00000013573	DDX11	protein_coding	-0.611574	6.38653	0.00037557	0.0018658	10.8839	10.157	8.41084	6.04323	7.29666	6.49093
ENSG00000100941	PNN	protein_coding	-0.611866	8.05657	0.000108049	0.000632858	69.7241	73.8017	62.204	40.964	55.4662	41.8502
ENSG00000013503	POLR3B	protein_coding	-0.612137	5.32894	5.8522e-05	0.000371661	7.15653	8.36956	7.84038	6.10271	4.86225	4.73386
ENSG00000132182	NUP210	protein_coding	-0.612187	7.97355	8.12485e-06	6.58108e-05	36.8879	36.8942	44.6845	24.7492	25.5981	29.2393
ENSG00000035499	DEPDC1B	protein_coding	-0.612323	4.91245	0.000170127	0.00093569	9.31354	9.35847	7.75567	6.66108	5.38003	5.74771
ENSG00000243554	AC004967.7	pseudogene	-0.612482	1.99295	0.00717031	0.022148	8.60209	10.9311	11.9638	6.4787	7.59724	7.0416
ENSG00000137460	FHDC1	protein_coding	-0.612578	6.60211	0.00142465	0.0058018	22.2502	20.6406	18.0185	18.2698	12.4689	10.151
ENSG00000134758	RNF138	protein_coding	-0.613096	4.89613	9.48008e-05	0.000564512	8.65978	10.5333	8.89195	5.68447	6.93345	6.25683
ENSG00000143776	CDC42BPA	protein_coding	-0.61321	7.1418	0.000214178	0.00114392	8.82431	8.79817	10.0423	7.49798	5.68612	5.35796
ENSG00000141384	TAF4B	protein_coding	-0.613507	3.07114	0.00488481	0.0160865	1.77067	1.81548	1.90459	0.882518	1.25893	1.54608
ENSG00000153574	RPIA	protein_coding	-0.613628	4.69491	0.000391152	0.0019281	15.3668	15.5293	15.5812	7.78232	10.8897	12.5721
ENSG00000161179	YDJC	protein_coding	-0.613769	5.27807	0.000260572	0.00135183	26.8203	31.4247	26.4817	21.1281	18.7589	17.0031
ENSG00000092853	CLSPN	protein_coding	-0.613951	6.2637	0.000175481	0.000962693	17.5285	13.0794	11.4714	8.58591	9.74413	9.99074
ENSG00000138709	LARP1B	protein_coding	-0.614127	4.22375	0.000282999	0.00145626	2.2095	2.72093	2.71459	1.59948	1.82256	1.70501
ENSG00000050344	NFE2L3	protein_coding	-0.614148	6.19691	0.000306732	0.00156452	7.52711	7.19117	8.5739	4.3551	5.23353	6.04202
ENSG00000174547	MRPL11	protein_coding	-0.61415	6.42872	3.66772e-06	3.26696e-05	36.4252	35.1888	32.3206	21.4877	24.1249	24.2284
ENSG00000074800	ENO1	protein_coding	-0.614846	10.474	3.23301e-05	0.000222011	348.221	332.603	316.332	178.529	244.822	246.567
ENSG00000171530	TBCA	protein_coding	-0.614929	6.79006	4.36236e-05	0.000288616	37.8661	40.6039	37.8702	20.096	28.2976	29.766
ENSG00000102738	MRPS31	protein_coding	-0.614951	3.76458	0.000263032	0.00136358	6.62117	7.63638	7.63758	4.76341	4.49797	5.4217
ENSG00000108055	SMC3	protein_coding	-0.614978	7.67161	1.43156e-06	1.41934e-05	45.0848	50.5285	45.9246	30.6562	31.8987	32.4515
ENSG00000184009	ACTG1	protein_coding	-0.615297	11.3958	2.77264e-05	0.000195205	978.652	982.348	870.28	628.456	682.608	587.86
ENSG00000248835	AL357673.1	protein_coding	-0.6153	2.95375	0.00725092	0.0223723	4.43369	3.15257	3.43502	3.07583	2.15212	2.17025
ENSG00000125534	PPDPF	protein_coding	-0.615415	7.63077	8.67317e-05	0.000523394	146.137	181.342	186.738	133.995	113.958	96.0426
ENSG00000105486	LIG1	protein_coding	-0.616353	5.89062	0.000206742	0.00111059	10.5924	10.4862	8.49261	5.4783	7.81605	6.5495
ENSG00000139437	TCHP	protein_coding	-0.616666	4.68816	5.27131e-05	0.000340037	2.74942	3.40653	3.0513	2.01943	2.14212	2.00766
ENSG00000180198	RCC1	protein_coding	-0.616924	7.00732	3.45628e-05	0.000235027	45.6577	40.2497	33.4076	28.3611	26.9734	24.6918
ENSG00000057019	DCBLD2	protein_coding	-0.617366	9.33538	0.00564876	0.0181312	38.6431	36.8785	37.0262	14.0627	26.4717	35.1448
ENSG00000136699	SMPD4	protein_coding	-0.617755	6.51759	0.000170991	0.00093991	15.6747	14.6782	13.5548	12.2332	9.55029	7.5824
ENSG00000102572	STK24	protein_coding	-0.618483	8.72398	1.16463e-05	9.07996e-05	51.3521	65.888	66.286	40.5753	40.1564	42.018
ENSG00000171320	ESCO2	protein_coding	-0.618528	4.38733	0.00461599	0.0153729	3.25532	2.60666	2.0503	2.17318	1.69427	1.43602
ENSG00000122359	ANXA11	protein_coding	-0.618542	8.04124	7.46218e-06	6.0832e-05	27.0875	28.2759	27.7465	16.007	19.737	19.9035
ENSG00000138346	DNA2	protein_coding	-0.618689	5.28859	2.37538e-05	0.000169722	7.64105	7.96753	6.56363	4.73096	5.17075	4.95545
ENSG00000067715	SYT1	protein_coding	-0.619272	6.85042	4.01066e-06	3.5475e-05	19.8232	23.2466	21.4829	14.1456	13.6971	15.3678
ENSG00000173918	C1QTNF1	protein_coding	-0.61955	4.07248	0.00603718	0.0191879	2.68178	2.21823	2.90107	1.14773	1.99004	2.07505
ENSG00000111321	LTBR	protein_coding	-0.619865	6.90256	1.33262e-05	0.000102408	14.9658	19.0411	18.4561	12.3102	12.0806	10.6355
ENSG00000128656	CHN1	protein_coding	-0.620229	5.41394	9.72886e-06	7.72325e-05	8.48045	8.69523	8.15073	6.21084	5.28307	5.44149
ENSG00000197822	OCLN	protein_coding	-0.620464	5.26134	3.86845e-05	0.000259635	5.65761	5.64427	6.92884	4.61731	3.51229	4.03575
ENSG00000142731	PLK4	protein_coding	-0.620499	4.52476	0.000212614	0.00113775	5.21446	4.38539	3.8192	2.71596	3.1374	3.1339
ENSG00000131747	TOP2A	protein_coding	-0.621405	8.92314	5.15566e-06	4.4092e-05	78.1905	66.8677	68.7127	48.177	46.602	48.058
ENSG00000135372	NAT10	protein_coding	-0.62148	7.82428	2.48937e-07	2.96851e-06	50.8118	47.2937	51.7755	32.2064	32.747	35.1492
ENSG00000005156	LIG3	protein_coding	-0.621545	5.28199	4.26904e-06	3.74279e-05	5.45145	5.51663	5.49247	3.64559	3.86488	3.47849
ENSG00000205542	TMSB4X	protein_coding	-0.621614	9.27292	9.94141e-05	0.000588464	340.361	392.887	319.243	266.912	238.865	196.678
ENSG00000116830	TTF2	protein_coding	-0.622346	5.65086	1.84427e-05	0.000135454	6.24742	4.85796	5.1564	3.90274	3.55055	3.40273
ENSG00000105640	RPL18A	protein_coding	-0.622741	8.81505	2.35945e-06	2.20152e-05	142.254	146.88	148.367	99.0107	98.3103	94.4523
ENSG00000164070	HSPA4L	protein_coding	-0.62305	5.62637	0.000107465	0.000629964	4.11702	2.79484	3.66943	2.00629	2.37245	2.68315
ENSG00000198807	PAX9	protein_coding	-0.623167	2.60665	0.0123974	0.0350475	0.998848	0.773007	0.866785	0.378198	0.733609	0.648686
ENSG00000182319	SGK223	protein_coding	-0.623532	6.91915	4.23727e-05	0.000281408	18.3442	17.9334	17.4478	9.41152	13.9712	12.4582
ENSG00000133818	RRAS2	protein_coding	-0.623549	5.59526	1.57573e-05	0.000118477	10.9	12.5629	11.8347	7.77252	7.66921	8.10276
ENSG00000169093	ASMTL	protein_coding	-0.623594	4.18675	0.00254025	0.00937297	5.22089	7.11968	8.16619	4.80904	4.77133	4.0512
ENSG00000205208	C4orf46	protein_coding	-0.62367	4.64974	0.000374852	0.00186423	6.5503	8.89121	7.28761	5.29664	5.21315	4.6465
ENSG00000107833	NPM3	protein_coding	-0.625043	4.84	0.000139741	0.000791542	37.5933	46.4585	38.6782	26.605	27.2696	27.9612
ENSG00000175063	UBE2C	protein_coding	-0.62533	6.41384	8.89816e-06	7.12466e-05	53.3436	50.1741	43.9735	29.7318	35.2113	33.4228
ENSG00000113407	TARS	protein_coding	-0.625592	9.40723	3.75961e-05	0.000253061	94.4073	127.356	108.466	62.553	77.3708	80.238
ENSG00000181061	HIGD1A	protein_coding	-0.625847	6.84732	4.83325e-06	4.17445e-05	57.8711	64.2428	57.973	45.3018	37.8107	36.7794
ENSG00000162851	TFB2M	protein_coding	-0.625931	3.95559	0.000535813	0.00253223	9.3198	9.90619	9.19963	7.66279	5.54015	5.72716
ENSG00000186193	SAPCD2	protein_coding	-0.626046	6.99694	5.95936e-05	0.000377607	42.435	32.6665	34.054	20.9531	26.2353	25.5491
ENSG00000173588	CCDC41	protein_coding	-0.626074	3.85544	0.000234178	0.00123279	2.60715	2.46939	2.4598	1.61345	1.59924	1.80779
ENSG00000163006	CCDC138	protein_coding	-0.626288	4.35029	8.58701e-05	0.000519318	3.87681	3.45985	3.14676	2.35429	2.30894	2.32499
ENSG00000145375	SPATA5	protein_coding	-0.6266	3.42238	0.00116199	0.0048996	1.61729	1.32437	1.27143	0.9999	0.896769	0.911226
ENSG00000156374	PCGF6	protein_coding	-0.628003	3.99899	0.000192162	0.00104069	5.48762	6.14293	5.72874	3.87904	3.5331	4.13325
ENSG00000170921	TANC2	protein_coding	-0.628901	6.39507	0.00108046	0.00460742	3.14511	2.27805	2.86064	2.24965	1.59517	1.65271
ENSG00000122966	CIT	protein_coding	-0.629807	6.63567	8.15046e-06	6.59799e-05	7.79575	6.58605	6.70403	5.04385	4.53099	4.42816
ENSG00000175550	DRAP1	protein_coding	-0.629857	7.024	3.29974e-06	2.98303e-05	47.2364	45.8482	40.8709	26.6192	32.0343	30.3864
ENSG00000121644	DESI2	protein_coding	-0.630281	6.01945	0.000416243	0.00203952	13.4976	15.8154	13.5569	6.41924	10.9808	11.1082
ENSG00000161249	DMKN	protein_coding	-0.630551	6.6898	5.99997e-06	5.0507e-05	14.4551	16.5197	16.1218	9.29398	11.9052	10.0291
ENSG00000168028	RPSA	protein_coding	-0.631234	9.30253	5.67391e-06	4.80816e-05	185.985	174.174	171.978	135.044	105.651	112.317
[truncated: 1,277 more rows]
